# Supplementary material for: Glycointeractome of Neisseria gonorrhoeae: Identification of Host Glycans Targeted by the Gonococcus To Facilitate Adherence to Cervical and Urethral Epithelial Cells
Source: mBio. 2019 Jul 9;10(4):e01339-19. doi: 10.1128/mBio.01339-19 (PMC6747729; doi:10.1128/mBio.01339-19)
Supplement: DATA SET S1 [file mBio.01339-19-sd001.xlsx]

## Sheet: In solution
In-solution sample
Protein FDR Confidence	Master	Accession	Description	Exp. q-value	Sum PEP Score	Coverage	# Peptides	# PSMs	# Unique Peptides	# Protein Groups	# AAs	MW [kDa]	calc. pI	Found in Sample: [S29] F29: Sample	Modifications	Entrez Gene ID	Gene ID	Biological Process	Cellular Component	Molecular Function	Pfam IDs	Score Sequest HT	# Peptides Sequest HT	Score MS Amanda	# Peptides MS Amanda
High	Master Protein	Q5F5W8	Outer membrane protein assembly factor BamA OS=Neisseria gonorrhoeae (strain ATCC 700825 / FA 1090) OX=242231 GN=bamA PE=1 SV=1	0	324.437	62.8788	37	186	37	1	792	87.9	8.92	High		3282404	NGO1801; NGO_1801	cell organization and biogenesis	membrane		Pf01103, Pf07244	348.79	37	38762.8	37
Checked	Confidence	Annotated Sequence	Modifications	Modifications in Master Proteins	Qvality PEP	Qvality q-value	# Protein Groups	# Proteins	# PSMs	Master Protein Accessions	Positions in Master Proteins	# Missed Cleavages	Theo. MH+ [Da]	Found in Sample: [S29] F29: Sample	XCorr Sequest HT	Confidence Sequest HT	Percolator q-Value Sequest HT	Percolator PEP Sequest HT	Amanda Score MS Amanda	Confidence MS Amanda	Percolator q-Value MS Amanda	Percolator PEP MS Amanda
FALSE	High	[R].VNFGLAAEHLTVNTYNK.[A]			6.41338e-08	0	1	1	4	Q5F5W8	Q5F5W8 [527-543]	0	1890.97	High	4.57	High	0	1.498e-07	623.27	High	0	8.73e-10
FALSE	High	[K].TVDFVLHIEPGR.[K]			2.42399e-05	0	1	1	6	Q5F5W8	Q5F5W8 [334-345]	0	1382.74	High	3.76	High	0	4.38e-05	397.55	High	0	1.286e-05
FALSE	High	[R].MGSAGYAYSEISVQPLPNAGTK.[T]	1xOxidation [M1]		0.000265379	0	1	1	2	Q5F5W8	Q5F5W8 [312-333]	0	2257.08	High	3.05	High	0	3.521e-05	343.54	High	0	1.926e-05
FALSE	High	[R].MGSAGYAYSEISVQPLPNAGTK.[T]			1.8099e-08	0	1	1	10	Q5F5W8	Q5F5W8 [312-333]	0	2241.09	High	5.77	High	0	6.917e-06	696.96	High	0	5.39e-10
FALSE	High	[K].KANVSAELLFPMPGAK.[D]			0.00117571	0	1	1	2	Q5F5W8	Q5F5W8 [686-701]	1	1672.91	High	3.88	High	0	0.0002062	418.85	High	0	0.0001152
FALSE	High	[R].GYLTGVNAEIALPGSK.[L]			2.79008e-07	0	1	1	6	Q5F5W8	Q5F5W8 [590-605]	0	1589.85	High	4.68	High	0	3.256e-07	571.6	High	0	5.43e-08
FALSE	High	[K].FSYAYPLK.[K]			0.00308308	0	1	1	4	Q5F5W8	Q5F5W8 [767-774]	0	988.514	High	2.71	High	0.0001159	0.005332	264.73	High	0.0001033	0.001648
FALSE	High	[R].VDIDITIDEGK.[S]			6.16159e-05	0	1	1	4	Q5F5W8	Q5F5W8 [162-172]	0	1217.63	High	3.76	High	0	1.498e-05	407.92	High	0	1.509e-05
FALSE	High	[K].VDLNMSLTER.[S]			0.000178684	0	1	1	4	Q5F5W8	Q5F5W8 [412-421]	0	1177.59	High	3.06	High	0	3.531e-05	359.62	High	0	6.276e-05
FALSE	High	[K].TVDFVLHIEPGRK.[I]			0.000467545	0	1	1	4	Q5F5W8	Q5F5W8 [334-346]	1	1510.84	High	3.45	High	0.001642	0.1722	333.58	High	0	3.807e-05
FALSE	High	[K].ITDIEFEGNQVYSDR.[K]			2.20044e-08	0	1	1	8	Q5F5W8	Q5F5W8 [176-190]	0	1785.83	High	4.94	High	0	9.317e-08	680.03	High	0	1.193e-09
FALSE	High	[K].NLESFGLAQSQYFNQATLNQAVAGLK.[E]			1.51065e-08	0	1	1	6	Q5F5W8	Q5F5W8 [112-137]	0	2812.43	High	9.8	High	0	4.215e-10	734.69	High	0	2.206e-10
FALSE	High	[R].VETADGQLLLTVIERPTIGSLNITGAK.[M]			4.61441e-07	0	1	1	2	Q5F5W8	Q5F5W8 [76-102]	0	2809.57	High	7.45	High	0	1.831e-07	741.39	High	0	9.342e-09
FALSE	High	[R].VELLGYFDNVQFDAVPLAGTPDK.[V]			1.91916e-08	0	1	1	4	Q5F5W8	Q5F5W8 [389-411]	0	2508.27	High	7.01	High	0	1.938e-09	712.03	High	0	2.046e-10
FALSE	High	[K].TTLNGSLSFTDPYFTADGVSLGYDIYGK.[A]			1.75084e-06	0	1	1	2	Q5F5W8	Q5F5W8 [465-492]	0	3002.43	High	6.3	High	0	1.007e-07	382.9	High	0	3.268e-06
FALSE	High	[R].LSLFADAGSVWDGR.[T]			6.59137e-07	0	1	1	4	Q5F5W8	Q5F5W8 [708-721]	0	1493.74	High	3.93	High	0	2.232e-07	579.24	High	0	8.957e-08
FALSE	High	[R].STGSLDLSAGWVQDTGLVMSAGVSQDNLFGTGK.[S]			1.9455e-10	0	1	1	2	Q5F5W8	Q5F5W8 [422-454]	0	3298.59	High	7.96	High	0	2.815e-12	814.19	High	0	1.19e-11
FALSE	High	[R].VELLGYFDNVQFDAVPLAGTPDKVDLNMSLTER.[S]			1.03404e-09	0	1	1	2	Q5F5W8	Q5F5W8 [389-421]	1	3666.84	High	6.02	High	0	1.92e-11	817.98	High	0	2.561e-11
FALSE	High	[R].QMSLTEGGIWTWLTR.[S]			4.52513e-07	0	1	1	2	Q5F5W8	Q5F5W8 [195-209]	0	1778.89	High	5.18	High	0	2.122e-08	539.85	High	0	1.365e-08
FALSE	High	[R].YSAGGAVTWLSPLGPMK.[F]	1xOxidation [M16]		1.37145e-06	0	1	1	2	Q5F5W8	Q5F5W8 [750-766]	0	1750.88	High	3.82	High	0	2.576e-05	572.25	High	0	3.442e-08
FALSE	High	[R].YSAGGAVTWLSPLGPMK.[F]			1.39851e-06	0	1	1	2	Q5F5W8	Q5F5W8 [750-766]	0	1734.89	High	5.5	High	0	7.769e-08	607.63	High	0	3.723e-08
FALSE	High	[K].VTDFYQNNGYFDFR.[I]			7.31751e-08	0	1	1	4	Q5F5W8	Q5F5W8 [225-238]	0	1785.79	High	4.97	High	0	2.761e-07	592.68	High	0	1.019e-09
FALSE	High	[K].SLYATGFFDDVR.[V]			9.01871e-05	0	1	1	6	Q5F5W8	Q5F5W8 [64-75]	0	1390.66	High	3.81	High	0	2.243e-05	439.21	High	0	2.476e-05
FALSE	High	[K].EIPFFENFYGGGLGSVR.[G]			7.48396e-07	0	1	1	4	Q5F5W8	Q5F5W8 [644-660]	0	1888.92	High	4.95	High	0	4.667e-08	582.73	High	0	2.144e-08
FALSE	High	[K].LQYYSATHNQTWFFPLSK.[T]			0.000111263	0	1	1	6	Q5F5W8	Q5F5W8 [606-623]	0	2231.09	High	3.83	High	0	1.199e-05	348.24	High	0	5.62e-05
FALSE	High	[R].TEPSTVFNYLPVK.[V]			4.59641e-05	0	1	1	6	Q5F5W8	Q5F5W8 [36-48]	0	1494.78	High	3.58	High	0	4.059e-05	379.09	High	0	6.321e-05
FALSE	High	[K].ANVSAELLFPMPGAK.[D]			1.31889e-06	0	1	1	10	Q5F5W8	Q5F5W8 [687-701]	0	1544.81	High	4.26	High	0	6.068e-07	547.96	High	0	3.301e-08
FALSE	High	[K].VSIEGDTNEVPK.[A]			1.8439e-05	0	1	1	4	Q5F5W8	Q5F5W8 [270-281]	0	1287.64	High	3.82	High	0	2.783e-06	360.9	High	0	2.596e-05
FALSE	High	[R].ILDTDIQTNEDK.[T]			2.56279e-06	0	1	1	4	Q5F5W8	Q5F5W8 [239-250]	0	1404.69	High	4.33	High	0	2.466e-07	502.98	High	0	7.297e-08
FALSE	High	[K].VGDTYNDTHGSAIIK.[S]			5.52849e-07	0	1	1	12	Q5F5W8	Q5F5W8 [49-63]	0	1590.78	High	4.36	High	0	2.668e-08	463.35	High	0	1.43e-06
FALSE	High	[K].MLQNDAIK.[K]			0.00418628	0	1	1	4	Q5F5W8	Q5F5W8 [103-110]	0	932.487	High	2.25	High	0.0001159	0.005619	245.89	High	0	0.0008098
FALSE	High	[K].MLQNDAIK.[K]	1xOxidation [M1]		0.000120306	0	1	1	8	Q5F5W8	Q5F5W8 [103-110]	0	948.482	High	2.57	High	0	0.0002727	377.35	High	0	4.891e-05
FALSE	High	[K].MLQNDAIKK.[N]			0.00406619	0	1	1	2	Q5F5W8	Q5F5W8 [103-111]	1	1060.58	High	1.59	High	0	0.001393	161.29	High	0	0.0005155
FALSE	High	[R].NRVDIDITIDEGK.[S]			0.00015061	0	1	1	6	Q5F5W8	Q5F5W8 [160-172]	1	1487.77	High	3.92	High	0	0.000178	424.72	High	0	7.648e-05
FALSE	High	[R].MGIPVTEYDR.[V]			0.0036722	0	1	1	4	Q5F5W8	Q5F5W8 [517-526]	0	1180.57	High	2.29	High	0	0.001081	242.72	High	0	0.0004551
FALSE	High	[K].IYVNEIHITGNNK.[T]			1.1503e-06	0	1	1	8	Q5F5W8	Q5F5W8 [347-359]	0	1514.8	High	3.95	High	0	1.283e-07	489.26	High	0	2.799e-08
FALSE	High	[R].QQMTAVLGEIQNR.[M]			2.79832e-06	0	1	1	4	Q5F5W8	Q5F5W8 [299-311]	0	1487.76	High	3.56	High	0	1.289e-06	372.31	High	0	7.284e-07
FALSE	High	[R].QQMTAVLGEIQNR.[M]	1xOxidation [M3]		0.000623572	0	1	1	2	Q5F5W8	Q5F5W8 [299-311]	0	1503.76	High	2.4	High	0	0.0001845	222.03	High	0	5.391e-05
FALSE	High	[R].FQFQLGTTF.[-]			0.0147876	0.000242025	1	1	2	Q5F5W8	Q5F5W8 [784-792]	0	1088.54	High	3.62	High	0.0001159	0.003428	244.61	High	0.0002944	0.01105
FALSE	High	[R].GYESGTLGPK.[V]			0.010427	0.000242025	1	1	4	Q5F5W8	Q5F5W8 [661-670]	0	1008.5	High	2.68	High	0.0001159	0.002383	294.2	High	0.0002944	0.01328
FALSE	High	[K].STFTNELR.[Y]			0.0105783	0.000242025	1	1	4	Q5F5W8	Q5F5W8 [742-749]	0	967.484	High	2.13	High	0.0001159	0.009691	228.55	High	0.0001033	0.001638
High	Master Protein	Q5F5V7	Membrane protein OS=Neisseria gonorrhoeae (strain ATCC 700825 / FA 1090) OX=242231 GN=NGO_1812 PE=3 SV=1	0	255.323	58.6207	23	220	23	1	348	37.2	8.76	High		3282133	NGO1812; NGO_1812	transport	membrane	transporter activity	Pf00267, Pf13609	501.17	23	53607.6	23
Checked	Confidence	Annotated Sequence	Modifications	Modifications in Master Proteins	Qvality PEP	Qvality q-value	# Protein Groups	# Proteins	# PSMs	Master Protein Accessions	Positions in Master Proteins	# Missed Cleavages	Theo. MH+ [Da]	Found in Sample: [S29] F29: Sample	XCorr Sequest HT	Confidence Sequest HT	Percolator q-Value Sequest HT	Percolator PEP Sequest HT	Amanda Score MS Amanda	Confidence MS Amanda	Percolator q-Value MS Amanda	Percolator PEP MS Amanda
FALSE	High	[R].TSALVSAGWLQEGK.[G]			7.16208e-07	0	1	1	14	Q5F5V7	Q5F5V7 [317-330]	0	1446.76	High	5.07	High	0	1.027e-07	616.14	High	0	2.072e-08
FALSE	High	[R].LVGGYDNNALYVSVAAQQQDAK.[L]			1.00417e-09	0	1	1	28	Q5F5V7	Q5F5V7 [231-252]	0	2324.15	High	8.09	High	0	1.044e-10	842.24	High	0	5.918e-12
FALSE	High	[K].QSFVGLKGGFGTIR.[A]			0.00323658	0	1	1	2	Q5F5V7	Q5F5V7 [95-108]	1	1466.81	High	3.83	High	0.0001159	0.002445	330.46	High	0	0.0003898
FALSE	High	[R].YDSPEFAGFSGSVQYAPK.[D]			1.75244e-09	0	1	1	26	Q5F5V7	Q5F5V7 [153-170]	0	1949.89	High	7.53	High	0	5.673e-09	754.31	High	0	4.077e-11
FALSE	High	[K].AVWQLEQGASVAGTNTGWGNK.[Q]			2.18748e-10	0	1	1	28	Q5F5V7	Q5F5V7 [74-94]	0	2174.06	High	8.83	High	0	3.223e-12	855.11	High	0	3.916e-11
FALSE	High	[K].GADKIVSTASAVVLR.[H]			3.52048e-06	0	1	1	14	Q5F5V7	Q5F5V7 [331-345]	1	1486.86	High	5.12	High	0	0.0001571	562.71	High	0	1.068e-07
FALSE	High	[K].RTSALVSAGWLQEGK.[G]			6.4199e-06	0	1	1	6	Q5F5V7	Q5F5V7 [316-330]	1	1602.86	High	4.18	High	0	4.493e-07	497.18	High	0	1.736e-06
FALSE	High	[K].DNSGSNGESYHVGLNYQNSGFFAQYAGLFQR.[Y]			4.80268e-10	0	1	1	6	Q5F5V7	Q5F5V7 [171-201]	0	3427.54	High	8.84	High	0	7.964e-12	824.49	High	0	1.096e-10
FALSE	High	[K].DNSGSNGESYHVGLNYQNSGFFAQYAGLFQRYGEGTK.[K]			1.34095e-07	0	1	1	2	Q5F5V7	Q5F5V7 [171-207]	1	4062.83	High	5.6	High	0	5.208e-09	515.4	High	0	7.538e-09
FALSE	High	[R].TSALVSAGWLQEGKGADKIVSTASAVVLR.[H]			9.90576e-08	0	1	1	4	Q5F5V7	Q5F5V7 [317-345]	2	2914.6	High	8.89	High	0	3.684e-09	734.26	High	0	5.536e-09
FALSE	High	[K].AVWQLEQGASVAGTNTGWGNKQSFVGLKGGFGTIR.[A]			2.51321e-06	0	1	1	2	Q5F5V7	Q5F5V7 [74-108]	2	3621.86	High	6.95	High	0	5.71e-07	522.41	High	0	7.143e-08
FALSE	High	[K].VETGSEIADFGSKIGFKGQEDLGNGLK.[A]			0.00381761	0	1	1	2	Q5F5V7	Q5F5V7 [47-73]	2	2796.41	High	3.24	High	0	0.0007086	224.55	High	0.0001033	0.004743
FALSE	High	[K].AVWQLEQGASVAGTNTGWGNKQSFVGLK.[G]			3.68206e-09	0	1	1	4	Q5F5V7	Q5F5V7 [74-101]	1	2933.49	High	6.68	High	0	9.518e-11	733.56	High	0	2.811e-11
FALSE	High	[R].VSYAHGFK.[G]			0.00261334	0	1	1	6	Q5F5V7	Q5F5V7 [283-290]	0	908.462	High	2.19	High	0.0004491	0.03194	237.34	High	0.0002031	0.0094
FALSE	High	[K].GQEDLGNGLK.[A]			0.00121653	0	1	1	8	Q5F5V7	Q5F5V7 [64-73]	0	1030.52	High	3.17	High	0.0001159	0.001823	283.58	High	0.0001033	0.002313
FALSE	High	[K].VETGSEIADFGSK.[I]			3.95835e-06	0	1	1	16	Q5F5V7	Q5F5V7 [47-59]	0	1339.64	High	3.73	High	0	2.156e-05	502.08	High	0	1.838e-06
FALSE	High	[R].SVEHTDGKVSKVETGSEIADFGSK.[I]			4.77492e-07	0	1	1	8	Q5F5V7	Q5F5V7 [36-59]	2	2507.23	High	5.5	High	0	8.569e-07	640.47	High	0	9.701e-09
FALSE	High	[K].IGFKGQEDLGNGLK.[A]			1.39439e-07	0	1	1	10	Q5F5V7	Q5F5V7 [60-73]	1	1475.79	High	5.44	High	0	2.483e-07	548.1	High	0	2.21e-09
FALSE	High	[K].IVSTASAVVLR.[H]			0.000103404	0	1	1	16	Q5F5V7	Q5F5V7 [335-345]	0	1115.68	High	3.51	High	0	1.949e-05	400.74	High	0	7.041e-06
FALSE	High	[K].VSKVETGSEIADFGSK.[I]			3.40873e-07	0	1	1	8	Q5F5V7	Q5F5V7 [44-59]	1	1653.83	High	6.32	High	0	3.602e-07	646.2	High	0	6.465e-09
FALSE	High	[R].AGSLNSPLK.[N]			0.0107833	0.000242025	1	1	6	Q5F5V7	Q5F5V7 [109-117]	0	886.499	High	2.91	High	0.0001159	0.002369	251.36	High	0.0001033	0.00464
FALSE	High	[K].AGVQTYRSVEHTDGK.[V]			0.022454	0.000242025	1	1	2	Q5F5V7	Q5F5V7 [29-43]	1	1647.81	High	2.11	High	0.0001159	0.01342	237.61	High	0.0001033	0.004108
FALSE	High	[R].TSALVSAGWLQEGKGADK.[I]			0.0207209	0.000242025	1	1	2	Q5F5V7	Q5F5V7 [317-334]	1	1817.94	High	2.26	High	0.0001159	0.007115	269.64	High	0.0001033	0.003729
High	Master Protein	Q5FAD2	Type IV pilus biogenesis and competence protein PilQ OS=Neisseria gonorrhoeae (strain ATCC 700825 / FA 1090) OX=242231 GN=pilQ PE=3 SV=1	0	172.771	44.8133	24	80	24	1	723	77.9	9.35	High		3282403	NGO0094; NGO_0094	cell communication;response to stimulus;transport	membrane	transporter activity	Pf00263, Pf03958, Pf07660, Pf11741	163.03	24	16723.1	24
Checked	Confidence	Annotated Sequence	Modifications	Modifications in Master Proteins	Qvality PEP	Qvality q-value	# Protein Groups	# Proteins	# PSMs	Master Protein Accessions	Positions in Master Proteins	# Missed Cleavages	Theo. MH+ [Da]	Found in Sample: [S29] F29: Sample	XCorr Sequest HT	Confidence Sequest HT	Percolator q-Value Sequest HT	Percolator PEP Sequest HT	Amanda Score MS Amanda	Confidence MS Amanda	Percolator q-Value MS Amanda	Percolator PEP MS Amanda
FALSE	High	[K].LKNETSAFGWGVNSGFGGGDKWEAQTK.[I]			0.000164449	0	1	1	2	Q5FAD2	Q5FAD2 [499-525]	2	2871.37	High	4.23	High	0	0.0006825	410.24	High	0	1.083e-05
FALSE	High	[R].KISLDFQDVEIR.[T]			0.000132004	0	1	1	2	Q5FAD2	Q5FAD2 [301-312]	1	1462.79	High	3.96	High	0	1.468e-05	393.46	High	0	9.133e-05
FALSE	High	[K].NETSAFGWGVNSGFGGGDK.[W]			2.69898e-05	0	1	1	2	Q5FAD2	Q5FAD2 [501-519]	0	1886.83	High	3.53	High	0	2.351e-06	417.37	High	0	4.444e-06
FALSE	High	[K].VSFDKEIVNPTGFVTSSPAR.[I]			7.19715e-07	0	1	1	4	Q5FAD2	Q5FAD2 [44-63]	1	2151.11	High	5.87	High	0	3.616e-08	627.39	High	0	3.089e-07
FALSE	High	[R].LVLNLNKPGQYNTEVR.[G]			5.95449e-05	0	1	1	6	Q5FAD2	Q5FAD2 [101-116]	0	1858.02	High	4.8	High	0	5.852e-06	403.54	High	0	3.921e-05
FALSE	High	[R].GSVLIDPATNTLIVTDTR.[S]			1.81876e-08	0	1	1	4	Q5FAD2	Q5FAD2 [433-450]	0	1886.02	High	4.74	High	0	8.433e-09	651.9	High	0	1.919e-10
FALSE	High	[K].NAGIIELAALGFAGQPDISQQHDHIIVTLK.[N]			5.82772e-09	0	1	1	4	Q5FAD2	Q5FAD2 [190-219]	0	3169.7	High	8.63	High	0	1.412e-10	748.14	High	0	4.264e-10
FALSE	High	[K].DVPWDQALDLVMQAR.[N]			2.12237e-07	0	1	1	2	Q5FAD2	Q5FAD2 [342-356]	0	1756.87	High	4.34	High	0	5.587e-08	513.23	High	0	3.674e-09
FALSE	High	[R].IALDFEQTGISMDQQVLEYADPLLSK.[I]			5.29072e-07	0	1	1	4	Q5FAD2	Q5FAD2 [64-89]	0	2924.46	High	6.83	High	0	4.687e-08	590.34	High	0	1.097e-08
FALSE	High	[K].VWIFINESDDTVSAPARPAVK.[A]			2.45732e-07	0	1	1	2	Q5FAD2	Q5FAD2 [120-140]	0	2315.2	High	4.95	High	0	4.706e-07	552.09	High	0	4.365e-09
FALSE	High	[K].QQAAAPFTESVVSVSAPFSPAK.[Q]			1.47856e-07	0	1	1	10	Q5FAD2	Q5FAD2 [149-170]	0	2219.13	High	7.18	High	0	7.749e-08	606.63	High	0	6.03e-08
FALSE	High	[K].ISLDFQDVEIR.[T]			1.73045e-05	0	1	1	2	Q5FAD2	Q5FAD2 [302-312]	0	1334.7	High	3.59	High	0	1.411e-06	439.79	High	0	1.014e-06
FALSE	High	[K].NETSAFGWGVNSGFGGGDKWEAQTK.[I]			3.66786e-07	0	1	1	4	Q5FAD2	Q5FAD2 [501-525]	1	2630.19	High	5.88	High	0	1.663e-08	625.41	High	0	2.116e-08
FALSE	High	[K].INLPVAAAANSISLVR.[A]			2.58033e-07	0	1	1	4	Q5FAD2	Q5FAD2 [526-541]	0	1608.94	High	4.83	High	0	1.111e-08	521.51	High	0	6.704e-08
FALSE	High	[R].LNNDTQLIITTTGNWELVNK.[S]			2.06505e-08	0	1	1	2	Q5FAD2	Q5FAD2 [248-267]	0	2287.19	High	4.98	High	0	6.041e-10	617.63	High	0	8.892e-10
FALSE	High	[K].RLNNDTQLIITTTGNWELVNK.[S]			1.50039e-07	0	1	1	4	Q5FAD2	Q5FAD2 [247-267]	1	2443.29	High	6.95	High	0	5.956e-09	594.29	High	0	1.331e-07
FALSE	High	[K].SAAPGYFTFQVLPK.[K]			1.8439e-05	0	1	1	2	Q5FAD2	Q5FAD2 [268-281]	0	1525.8	High	3.21	High	0	1.513e-06	452.47	High	0	2.406e-06
FALSE	High	[R].QQGNIVNIAPR.[D]			5.11783e-05	0	1	1	4	Q5FAD2	Q5FAD2 [362-372]	0	1209.67	High	3.06	High	0	4.924e-06	309.37	High	0	5.808e-05
FALSE	High	[R].IIDTAGNSLR.[Y]			0.0036722	0	1	1	2	Q5FAD2	Q5FAD2 [713-722]	0	1059.58	High	2.66	High	0	0.0006772	208.02	High	0.0001033	0.002212
FALSE	High	[R].IVEAADGFSR.[D]			0.000317926	0	1	1	2	Q5FAD2	Q5FAD2 [476-485]	0	1064.54	High	2.4	High	0	7.376e-05	259.38	High	0	2.399e-05
FALSE	High	[K].DKAFLQAEK.[D]			0.00314359	0	1	1	2	Q5FAD2	Q5FAD2 [379-387]	1	1049.56	High	1.43	High	0	0.0005665	190.43	High	0	0.0009601
FALSE	High	[R].SLDVADFK.[T]			0.00679269	0	1	1	4	Q5FAD2	Q5FAD2 [230-237]	0	894.457	High	2.28	High	0.0001159	0.003211	225.77	High	0	0.000956
FALSE	High	[R].TILQILAK.[E]			0.0165002	0.000242025	1	1	2	Q5FAD2	Q5FAD2 [313-320]	0	899.592	High	2.12	High	0.0001159	0.007566	242.69	High	0.0001033	0.00281
FALSE	High	[K].NHTLPTALQR.[S]			0.00902705	0.000242025	1	1	4	Q5FAD2	Q5FAD2 [220-229]	0	1150.63	High	2.67	High	0.0001159	0.001927	203.63	High	0.0001033	0.00591
High	Master Protein	Q5F651	LPS-assembly protein LptD OS=Neisseria gonorrhoeae (strain ATCC 700825 / FA 1090) OX=242231 GN=lptD PE=3 SV=1	0	168.805	50.8115	28	86	28	1	801	87.5	7.72	High		3281158	NGO1715; NGO_1715	cell organization and biogenesis;response to stimulus;transport	membrane		Pf04453	157.5	28	17286.8	28
Checked	Confidence	Annotated Sequence	Modifications	Modifications in Master Proteins	Qvality PEP	Qvality q-value	# Protein Groups	# Proteins	# PSMs	Master Protein Accessions	Positions in Master Proteins	# Missed Cleavages	Theo. MH+ [Da]	Found in Sample: [S29] F29: Sample	XCorr Sequest HT	Confidence Sequest HT	Percolator q-Value Sequest HT	Percolator PEP Sequest HT	Amanda Score MS Amanda	Confidence MS Amanda	Percolator q-Value MS Amanda	Percolator PEP MS Amanda
FALSE	High	[K].IYLQADGSYFYDK.[L]			2.73882e-05	0	1	1	4	Q5F651	Q5F651 [681-693]	0	1582.74	High	3.85	High	0	2.388e-06	392.6	High	0	1.782e-06
FALSE	High	[R].DFYGGEEIAGNVNLNR.[R]			4.55608e-08	0	1	1	2	Q5F651	Q5F651 [363-378]	0	1767.83	High	5.11	High	0	1.507e-09	657.35	High	0	1.771e-09
FALSE	High	[R].LFGGGVVQTIEPR.[L]			1.10083e-06	0	1	1	4	Q5F651	Q5F651 [517-529]	0	1372.76	High	4.12	High	0	6.583e-08	459.94	High	0	9.655e-08
FALSE	High	[R].MDVAVPGYIPAHSLSAGR.[N]			0.000694243	0	1	1	2	Q5F651	Q5F651 [780-797]	0	1840.94	High	4.37	High	0	9.933e-05	397.6	High	0	7.117e-05
FALSE	High	[R].YLRPDYSGQTDLTWLPHDK.[K]			3.0465e-07	0	1	1	4	Q5F651	Q5F651 [306-324]	0	2305.12	High	5.67	High	0	3.178e-08	632.55	High	0	1.414e-08
FALSE	High	[R].HDISDTLQAGVDFNQVSDSGYYR.[D]			1.39566e-10	0	1	1	4	Q5F651	Q5F651 [340-362]	0	2587.17	High	8.89	High	0	1.919e-12	881.86	High	0	7.708e-12
FALSE	High	[K].FYFKDDAVMLDGSVGK.[N]			0.00130882	0	1	1	2	Q5F651	Q5F651 [602-617]	1	1791.86	High	3.36	High	0	0.0003759	353.86	High	0	0.0001313
FALSE	High	[R].DGAVLNTDWADYDQSGDTVTVGDR.[F]			4.53388e-08	0	1	1	2	Q5F651	Q5F651 [115-138]	0	2570.13	High	5.13	High	0	1.496e-09	685.35	High	0	2.387e-09
FALSE	High	[R].VLPVVNIDGGTTFER.[N]			1.26835e-06	0	1	1	4	Q5F651	Q5F651 [499-513]	0	1616.86	High	3.18	High	0	1.605e-05	454.72	High	0	3.15e-08
FALSE	High	[K].LTETQFNTCSAGDAGWYVK.[A]	1xCarbamidomethyl [C9]		1.67878e-07	0	1	1	2	Q5F651	Q5F651 [195-213]	0	2147.97	High	4.34	High	0	2.094e-08	488.1	High	0	2.767e-09
FALSE	High	[K].YQTLANQSGYKDEPYAIMPR.[L]			1.0331e-06	0	1	1	4	Q5F651	Q5F651 [402-421]	1	2345.12	High	4.81	High	0	1.364e-06	532.44	High	0	2.451e-08
FALSE	High	[K].LGLHATYYSLDSFGGK.[A]			0.000252732	0	1	1	2	Q5F651	Q5F651 [476-491]	0	1728.86	High	4.07	High	0	3.101e-05	388.65	High	0	0.0002063
FALSE	High	[R].LFYNYIPAK.[S]			0.000620536	0	1	1	6	Q5F651	Q5F651 [530-538]	0	1128.61	High	2.51	High	0	0.0001598	299.3	High	0	5.343e-05
FALSE	High	[K].SQNDLPNFDSSESSFGYGQLFR.[E]			9.05449e-07	0	1	1	2	Q5F651	Q5F651 [539-560]	0	2495.11	High	4.17	High	0	4.718e-08	462.32	High	0	3.973e-08
FALSE	High	[K].LSQLDLSAQWPLTR.[N]			7.04423e-06	0	1	1	4	Q5F651	Q5F651 [694-707]	0	1627.88	High	3.86	High	0	8.681e-06	469.22	High	0	1.375e-06
FALSE	High	[R].TEAAVQGSGEASVPEDYTR.[I]			1.84561e-08	0	1	1	4	Q5F651	Q5F651 [72-90]	0	1966.9	High	4.89	High	0	1.554e-09	642.02	High	0	1.953e-10
FALSE	High	[K].YQTLANQSGYK.[D]			0.000476764	0	1	1	2	Q5F651	Q5F651 [402-412]	0	1272.62	High	2.39	High	0	0.0002332	240.28	High	0	3.886e-05
FALSE	High	[R].AEGSVIIER.[D]			0.000757976	0	1	1	4	Q5F651	Q5F651 [106-114]	0	973.531	High	3.05	High	0	0.0001358	317.32	High	0	6.802e-05
FALSE	High	[R].AAGGSLNAGLSVQK.[Y]			3.66077e-06	0	1	1	4	Q5F651	Q5F651 [388-401]	0	1272.69	High	4.97	High	0	6.706e-07	518.8	High	0	1.121e-07
FALSE	High	[R].FTLDSSIHYNQNDK.[R]			0.00535989	0	1	1	2	Q5F651	Q5F651 [637-650]	0	1681.78	High	2.93	High	0	0.00105	265.78	High	0	0.0008384
FALSE	High	[R].INAANSLSTAVQSR.[I]			5.00425e-06	0	1	1	4	Q5F651	Q5F651 [570-583]	0	1431.76	High	4.45	High	0	3.379e-07	475.22	High	0	1.241e-06
FALSE	High	[R].AQIGVSAQFTR.[F]			0.000546585	0	1	1	2	Q5F651	Q5F651 [433-443]	0	1177.63	High	3.11	High	0	0.0002801	303.75	High	0	4.602e-05
FALSE	High	[R].GETLTYNLDQQTGEAHNVR.[M]			3.8931e-05	0	1	1	2	Q5F651	Q5F651 [150-168]	0	2146.02	High	5.43	High	0	5.086e-06	499.91	High	0	1.919e-06
FALSE	High	[R].YNYGFEAK.[K]			0.00852047	0.000242025	1	1	2	Q5F651	Q5F651 [715-722]	0	991.452	High	2.03	High	0.0001159	0.0018	198.7	High	0.0001033	0.005235
FALSE	High	[R].GATFDGQIR.[Y]			0.0264749	0.000242025	1	1	2	Q5F651	Q5F651 [297-305]	0	964.485	High	2.19	High	0.0001159	0.006812	213.26	High	0.0002944	0.01728
FALSE	High	[R].ENLYYGNDR.[I]			0.0073027	0.000242025	1	1	4	Q5F651	Q5F651 [561-569]	0	1143.51	High	2.64	High	0.0001159	0.004774	240.87	High	0.0001033	0.001304
FALSE	High	[R].AEHYAVGAGYRPAPGK.[V]			0.0360185	0.000477316	1	1	2	Q5F651	Q5F651 [652-667]	0	1643.83	High	2.86	High	0.0001159	0.009796	214.64	High	0.00039	0.02557
FALSE	High	[R].VWLDYGGR.[A]			0.0543968	0.000710552	1	1	4	Q5F651	Q5F651 [380-387]	0	965.484	High	2.06	High	0.0001159	0.01617	196.29	High	0.00039	0.02482
High	Master Protein	Q5F726	Multidrug transporter OS=Neisseria gonorrhoeae (strain ATCC 700825 / FA 1090) OX=242231 GN=NGO_1363 PE=3 SV=1	0	152.203	57.8158	19	91	19	1	467	50.4	9.17	High		3282457	NGO1363; NGO_1363	transport	membrane	transporter activity	Pf02321	163.73	18	18372.4	19
Checked	Confidence	Annotated Sequence	Modifications	Modifications in Master Proteins	Qvality PEP	Qvality q-value	# Protein Groups	# Proteins	# PSMs	Master Protein Accessions	Positions in Master Proteins	# Missed Cleavages	Theo. MH+ [Da]	Found in Sample: [S29] F29: Sample	XCorr Sequest HT	Confidence Sequest HT	Percolator q-Value Sequest HT	Percolator PEP Sequest HT	Amanda Score MS Amanda	Confidence MS Amanda	Percolator q-Value MS Amanda	Percolator PEP MS Amanda
FALSE	High	[K].HGVSGALDLLDAER.[I]			1.49308e-07	0	1	1	8	Q5F726	Q5F726 [415-428]	0	1452.74	High	5.12	High	0	7.293e-05	541.44	High	0	2.568e-09
FALSE	High	[K].LPAGLSSEVLLDRPDIR.[A]			2.79286e-05	0	1	1	6	Q5F726	Q5F726 [269-285]	0	1851.03	High	3.67	High	0	2.446e-06	442.54	High	0	3.529e-06
FALSE	High	[R].NNLLPTLAANANGSR.[Q]			0.000136595	0	1	1	6	Q5F726	Q5F726 [96-110]	0	1525.81	High	3.42	High	0	1.525e-05	362.14	High	0	0.0001061
FALSE	High	[K].VEVAETFQNDTSVSSIR.[A]			5.64848e-08	0	1	1	8	Q5F726	Q5F726 [32-48]	0	1881.92	High	5.56	High	0	2.257e-08	646.48	High	0	7.468e-10
FALSE	High	[K].LIDIALER.[N]			0.00372607	0	1	1	6	Q5F726	Q5F726 [66-73]	0	942.562	High	2.83	High	0.0001159	0.007567	263.77	High	0.0001033	0.005095
FALSE	High	[R].DAAHLSLIATVAK.[A]			9.08121e-06	0	1	1	10	Q5F726	Q5F726 [159-171]	0	1309.75	High	4.05	High	0	6.907e-06	431.04	High	0	3.348e-07
FALSE	High	[R].QGSLSGGNVSSSYNVGLGAASYELDLFGR.[V]			3.53412e-08	0	1	1	2	Q5F726	Q5F726 [111-139]	0	2905.4	High	8.72	High	0	1.121e-09	778.6	High	0	8.983e-10
FALSE	High	[R].NALATLINRPIPEDLPAGLPLDK.[Q]			3.24622e-07	0	1	1	2	Q5F726	Q5F726 [240-262]	0	2441.38	High	7.2	High	0	1.675e-08	675.43	High	0	6.125e-09
FALSE	High	[K].SGTGVWAFAPSITLPIFTWGTNK.[A]			2.68834e-08	0	1	1	4	Q5F726	Q5F726 [328-350]	0	2451.27	High	4.92	High	0	1.148e-09	576.78	High	0	3.058e-10
FALSE	High	[R].LTGSVGTGSVELGGLFK.[S]			2.25484e-08	0	1	1	4	Q5F726	Q5F726 [311-327]	0	1621.88	High	4.25	High	0	3.186e-09	539.81	High	0	2.48e-10
FALSE	High	[R].SSSEAALQGYFASVANR.[D]			9.43353e-08	0	1	1	6	Q5F726	Q5F726 [142-158]	0	1757.85	High	5.47	High	0	8.141e-09	653.88	High	0	8.195e-09
FALSE	High	[R].AVDLGWHDYFADPR.[L]			1.8439e-05	0	1	1	8	Q5F726	Q5F726 [49-62]	0	1661.77	High	3.84	High	0	0.001034	458.53	High	0	1.176e-06
FALSE	High	[R].QQEALIESAK.[A]			0.000704481	0	1	1	4	Q5F726	Q5F726 [216-225]	0	1116.59	High	2.67	High	0	0.0004418	254.29	High	0	6.236e-05
FALSE	High	[R].QQAQIVAYESAVQSAFQDVANALAAR.[E]			4.8592e-11	0	1	1	2	Q5F726	Q5F726 [360-385]	0	2749.39	High	8.58	High	0	5.671e-13	812.44	High	0	8.567e-12
FALSE	High	[K].AGVISAVALR.[Q]			0.000670929	0	1	1	4	Q5F726	Q5F726 [206-215]	0	956.589	High	3.67	High	0	9.654e-05	380.05	High	0	5.863e-05
FALSE	High	[R].KQYMIER.[N]			0.0254987	0.000242025	1	1	2	Q5F726	Q5F726 [89-95]	1	967.503	High	1.43	High	0.0001159	0.009021	167.02	High	0.0001033	0.004804
FALSE	High	[R].AAFFPSIR.[L]			0.00819844	0.000242025	1	1	4	Q5F726	Q5F726 [303-310]	0	908.499	High	1.98	High	0.0001159	0.01348	209.12	High	0.0001033	0.001199
FALSE	High	[K].QYMIER.[N]			0.0415595	0.000477316	1	1	4	Q5F726	Q5F726 [90-95]	0	839.408	High	1.56	High	0.0006682	0.05401	161.19	High	0.000581	0.03138
FALSE	High	[R].NNLLPTLAANANGSRQGSLSGGNVSSSYNVGLGAASYELDLFGRVR.[S]			0.135319	0.00208794	1	1	1	Q5F726	Q5F726 [96-141]	2	4667.36	High					30.8	High	0.0008622	0.04092
High	Master Protein	Q5F6I1	Membrane protein OS=Neisseria gonorrhoeae (strain ATCC 700825 / FA 1090) OX=242231 GN=NGO_1577 PE=3 SV=1	0	143.15	50.8475	10	157	10	1	236	25.5	8.65	High		3281426	NGO1577; NGO_1577		membrane		Pf00691	335.02	10	37177.3	10
Checked	Confidence	Annotated Sequence	Modifications	Modifications in Master Proteins	Qvality PEP	Qvality q-value	# Protein Groups	# Proteins	# PSMs	Master Protein Accessions	Positions in Master Proteins	# Missed Cleavages	Theo. MH+ [Da]	Found in Sample: [S29] F29: Sample	XCorr Sequest HT	Confidence Sequest HT	Percolator q-Value Sequest HT	Percolator PEP Sequest HT	Amanda Score MS Amanda	Confidence MS Amanda	Percolator q-Value MS Amanda	Percolator PEP MS Amanda
FALSE	High	[K].TLFGFDKDSLR.[A]			0.0017791	0	1	1	10	Q5F6I1	Q5F6I1 [97-107]	1	1298.67	High	3.65	High	0.0001159	0.009225	350.98	High	0	0.0002985
FALSE	High	[R].EALIACIEPDR.[R]	1xCarbamidomethyl [C6]		0.000250276	0	1	1	12	Q5F6I1	Q5F6I1 [203-213]	0	1286.64	High	3.71	High	0	8.78e-05	448.04	High	0	7.102e-05
FALSE	High	[R].AYVVANNLVSNGVPASR.[I]			2.35618e-08	0	1	1	16	Q5F6I1	Q5F6I1 [152-168]	0	1730.92	High	6.4	High	0	2.84e-07	730.79	High	0	4.52e-10
FALSE	High	[R].VECGDAVAVPEPEPAPVAVVEQAPQYVDETISLSAK.[T]	1xCarbamidomethyl [C3]		7.03708e-08	0	1	1	8	Q5F6I1	Q5F6I1 [61-96]	0	3764.86	High	7.04	High	0	1.242e-06	681.47	High	0	9.743e-10
FALSE	High	[R].NNYGECWK.[N]	1xCarbamidomethyl [C6]		0.0029084	0	1	1	4	Q5F6I1	Q5F6I1 [42-49]	0	1070.44	High	2.49	High	0.0001159	0.008011	244.43	High	0	0.0005351
FALSE	High	[R].RAYVVANNLVSNGVPASR.[I]			2.65194e-06	0	1	1	4	Q5F6I1	Q5F6I1 [151-168]	1	1887.02	High	6.01	High	0	1.623e-07	597.46	High	0	7.97e-07
FALSE	High	[R].EALIACIEPDRR.[V]	1xCarbamidomethyl [C6]		0.000839752	0	1	1	9	Q5F6I1	Q5F6I1 [203-214]	1	1442.74	High	3.62	High	0.0001159	0.0027	348.42	High	0	7.688e-05
FALSE	High	[R].ISAVGLGESQAQMTQVCQAEVAK.[L]	1xOxidation [M13]; 1xCarbamidomethyl [C17]		4.27966e-11	0	1	1	24	Q5F6I1	Q5F6I1 [169-191]	0	2421.17	High	9.88	High	0	4.899e-13	844.62	High	0	2.144e-12
FALSE	High	[R].ISAVGLGESQAQMTQVCQAEVAK.[L]	1xCarbamidomethyl [C17]		1.33563e-10	0	1	1	16	Q5F6I1	Q5F6I1 [169-191]	0	2405.18	High	10.26	High	0	4.708e-11	901.59	High	0	4.83e-11
FALSE	High	[R].VEGHTDFMGSEK.[Y]			6.08406e-06	0	1	1	16	Q5F6I1	Q5F6I1 [131-142]	0	1336.58	High	4.68	High	0	2.595e-05	448.15	High	0	2.731e-07
FALSE	High	[R].VEGHTDFMGSEK.[Y]	1xOxidation [M8]		4.20543e-07	0	1	1	28	Q5F6I1	Q5F6I1 [131-142]	0	1352.58	High	3.78	High	0	0.0001399	631.61	High	0	8.358e-09
FALSE	High	[K].TLFGFDK.[D]			0.0377243	0.000477316	1	1	10	Q5F6I1	Q5F6I1 [97-103]	0	827.43	High	1.76	High	0.00628	0.4061	211.53	High	0.00039	0.02307
High	Master Protein	Q5F6Q7	Phospholipase A1 OS=Neisseria gonorrhoeae (strain ATCC 700825 / FA 1090) OX=242231 GN=NGO_1492 PE=4 SV=2	0	139.534	60.8	18	110	18	1	375	42.1	8.98	High		3281596	NGO1492; NGO_1492	metabolic process	membrane	catalytic activity	Pf02253, Pf11319	196.77	18	21969.7	18
Checked	Confidence	Annotated Sequence	Modifications	Modifications in Master Proteins	Qvality PEP	Qvality q-value	# Protein Groups	# Proteins	# PSMs	Master Protein Accessions	Positions in Master Proteins	# Missed Cleavages	Theo. MH+ [Da]	Found in Sample: [S29] F29: Sample	XCorr Sequest HT	Confidence Sequest HT	Percolator q-Value Sequest HT	Percolator PEP Sequest HT	Amanda Score MS Amanda	Confidence MS Amanda	Percolator q-Value MS Amanda	Percolator PEP MS Amanda
FALSE	High	[K].NDNPDIADYMGYGDVK.[L]			3.77695e-07	0	1	1	4	Q5F6Q7	Q5F6Q7 [286-301]	0	1786.76	High	3.78	High	0	7.303e-08	591.46	High	0	1.101e-08
FALSE	High	[R].NTDYKPEIFLTQPVK.[A]			4.429e-06	0	1	1	10	Q5F6Q7	Q5F6Q7 [209-223]	0	1792.95	High	5.6	High	0	5.662e-07	510.11	High	0	6.229e-07
FALSE	High	[R].IYAMAGMEWGK.[L]			3.93132e-05	0	1	1	4	Q5F6Q7	Q5F6Q7 [257-267]	0	1256.58	High	3.8	High	0	3.651e-05	443.76	High	0	3.932e-06
FALSE	High	[R].ADLWFGYTQR.[S]			0.000382736	0	1	1	6	Q5F6Q7	Q5F6Q7 [183-192]	0	1256.61	High	3.24	High	0	5e-05	431.03	High	0	3.492e-05
FALSE	High	[R].AFDQSGDKNDNPDIADYMGYGDVK.[L]			2.21775e-07	0	1	1	6	Q5F6Q7	Q5F6Q7 [278-301]	1	2635.13	High	6.61	High	0	9.335e-09	728.76	High	0	8.358e-09
FALSE	High	[R].AFDQSGDKNDNPDIADYMGYGDVK.[L]	1xOxidation [M18]		0.00026152	0	1	1	4	Q5F6Q7	Q5F6Q7 [278-301]	1	2651.12	High	2.92	High	0	3.394e-05	437.39	High	0	1.895e-05
FALSE	High	[K].GGDALPADSAGETADIYTPLSLMYDLDK.[N]			4.62334e-08	0	1	1	4	Q5F6Q7	Q5F6Q7 [86-113]	0	2899.36	High	5.51	High	0	1.532e-09	615.85	High	0	2.47e-09
FALSE	High	[K].QNGIGIGLMFNDWDGI.[-]			9.9158e-06	0	1	1	2	Q5F6Q7	Q5F6Q7 [360-375]	0	1749.83	High	4.55	High	0	3.459e-06	437.37	High	0	3.704e-07
FALSE	High	[K].TGYGAIEAAYTFPIK.[G]			2.67008e-07	0	1	1	6	Q5F6Q7	Q5F6Q7 [322-336]	0	1601.82	High	4.45	High	0	1.23e-06	579.49	High	0	4.827e-09
FALSE	High	[R].MLGAGFVHQSNGQSRPESR.[S]			0.000934885	0	1	1	6	Q5F6Q7	Q5F6Q7 [234-252]	0	2057.99	High	2.93	High	0	0.0007412	330.17	High	0	8.772e-05
FALSE	High	[R].SSLDKGEAVIVVEK.[G]			3.04061e-06	0	1	1	8	Q5F6Q7	Q5F6Q7 [72-85]	1	1473.82	High	5.36	High	0	1.286e-06	567.96	High	0	8.992e-08
FALSE	High	[K].GEAVIVVEK.[G]			0.0057079	0	1	1	8	Q5F6Q7	Q5F6Q7 [77-85]	0	943.546	High	3.07	High	0.0001159	0.004558	327.65	High	0.0001033	0.001248
FALSE	High	[R].SDWQIYNQGR.[K]			0.00121653	0	1	1	4	Q5F6Q7	Q5F6Q7 [193-202]	0	1266.59	High	2.67	High	0.0001159	0.001455	331.66	High	0	0.0001201
FALSE	High	[R].IFAAQLPSSAGQEGQESK.[A]			2.31059e-08	0	1	1	10	Q5F6Q7	Q5F6Q7 [44-61]	0	1847.91	High	4.82	High	0	2.556e-08	616.73	High	0	3.923e-08
FALSE	High	[R].GFHGYGESLIDYNHK.[Q]			0.000149877	0	1	1	10	Q5F6Q7	Q5F6Q7 [345-359]	0	1736.8	High	5.17	High	0	1.707e-05	445.81	High	0	1.157e-05
FALSE	High	[K].AVLNLTETVR.[S]			0.000308748	0	1	1	6	Q5F6Q7	Q5F6Q7 [62-71]	0	1115.64	High	3.26	High	0	0.0007018	345.9	High	0	0.0006036
FALSE	High	[K].ADLPFGGR.[L]			0.0235382	0.000242025	1	1	4	Q5F6Q7	Q5F6Q7 [224-231]	0	832.431	High	2.19	High	0.0001159	0.005922	180.16	High	0.00039	0.02593
FALSE	High	[R].QNVYSVLR.[Y]			0.00744497	0.000242025	1	1	4	Q5F6Q7	Q5F6Q7 [310-317]	0	978.537	High	3.07	High	0.0001159	0.001539	201.82	High	0.0002944	0.01948
FALSE	High	[K].IAENLFK.[T]			0.0288048	0.000242025	1	1	4	Q5F6Q7	Q5F6Q7 [174-180]	0	834.472	High	1.97	High	0.0001159	0.007535	206.24	High	0.0002031	0.007163
High	Master Protein	Q5F598	Cytochrome C OS=Neisseria gonorrhoeae (strain ATCC 700825 / FA 1090) OX=242231 GN=NGO_2031 PE=4 SV=2	0	137.991	55.4307	13	131	13	1	267	30.5	8.92	High		3282716	NGO2031; NGO_2031	metabolic process	membrane	metal ion binding	Pf02167	250.62	13	28848.3	13
Checked	Confidence	Annotated Sequence	Modifications	Modifications in Master Proteins	Qvality PEP	Qvality q-value	# Protein Groups	# Proteins	# PSMs	Master Protein Accessions	Positions in Master Proteins	# Missed Cleavages	Theo. MH+ [Da]	Found in Sample: [S29] F29: Sample	XCorr Sequest HT	Confidence Sequest HT	Percolator q-Value Sequest HT	Percolator PEP Sequest HT	Amanda Score MS Amanda	Confidence MS Amanda	Percolator q-Value MS Amanda	Percolator PEP MS Amanda
FALSE	High	[K].VGMPHPLWEQQGVQAVELDAK.[G]	1xOxidation [M3]		2.84223e-09	0	1	1	16	Q5F598	Q5F598 [155-175]	0	2348.17	High	7.8	High	0	3.537e-08	869.73	High	0	2.064e-11
FALSE	High	[K].VGMPHPLWEQQGVQAVELDAK.[G]			6.30145e-09	0	1	1	8	Q5F598	Q5F598 [155-175]	0	2332.18	High	6.77	High	0	1.47e-07	734.05	High	0	5.383e-11
FALSE	High	[K].GADYLYAYMR.[G]			0.0024532	0	1	1	2	Q5F598	Q5F598 [126-135]	0	1222.56	High	3.55	High	0	0.0004901	382.98	High	0	0.0002792
FALSE	High	[K].WFGAAPPDLTLIAR.[S]			0.000269295	0	1	1	2	Q5F598	Q5F598 [110-123]	0	1527.83	High	3.46	High	0	4.601e-05	409.3	High	0	1.958e-05
FALSE	High	[R].DLVNYLVYMGEPAQLQR.[K]	1xOxidation [M9]		4.25493e-08	0	1	1	6	Q5F598	Q5F598 [220-236]	0	2025.01	High	5.02	High	0	2.944e-06	653.4	High	0	5.312e-10
FALSE	High	[K].DPTRPSGWNNTVFDK.[V]			3.93132e-05	0	1	1	2	Q5F598	Q5F598 [140-154]	0	1733.82	High	4.04	High	0	9.869e-06	428.47	High	0	1.942e-06
FALSE	High	[K].DIGLTDEEIKK.[N]			0.000225884	0	1	1	2	Q5F598	Q5F598 [75-85]	1	1260.67	High	2.75	High	0	2.711e-05	288.85	High	0	0.000195
FALSE	High	[K].LYWESTGLHSR.[R]			2.83408e-05	0	1	1	10	Q5F598	Q5F598 [192-202]	0	1348.66	High	3.25	High	0	0.001324	348.17	High	0	1.314e-06
FALSE	High	[K].NLMFTTDNVGDVMHSAMNPK.[D]	3xOxidation [M3; M13; M17]		7.65414e-06	0	1	1	4	Q5F598	Q5F598 [86-105]	0	2269.99	High	4.62	High	0	5.503e-07	597.67	High	0	3.184e-07
FALSE	High	[K].NLMFTTDNVGDVMHSAMNPK.[D]	2xOxidation [M]		4.04427e-07	0	1	1	18	Q5F598	Q5F598 [86-105]	0	2253.99	High	4.88	High	0	8.663e-05	712.5	High	0	7.946e-09
FALSE	High	[K].NLMFTTDNVGDVMHSAMNPK.[D]	1xOxidation [M]		8.18757e-08	0	1	1	19	Q5F598	Q5F598 [86-105]	0	2238	High	5.34	High	0	4.322e-08	649.42	High	0	1.17e-09
FALSE	High	[K].NLMFTTDNVGDVMHSAMNPK.[D]			1.2708e-07	0	1	1	8	Q5F598	Q5F598 [86-105]	0	2222	High	5.99	High	0	7.222e-09	557.68	High	0	5.188e-09
FALSE	High	[K].DIGLTDEEIK.[K]			0.000899106	0	1	1	10	Q5F598	Q5F598 [75-84]	0	1132.57	High	2.79	High	0	0.0004556	357.01	High	0	0.0002072
FALSE	High	[R].LKDIGLTDEEIK.[K]			7.00991e-06	0	1	1	10	Q5F598	Q5F598 [73-84]	1	1373.75	High	4.19	High	0	0.0002429	497.74	High	0	2.45e-07
FALSE	High	[K].EYDAYVR.[D]			0.00872805	0.000242025	1	1	6	Q5F598	Q5F598 [213-219]	0	915.421	High	2.09	High	0.0006682	0.05602	156.44	High	0.0007718	0.03856
FALSE	High	[R].GFYKDPTRPSGWNNTVFDK.[V]			0.0131862	0.000242025	1	1	4	Q5F598	Q5F598 [136-154]	1	2229.07	High	3.53	High	0.0001159	0.006557	286.52	High	0.0001033	0.002139
FALSE	High	[K].GQPVMVKDEHGEMKPK.[L]			0.0360185	0.000477316	1	1	4	Q5F598	Q5F598 [176-191]	1	1809.9	High	2.27	High	0.0004491	0.03789	243.82	High	0.0002944	0.02016
High	Master Protein	Q5F7F3	Peptidyl-prolyl cis-trans isomerase OS=Neisseria gonorrhoeae (strain ATCC 700825 / FA 1090) OX=242231 GN=NGO_1225 PE=3 SV=1	0	133.376	73.1618	17	160	17	1	272	28.9	5.86	High		3281825	NGO1225; NGO_1225	metabolic process	membrane	catalytic activity	Pf00254, Pf01346	268.52	17	30219.1	17
Checked	Confidence	Annotated Sequence	Modifications	Modifications in Master Proteins	Qvality PEP	Qvality q-value	# Protein Groups	# Proteins	# PSMs	Master Protein Accessions	Positions in Master Proteins	# Missed Cleavages	Theo. MH+ [Da]	Found in Sample: [S29] F29: Sample	XCorr Sequest HT	Confidence Sequest HT	Percolator q-Value Sequest HT	Percolator PEP Sequest HT	Amanda Score MS Amanda	Confidence MS Amanda	Percolator q-Value MS Amanda	Percolator PEP MS Amanda
FALSE	High	[K].VFTDAMQAVYDGKEIK.[M]			0.00125876	0	1	1	2	Q5F7F3	Q5F7F3 [80-95]	1	1814.9	High	3.46	High	0	0.0003414	324.68	High	0	0.0001252
FALSE	High	[K].IGPNATLVFDVK.[L]			3.17726e-06	0	1	1	22	Q5F7F3	Q5F7F3 [237-248]	0	1273.72	High	4.1	High	0	7.047e-06	453.23	High	0	1.025e-06
FALSE	High	[K].ANGGPATFPLSQVIPGWTEGVR.[L]			4.54729e-07	0	1	1	10	Q5F7F3	Q5F7F3 [189-210]	0	2254.16	High	6.75	High	0	1.203e-06	602.61	High	0	3.389e-07
FALSE	High	[R].LLKEGGEATFYIPSNLAYR.[E]			0.000189468	0	1	1	4	Q5F7F3	Q5F7F3 [211-229]	1	2142.12	High	5.65	High	0	2.218e-05	487.1	High	0	2.93e-05
FALSE	High	[K].EGGEATFYIPSNLAYR.[E]			2.37472e-07	0	1	1	20	Q5F7F3	Q5F7F3 [214-229]	0	1787.86	High	4.96	High	0	1.056e-07	620.17	High	0	2.452e-07
FALSE	High	[K].IGAPENAPAKQPDQVDIK.[K]			1.862e-05	0	1	1	4	Q5F7F3	Q5F7F3 [252-269]	1	1890.99	High	4.38	High	0	7.808e-06	490.3	High	0	7.936e-07
FALSE	High	[K].MTEEQAQEVMMK.[F]			1.73045e-05	0	1	1	6	Q5F7F3	Q5F7F3 [96-107]	0	1454.63	High	4.49	High	0	2.107e-06	527.97	High	0	8.849e-07
FALSE	High	[K].MTEEQAQEVMMK.[F]	1xOxidation [M]		5.82772e-09	0	1	1	10	Q5F7F3	Q5F7F3 [96-107]	0	1470.63	High	4.37	High	0	6.373e-07	760.53	High	0	4.885e-11
FALSE	High	[K].MTEEQAQEVMMK.[F]	2xOxidation [M1; M]		2.60062e-06	0	1	1	2	Q5F7F3	Q5F7F3 [96-107]	0	1486.62	High	3.09	High	0	6.203e-06	530.98	High	0	7.446e-08
FALSE	High	[R].LIDGTVFDSSK.[A]			0.000157378	0	1	1	10	Q5F7F3	Q5F7F3 [178-188]	0	1181.6	High	3.05	High	0	9.771e-05	372.71	High	0	1.031e-05
FALSE	High	[K].QPTKDDIVTVEYEGR.[L]			1.81708e-05	0	1	1	12	Q5F7F3	Q5F7F3 [163-177]	1	1749.87	High	4.03	High	0	0.0001905	414.87	High	0	0.0001401
FALSE	High	[K].TTASGLQYK.[I]			0.00505734	0	1	1	2	Q5F7F3	Q5F7F3 [146-154]	0	968.505	High	2.29	High	0	0.0009797	165.09	High	0.0002031	0.00785
FALSE	High	[K].DDIVTVEYEGR.[L]			0.000281393	0	1	1	12	Q5F7F3	Q5F7F3 [167-177]	0	1295.61	High	3.47	High	0.0001159	0.005953	378.26	High	0.0001033	0.003019
FALSE	High	[K].VFTDAMQAVYDGK.[E]	1xOxidation [M6]		8.53902e-07	0	1	1	4	Q5F7F3	Q5F7F3 [80-92]	0	1460.67	High	4.25	High	0	4.011e-07	620.59	High	0	3.262e-08
FALSE	High	[K].VFTDAMQAVYDGK.[E]			1.77669e-06	0	1	1	10	Q5F7F3	Q5F7F3 [80-92]	0	1444.68	High	4.4	High	0	1.129e-05	571.22	High	0	3.154e-07
FALSE	High	[K].QPDQVDIK.[K]			0.012752	0.000242025	1	1	4	Q5F7F3	Q5F7F3 [262-269]	0	942.489	High	1.91	High	0.0001159	0.002875	127.7	High	0.0001033	0.003485
FALSE	High	[K].EKGEAFLK.[E]			0.0228817	0.000242025	1	1	4	Q5F7F3	Q5F7F3 [129-136]	1	921.504	High	1.98	High	0.0004491	0.03047	206.79	High	0.0001033	0.004205
FALSE	High	[K].EQGAEIDLK.[V]			0.016978	0.000242025	1	1	16	Q5F7F3	Q5F7F3 [71-79]	0	1002.51	High	2.6	High	0.0001159	0.01406	224.08	High	0.0001033	0.00348
FALSE	High	[K].EAAPASASEPAAASAAQGDTSSIGSTMQQASYAMGVDIGRSLK.[Q]	2xOxidation [M27; M34]		0.0784225	0.000937381	1	1	3	Q5F7F3	Q5F7F3 [25-67]	1	4172.93	High	3.26	High	0.007354	0.4497	163	High	0.0002944	0.01991
FALSE	High	[K].EKGEAFLKENAAK.[D]			0.0870964	0.00116812	1	1	3	Q5F7F3	Q5F7F3 [129-141]	2	1434.76	High	2	High	0.0008826	0.107	257.23	High	0.0002944	0.02284
High	Master Protein	Q5F759	Cytochrome OS=Neisseria gonorrhoeae (strain ATCC 700825 / FA 1090) OX=242231 GN=NGO_1328 PE=4 SV=1	0	123.346	61.2903	11	99	11	1	279	28.7	6.3	High		3281927	NGO1328; NGO_1328	metabolic process	membrane	metal ion binding	Pf00034, Pf13442	166.26	11	21220.6	11
Checked	Confidence	Annotated Sequence	Modifications	Modifications in Master Proteins	Qvality PEP	Qvality q-value	# Protein Groups	# Proteins	# PSMs	Master Protein Accessions	Positions in Master Proteins	# Missed Cleavages	Theo. MH+ [Da]	Found in Sample: [S29] F29: Sample	XCorr Sequest HT	Confidence Sequest HT	Percolator q-Value Sequest HT	Percolator PEP Sequest HT	Amanda Score MS Amanda	Confidence MS Amanda	Percolator q-Value MS Amanda	Percolator PEP MS Amanda
FALSE	High	[R].IQPVGQLTMGDGIPVGER.[Q]			1.27326e-08	0	1	1	14	Q5F759	Q5F759 [55-72]	0	1866.97	High	5.67	High	0	5.268e-08	638	High	0	7.457e-09
FALSE	High	[R].IQPVGQLTMGDGIPVGER.[Q]	1xOxidation [M9]		6.04826e-08	0	1	1	12	Q5F759	Q5F759 [55-72]	0	1882.97	High	5.05	High	0	6.252e-06	693.62	High	0	4.57e-09
FALSE	High	[R].IAQGFDTLFQHALNGFNAMPAK.[G]			5.83367e-07	0	1	1	4	Q5F759	Q5F759 [108-129]	0	2391.19	High	6.44	High	0	2.839e-08	568.4	High	0	1.88e-07
FALSE	High	[K].GGAADLTDQELK.[R]			2.75223e-05	0	1	1	4	Q5F759	Q5F759 [130-141]	0	1217.6	High	4.74	High	0	2.426e-06	440.01	High	0	2.441e-05
FALSE	High	[R].QGEQIFGK.[I]			0.00546467	0	1	1	4	Q5F759	Q5F759 [73-80]	0	906.468	High	2.29	High	0.0001159	0.006961	220.82	High	0.0001033	0.00126
FALSE	High	[K].HALEGFNAMPAK.[G]			5.99555e-06	0	1	1	8	Q5F759	Q5F759 [242-253]	0	1285.64	High	4.3	High	0	4.166e-07	478.78	High	0	1.143e-06
FALSE	High	[K].HALEGFNAMPAK.[G]	1xOxidation [M9]		2.38173e-06	0	1	1	9	Q5F759	Q5F759 [242-253]	0	1301.63	High	3.52	High	0.0001159	0.001587	588.99	High	0	6.685e-08
FALSE	High	[K].LEHNGDWAPR.[I]			0.000305747	0	1	1	2	Q5F759	Q5F759 [98-107]	0	1194.57	High	2.38	High	0	6.923e-05	281.13	High	0	2.284e-05
FALSE	High	[R].AITYMANK.[S]	1xOxidation [M5]		0.00169452	0	1	1	6	Q5F759	Q5F759 [143-150]	0	927.46	High	2.27	High	0.0001159	0.006284	264.69	High	0	0.0002051
FALSE	High	[K].SGGSFPNPDEAAPADNAASGTASAPADSAAPAEAK.[A]			6.85404e-07	0	1	1	4	Q5F759	Q5F759 [151-185]	0	3170.41	High	6.27	High	0	3.416e-08	629.64	High	0	9.125e-08
FALSE	High	[K].LAGSGSFGDVDATTEAATQTR.[I]			1.14807e-05	0	1	1	2	Q5F759	Q5F759 [34-54]	0	2054.96	High	2.59	High	0	6.339e-06	377.5	High	0	4.431e-07
FALSE	High	[K].AAVDYMANQSGAK.[F]			4.25926e-06	0	1	1	6	Q5F759	Q5F759 [266-278]	0	1325.62	High	4.24	High	0	1.01e-06	503.27	High	0	1.348e-07
FALSE	High	[K].AAVDYMANQSGAK.[F]	1xOxidation [M6]		4.14426e-07	0	1	1	12	Q5F759	Q5F759 [266-278]	0	1341.61	High	3.86	High	0	4.722e-07	541.54	High	0	1.342e-07
FALSE	High	[K].GAAAPAVGVDGK.[K]			0.00035745	0	1	1	6	Q5F759	Q5F759 [190-201]	0	1012.54	High	3.05	High	0	0.0002386	334.13	High	0.0001033	0.001365
FALSE	High	[R].AITYMANK.[S]			0.00920243	0.000242025	1	1	4	Q5F759	Q5F759 [143-150]	0	911.466	High	1.96	High	0.0001159	0.01349	182.68	High	0.0001033	0.001383
FALSE	High	[R].IAQGFDTLFQHALNGFNAMPAK.[G]	1xOxidation [M19]		0.0784225	0.000937381	1	1	2	Q5F759	Q5F759 [108-129]	0	2407.19	High	1.6	High	0.0011	0.1305	175.73	High	0.0002944	0.01994
High	Master Protein	Q5F9W0	Outer membrane protein assembly factor BamD OS=Neisseria gonorrhoeae (strain ATCC 700825 / FA 1090) OX=242231 GN=bamD PE=1 SV=1	0	119.233	71.9101	18	86	18	1	267	30.8	8.87	High		3281625	NGO0277; NGO_0277	cell organization and biogenesis	membrane	protein binding	Pf08139, Pf13432, Pf13512, Pf13525	131.28	18	16057.5	18
Checked	Confidence	Annotated Sequence	Modifications	Modifications in Master Proteins	Qvality PEP	Qvality q-value	# Protein Groups	# Proteins	# PSMs	Master Protein Accessions	Positions in Master Proteins	# Missed Cleavages	Theo. MH+ [Da]	Found in Sample: [S29] F29: Sample	XCorr Sequest HT	Confidence Sequest HT	Percolator q-Value Sequest HT	Percolator PEP Sequest HT	Amanda Score MS Amanda	Confidence MS Amanda	Percolator q-Value MS Amanda	Percolator PEP MS Amanda
FALSE	High	[K].LYEILESR.[F]			0.00437304	0	1	1	6	Q5F9W0	Q5F9W0 [57-64]	0	1022.55	High	2.51	High	0.0001159	0.006647	264.65	High	0.0001033	0.004169
FALSE	High	[R].QSQLDTAYAYYKDDEK.[D]			1.51665e-05	0	1	1	2	Q5F9W0	Q5F9W0 [73-88]	1	1937.88	High	4.02	High	0	1.211e-06	436.01	High	0	2.578e-06
FALSE	High	[R].YVEESLAILELAYK.[K]			3.6322e-07	0	1	1	2	Q5F9W0	Q5F9W0 [213-226]	0	1640.88	High	4.83	High	0	6.987e-08	676.39	High	0	6.994e-09
FALSE	High	[K].SPFLTHAWQPDDMPWWR.[Y]			2.20268e-06	0	1	1	2	Q5F9W0	Q5F9W0 [248-264]	0	2170	High	6.09	High	0	1.313e-07	550.95	High	0	8.015e-07
FALSE	High	[R].EAYQAFAELVQR.[F]			1.94947e-06	0	1	1	8	Q5F9W0	Q5F9W0 [145-156]	0	1424.72	High	4.33	High	0	0.000156	532.91	High	0	5.273e-08
FALSE	High	[R].GLVLFNEDQSFLNK.[L]			5.99555e-06	0	1	1	4	Q5F9W0	Q5F9W0 [116-129]	0	1623.84	High	4.77	High	0	4.78e-07	528.32	High	0	2.279e-07
FALSE	High	[K].LVDALGGNEMSVAR.[Y]	1xOxidation [M10]		2.01728e-06	0	1	1	2	Q5F9W0	Q5F9W0 [173-186]	0	1447.72	High	2.51	High	0	1.462e-05	608.16	High	0	5.487e-08
FALSE	High	[K].LVDALGGNEMSVAR.[Y]			1.39439e-07	0	1	1	4	Q5F9W0	Q5F9W0 [173-186]	0	1431.73	High	3.61	High	0	9.897e-08	591.01	High	0	1.034e-08
FALSE	High	[K].KLDKPQLAADTR.[R]			8.42264e-05	0	1	1	10	Q5F9W0	Q5F9W0 [227-238]	1	1355.76	High	4.1	High	0	0.0004388	389.78	High	0	0.0001416
FALSE	High	[K].IIGSYQNTR.[Y]			0.00351518	0	1	1	4	Q5F9W0	Q5F9W0 [204-212]	0	1051.55	High	1.65	High	0.0001159	0.002003	266.17	High	0	0.0004305
FALSE	High	[K].LASQDWSDRDPK.[A]			0.00356677	0	1	1	8	Q5F9W0	Q5F9W0 [130-141]	1	1417.67	High	2.8	High	0.0001159	0.007188	307.9	High	0.0001033	0.00138
FALSE	High	[K].LDKPQLAADTR.[R]			0.000868923	0	1	1	2	Q5F9W0	Q5F9W0 [228-238]	0	1227.67	High	2.78	High	0	0.0001282	289.68	High	0.0001033	0.001069
FALSE	High	[K].LYAEAQDELNSSNYTR.[A]			1.01703e-08	0	1	1	4	Q5F9W0	Q5F9W0 [38-53]	0	1873.86	High	4.59	High	0	2.04e-07	687.16	High	0	9.545e-11
FALSE	High	[K].DAQITQDWSVEK.[L]			4.39873e-05	0	1	1	4	Q5F9W0	Q5F9W0 [26-37]	0	1419.68	High	3.61	High	0	9.712e-06	446.63	High	0	2.23e-06
FALSE	High	[R].LHPQHPNMDYALYLR.[G]			7.69162e-06	0	1	1	8	Q5F9W0	Q5F9W0 [101-115]	0	1867.93	High	4.06	High	0	3.787e-06	501.94	High	0	2.733e-07
FALSE	High	[R].QSQLDTAYAYYKDDEKDK.[A]			1.13137e-05	0	1	1	2	Q5F9W0	Q5F9W0 [73-90]	2	2181	High	4.32	High	0	8.65e-07	463.72	High	0	4.852e-06
FALSE	High	[K].KIIGSYQNTR.[Y]			0.0117553	0.000242025	1	1	2	Q5F9W0	Q5F9W0 [203-212]	1	1179.65	High	1.77	High	0.0001159	0.002617	205.75	High	0.0001033	0.00375
FALSE	High	[R].VLETNFPK.[S]			0.00951744	0.000242025	1	1	8	Q5F9W0	Q5F9W0 [240-247]	0	947.52	High	2.2	High	0.0001159	0.00575	236.2	High	0.0001033	0.003632
FALSE	High	[K].RGAYIAAANR.[A]			0.0347069	0.000477316	1	1	2	Q5F9W0	Q5F9W0 [191-200]	1	1062.58	High	2.08	High	0.0003429	0.02139	227.12	High	0.0002031	0.007068
FALSE	High	[R].LHPQHPNMDYALYLR.[G]	1xOxidation [M8]		0.130386	0.00185757	1	1	2	Q5F9W0	Q5F9W0 [101-115]	0	1883.92	High	1.58	High	0.0008826	0.09925	219.04	High	0.0007718	0.03892
High	Master Protein	Q5F9J4	Protease HtpX homolog OS=Neisseria gonorrhoeae (strain ATCC 700825 / FA 1090) OX=242231 GN=htpX PE=3 SV=1	0	111.893	50.8961	8	63	8	1	279	30.2	7.64	High		3283010	NGO0399; NGO_0399	metabolic process	membrane	catalytic activity;metal ion binding	Pf01435, Pf10263	145.29	8	15580.8	8
Checked	Confidence	Annotated Sequence	Modifications	Modifications in Master Proteins	Qvality PEP	Qvality q-value	# Protein Groups	# Proteins	# PSMs	Master Protein Accessions	Positions in Master Proteins	# Missed Cleavages	Theo. MH+ [Da]	Found in Sample: [S29] F29: Sample	XCorr Sequest HT	Confidence Sequest HT	Percolator q-Value Sequest HT	Percolator PEP Sequest HT	Amanda Score MS Amanda	Confidence MS Amanda	Percolator q-Value MS Amanda	Percolator PEP MS Amanda
FALSE	High	[R].NSSLIAVSTGLLDHMTR.[D]			7.2678e-07	0	1	1	4	Q5F9J4	Q5F9J4 [115-131]	0	1814.94	High	6.43	High	0	1.943e-05	583.24	High	0	1.486e-07
FALSE	High	[R].NSSLIAVSTGLLDHMTR.[D]	1xOxidation [M15]		1.05348e-06	0	1	1	6	Q5F9J4	Q5F9J4 [115-131]	0	1830.94	High	5.48	High	0	3.962e-06	728.52	High	0	2.519e-08
FALSE	High	[K].TPEVAIYHSPEPNAFATGASR.[N]			5.18306e-09	0	1	1	12	Q5F9J4	Q5F9J4 [94-114]	0	2215.08	High	6.9	High	0	3.847e-10	769.27	High	0	4.249e-11
FALSE	High	[R].TEEEAWLLNTVEAQAR.[Q]			6.63646e-08	0	1	1	8	Q5F9J4	Q5F9J4 [73-88]	0	1859.91	High	6.12	High	0	2.317e-05	701.53	High	0	9.082e-10
FALSE	High	[R].DEVEAVLAHEMAHVGNGDMVTLTLIQGVVNTFVVFLSR.[I]	1xOxidation [M]		0.000179559	0	1	1	3	Q5F9J4	Q5F9J4 [132-169]	0	4127.09	High	5	High	0	0.0002579	302.64	High	0	1.206e-05
FALSE	High	[R].DEVEAVLAHEMAHVGNGDMVTLTLIQGVVNTFVVFLSR.[I]			3.05829e-09	0	1	1	2	Q5F9J4	Q5F9J4 [132-169]	0	4111.1	High	8.81	High	0	6.706e-11	533.7	High	0	4.522e-10
FALSE	High	[R].GGAGSLLAYSAVVGFTGSIISLLMSK.[F]			2.24385e-08	0	1	1	6	Q5F9J4	Q5F9J4 [31-56]	0	2499.35	High	6.57	High	0	8.372e-10	674.86	High	0	2.475e-10
FALSE	High	[R].GGAGSLLAYSAVVGFTGSIISLLMSKFIAK.[Q]			1.9135e-09	0	1	1	6	Q5F9J4	Q5F9J4 [31-60]	1	2958.64	High	7.05	High	0	8.879e-11	751.41	High	0	1.286e-11
FALSE	High	[K].QSVGAEVIDTPR.[T]			1.48005e-05	0	1	1	8	Q5F9J4	Q5F9J4 [61-72]	0	1271.66	High	4.13	High	0	4.445e-06	416.27	High	0	2.983e-06
FALSE	High	[R].IIANLIAR.[N]			0.00396874	0	1	1	8	Q5F9J4	Q5F9J4 [170-177]	0	883.572	High	2.52	High	0.0001159	0.005013	270.05	High	0.0002944	0.0125
High	Master Protein	Q5F716	Cbb3-type cytochrome c oxidase subunit II OS=Neisseria gonorrhoeae (strain ATCC 700825 / FA 1090) OX=242231 GN=NGO_1373 PE=4 SV=1	0	98.083	56.6502	10	64	10	1	203	22.5	8.38	High		3282491	NGO1373; NLA_RS02900; NGO_1373	metabolic process	membrane	catalytic activity;metal ion binding;transporter activity	Pf02433, Pf14376	108.86	10	12272.7	10
Checked	Confidence	Annotated Sequence	Modifications	Modifications in Master Proteins	Qvality PEP	Qvality q-value	# Protein Groups	# Proteins	# PSMs	Master Protein Accessions	Positions in Master Proteins	# Missed Cleavages	Theo. MH+ [Da]	Found in Sample: [S29] F29: Sample	XCorr Sequest HT	Confidence Sequest HT	Percolator q-Value Sequest HT	Percolator PEP Sequest HT	Amanda Score MS Amanda	Confidence MS Amanda	Percolator q-Value MS Amanda	Percolator PEP MS Amanda
FALSE	High	[R].YGHYSVAGESVYDHPFQWGSK.[R]			6.1257e-07	0	1	1	10	Q5F716	Q5F716 [83-103]	0	2414.08	High	6.86	High	0	3.221e-07	554.01	High	0	2.247e-07
FALSE	High	[R].DVVPESNMPAFPWLAR.[N]			9.08121e-06	0	1	1	2	Q5F716	Q5F716 [130-145]	0	1828.91	High	3.54	High	0	1.322e-05	481.02	High	0	3.346e-07
FALSE	High	[K].SELDAVVAYLQGLGLALK.[N]			3.98137e-09	0	1	1	4	Q5F716	Q5F716 [183-200]	0	1860.05	High	6.72	High	0	9.067e-11	771.14	High	0	8.787e-11
FALSE	High	[K].VGTPYSDEEIAK.[A]			6.59765e-05	0	1	1	4	Q5F716	Q5F716 [163-174]	0	1308.63	High	2.97	High	0	6.573e-06	289.54	High	0	0.0002673
FALSE	High	[R].YSDEWHR.[I]			0.00216165	0	1	1	6	Q5F716	Q5F716 [116-122]	0	992.422	High	2.27	High	0.0001159	0.002117	248.56	High	0.0001033	0.001058
FALSE	High	[R].NKVDVDATVANMK.[A]	1xOxidation [M12]		1.12586e-05	0	1	1	6	Q5F716	Q5F716 [146-158]	1	1420.71	High	3.38	High	0	0.0007757	504.66	High	0	4.323e-07
FALSE	High	[R].KVGTPYSDEEIAK.[A]			6.78741e-07	0	1	1	8	Q5F716	Q5F716 [162-174]	1	1436.73	High	4.11	High	0	3.816e-08	491.05	High	0	1.478e-08
FALSE	High	[K].AATQPAPGVKPYNALQVAGR.[D]			1.15369e-05	0	1	1	6	Q5F716	Q5F716 [38-57]	0	2009.09	High	4.42	High	0	2.411e-05	492.16	High	0	4.447e-07
FALSE	High	[R].NKVDVDATVANMK.[A]			6.35748e-06	0	1	1	8	Q5F716	Q5F716 [146-158]	1	1404.72	High	4.1	High	0	0.0005238	487.31	High	0	2.182e-07
FALSE	High	[K].VDVDATVANMK.[A]			4.00888e-05	0	1	1	4	Q5F716	Q5F716 [148-158]	0	1162.58	High	3.69	High	0	3.705e-06	426.77	High	0	1.06e-05
FALSE	High	[R].IHLLNPR.[D]			0.00788842	0.000242025	1	1	6	Q5F716	Q5F716 [123-129]	0	862.526	High	2.08	High	0.0001159	0.008763	197.04	High	0.0001033	0.005826
High	Master Protein	Q5F8I5	Stomatin 2 OS=Neisseria gonorrhoeae (strain ATCC 700825 / FA 1090) OX=242231 GN=NGO_0788 PE=4 SV=1	0	91.514	51.746	11	40	11	1	315	34.5	5.8	High		3281955	NGO0788; NGO_0788		membrane		Pf01145	73.81	11	8610.27	11
Checked	Confidence	Annotated Sequence	Modifications	Modifications in Master Proteins	Qvality PEP	Qvality q-value	# Protein Groups	# Proteins	# PSMs	Master Protein Accessions	Positions in Master Proteins	# Missed Cleavages	Theo. MH+ [Da]	Found in Sample: [S29] F29: Sample	XCorr Sequest HT	Confidence Sequest HT	Percolator q-Value Sequest HT	Percolator PEP Sequest HT	Amanda Score MS Amanda	Confidence MS Amanda	Percolator q-Value MS Amanda	Percolator PEP MS Amanda
FALSE	High	[K].SFVVIPQQEVHVVER.[L]			0.000139972	0	1	1	4	Q5F8I5	Q5F8I5 [18-32]	0	1765.96	High	3.91	High	0	6.822e-05	395.88	High	0	3.456e-05
FALSE	High	[K].EIPLDVPSQVCITR.[D]	1xCarbamidomethyl [C11]		1.36212e-05	0	1	1	4	Q5F8I5	Q5F8I5 [62-75]	0	1626.85	High	2.16	High	0	7.643e-06	376.72	High	0	5.434e-07
FALSE	High	[K].LASYGSSNYIMAITQLAQTTLR.[S]			5.27512e-08	0	1	1	2	Q5F8I5	Q5F8I5 [95-116]	0	2402.24	High	4.54	High	0	2.847e-08	632.76	High	0	6.876e-10
FALSE	High	[R].ALTAGLNILIPFIDR.[V]			6.98928e-07	0	1	1	2	Q5F8I5	Q5F8I5 [39-53]	0	1626.96	High	5.11	High	0	3.505e-08	498.05	High	0	2.664e-08
FALSE	High	[K].IAEQYVAAFNNLAK.[E]			1.90612e-07	0	1	1	4	Q5F8I5	Q5F8I5 [270-283]	0	1551.82	High	5.17	High	0	1.304e-07	525.88	High	0	3.234e-09
FALSE	High	[R].LVAEANAEAIR.[Q]			0.000146261	0	1	1	4	Q5F8I5	Q5F8I5 [241-251]	0	1156.63	High	3.12	High	0	7.573e-05	305.54	High	0	3.466e-05
FALSE	High	[R].KIEQINLASGQR.[E]			9.19663e-05	0	1	1	4	Q5F8I5	Q5F8I5 [192-203]	1	1356.76	High	4.48	High	0	0.0008324	411.17	High	0	5.393e-06
FALSE	High	[R].EAEIQQSEGEAQAAVNASNAEK.[I]			1.08051e-09	0	1	1	4	Q5F8I5	Q5F8I5 [204-225]	0	2274.05	High	5.38	High	0	1.083e-07	767.09	High	0	6.455e-12
FALSE	High	[R].AMQAQITAER.[E]	1xOxidation [M2]		0.000541276	0	1	1	2	Q5F8I5	Q5F8I5 [170-179]	0	1134.56	High	2.18	High	0	0.0001383	276.2	High	0	4.535e-05
FALSE	High	[R].AMQAQITAER.[E]			0.00155983	0	1	1	4	Q5F8I5	Q5F8I5 [170-179]	0	1118.56	High	2.29	High	0	0.001318	282.77	High	0	0.0001621
FALSE	High	[R].QIAAALQTQGGADAVNLK.[I]			9.75171e-10	0	1	1	4	Q5F8I5	Q5F8I5 [252-269]	0	1768.96	High	6.27	High	0	1.799e-11	660.9	High	0	8.947e-11
FALSE	High	[K].DLVPPQEILR.[A]			0.0163439	0.000242025	1	1	2	Q5F8I5	Q5F8I5 [160-169]	0	1179.67	High	1.91	High	0.0001159	0.006685	215.77	High	0.0001033	0.002781
High	Master Protein	Q5F9L1	ATP-dependent zinc metalloprotease FtsH OS=Neisseria gonorrhoeae (strain ATCC 700825 / FA 1090) OX=242231 GN=ftsH PE=3 SV=1	0	89.566	26.1069	12	35	12	1	655	72.1	5.4	High		3282447	NGO0382; NGO_0382	cell division;metabolic process;regulation of biological process;response to stimulus	membrane	catalytic activity;metal ion binding;nucleotide binding;protein binding	Pf00004, Pf00158, Pf01078, Pf01434, Pf05496, Pf06068, Pf06414, Pf06480, Pf06745, Pf07724, Pf07728, Pf13191, Pf13207, Pf13401, Pf13481	70.27	12	7591.18	12
Checked	Confidence	Annotated Sequence	Modifications	Modifications in Master Proteins	Qvality PEP	Qvality q-value	# Protein Groups	# Proteins	# PSMs	Master Protein Accessions	Positions in Master Proteins	# Missed Cleavages	Theo. MH+ [Da]	Found in Sample: [S29] F29: Sample	XCorr Sequest HT	Confidence Sequest HT	Percolator q-Value Sequest HT	Percolator PEP Sequest HT	Amanda Score MS Amanda	Confidence MS Amanda	Percolator q-Value MS Amanda	Percolator PEP MS Amanda
FALSE	High	[K].EDNGQIEYSQFIR.[Q]			6.77428e-06	0	1	1	4	Q5F9L1	Q5F9L1 [30-42]	0	1598.74	High	4.3	High	0	4.769e-06	500.46	High	0	2.357e-07
FALSE	High	[R].ATAYHESGHAIVAESLPFTDPVHK.[V]			0.000335468	0	1	1	4	Q5F9L1	Q5F9L1 [418-441]	0	2577.27	High	3.52	High	0	0.0008123	397.47	High	0	2.558e-05
FALSE	High	[K].VTFADVAGCDEAKEEVQEIVDYLK.[A]	1xCarbamidomethyl [C9]		2.10173e-07	0	1	1	2	Q5F9L1	Q5F9L1 [157-180]	1	2728.3	High	6.7	High	0	8.749e-09	619.82	High	0	8.864e-08
FALSE	High	[R].GTPGFSGADLANLVNEAALFAGR.[R]			0.000117979	0	1	1	2	Q5F9L1	Q5F9L1 [360-382]	0	2248.14	High	2.23	High	0	9.734e-05	263.43	High	0	7.259e-06
FALSE	High	[K].STFFTNAPLDDNLIQTLLNK.[N]			4.58725e-09	0	1	1	2	Q5F9L1	Q5F9L1 [72-91]	0	2265.18	High	5.74	High	0	1.068e-10	689.85	High	0	1.247e-10
FALSE	High	[K].EEVQEIVDYLK.[A]			3.68945e-05	0	1	1	2	Q5F9L1	Q5F9L1 [170-180]	0	1364.69	High	3.6	High	0	3.373e-06	360.24	High	0	2.593e-05
FALSE	High	[R].QVNNGEVSGVNIEGSVVSGYLIK.[G]			1.92287e-09	0	1	1	6	Q5F9L1	Q5F9L1 [43-65]	0	2362.22	High	7.98	High	0	3.032e-09	636.22	High	0	1.293e-11
FALSE	High	[K].KVPLDESVDLLSLAR.[G]			8.73319e-06	0	1	1	2	Q5F9L1	Q5F9L1 [345-359]	1	1654.94	High	4.35	High	0	8.91e-06	563.46	High	0	3.192e-07
FALSE	High	[R].ILDEQYQVAYK.[I]			3.62518e-06	0	1	1	2	Q5F9L1	Q5F9L1 [558-568]	0	1369.7	High	3.43	High	0	2.332e-07	440.72	High	0	4.82e-07
FALSE	High	[R].ALGLTWQLPER.[D]			0.0017791	0	1	1	3	Q5F9L1	Q5F9L1 [450-460]	0	1283.71	High	2.79	High	0	0.0006948	332.44	High	0	0.0001898
FALSE	High	[K].VTFADVAGCDEAK.[E]	1xCarbamidomethyl [C9]		5.66518e-07	0	1	1	4	Q5F9L1	Q5F9L1 [157-169]	0	1382.63	High	4.08	High	0	1.603e-07	470.53	High	0	1.196e-08
FALSE	High	[R].DMFEQAK.[K]			0.0413688	0.000477316	1	1	2	Q5F9L1	Q5F9L1 [243-249]	0	868.387	High	1.57	High	0.0001159	0.01156	144.14	High	0.000581	0.03128
High	Master Protein	Q5FAD0	Pilus assembly protein PilO OS=Neisseria gonorrhoeae (strain ATCC 700825 / FA 1090) OX=242231 GN=NGO_0096 PE=4 SV=1	0	88.971	53.4884	9	56	9	1	215	23.3	5.14	High		3282139	NGO0096; NGO_0096	transport	membrane		Pf04350, Pf10741	119.95	9	13371.2	9
Checked	Confidence	Annotated Sequence	Modifications	Modifications in Master Proteins	Qvality PEP	Qvality q-value	# Protein Groups	# Proteins	# PSMs	Master Protein Accessions	Positions in Master Proteins	# Missed Cleavages	Theo. MH+ [Da]	Found in Sample: [S29] F29: Sample	XCorr Sequest HT	Confidence Sequest HT	Percolator q-Value Sequest HT	Percolator PEP Sequest HT	Amanda Score MS Amanda	Confidence MS Amanda	Percolator q-Value MS Amanda	Percolator PEP MS Amanda
FALSE	High	[K].SVEELAAEAAQNAEQK.[-]			4.1726e-08	0	1	1	10	Q5FAD0	Q5FAD0 [200-215]	0	1687.81	High	7.33	High	0	1.361e-09	748.79	High	0	1.681e-09
FALSE	High	[K].LPYSISITGNYEQISQFTR.[D]			3.17403e-08	0	1	1	4	Q5FAD0	Q5FAD0 [136-154]	0	2217.12	High	6.25	High	0	7.597e-09	642.14	High	0	3.745e-10
FALSE	High	[K].QLPTDAEIPNLVQELHQAGSSNGLR.[L]			1.49749e-06	0	1	1	2	Q5FAD0	Q5FAD0 [94-118]	0	2687.37	High	5.07	High	0	2.141e-06	482.69	High	0	3.829e-08
FALSE	High	[K].KLPYSISITGNYEQISQFTR.[D]			2.65707e-07	0	1	1	2	Q5FAD0	Q5FAD0 [135-154]	1	2345.21	High	5.52	High	0	1.15e-08	633.39	High	0	5.342e-08
FALSE	High	[K].SSILNLSAIATTYQAK.[S]			4.02456e-07	0	1	1	10	Q5FAD0	Q5FAD0 [184-199]	0	1680.92	High	6.13	High	0	4.211e-07	649.52	High	0	1.008e-08
FALSE	High	[K].SQMESLEEYEAK.[E]	1xOxidation [M3]		2.89566e-06	0	1	1	8	Q5FAD0	Q5FAD0 [45-56]	0	1459.63	High	3.65	High	0	1.801e-07	493.41	High	0	3.868e-07
FALSE	High	[K].SQMESLEEYEAK.[E]			0.000112355	0	1	1	4	Q5FAD0	Q5FAD0 [45-56]	0	1443.63	High	4.12	High	0	6.355e-05	469.96	High	0	6.839e-06
FALSE	High	[K].SIDAASLNNLR.[D]			0.000562828	0	1	1	6	Q5FAD0	Q5FAD0 [68-78]	0	1173.62	High	3.18	High	0	0.0002206	407.32	High	0	5.102e-05
FALSE	High	[K].SIDAASLNNLRDELASIR.[S]			0.00831777	0.000242025	1	1	4	Q5FAD0	Q5FAD0 [68-85]	1	1958.03	High	3.96	High	0.0001159	0.003771	444.94	High	0.0001033	0.001225
FALSE	High	[R].IITLESLK.[I]			0.0151445	0.000242025	1	1	6	Q5FAD0	Q5FAD0 [162-169]	0	916.571	High	2.38	High	0.0006682	0.05829	229.86	High	0.00104	0.1026
High	Master Protein	Q5F693	Type II secretion system protein F OS=Neisseria gonorrhoeae (strain ATCC 700825 / FA 1090) OX=242231 GN=NGO_1669 PE=3 SV=1	0	87.747	36.0976	12	60	12	1	410	45.3	9.48	High		3281254	NGO1669; NGO_1669	transport	membrane		Pf00482	104.56	12	11532.9	12
Checked	Confidence	Annotated Sequence	Modifications	Modifications in Master Proteins	Qvality PEP	Qvality q-value	# Protein Groups	# Proteins	# PSMs	Master Protein Accessions	Positions in Master Proteins	# Missed Cleavages	Theo. MH+ [Da]	Found in Sample: [S29] F29: Sample	XCorr Sequest HT	Confidence Sequest HT	Percolator q-Value Sequest HT	Percolator PEP Sequest HT	Amanda Score MS Amanda	Confidence MS Amanda	Percolator q-Value MS Amanda	Percolator PEP MS Amanda
FALSE	High	[R].MPIFGDIVR.[K]	1xOxidation [M1]		0.000811558	0	1	1	2	Q5F693	Q5F693 [264-272]	0	1063.56	High	2.37	High	0	0.0001189	259.05	High	0	0.0003281
FALSE	High	[R].MPIFGDIVR.[K]			0.00295112	0	1	1	6	Q5F693	Q5F693 [264-272]	0	1047.57	High	2.24	High	0.0001159	0.003058	291.12	High	0	0.0003497
FALSE	High	[R].KITQEDITVFTR.[Q]			0.000518013	0	1	1	4	Q5F693	Q5F693 [66-77]	1	1450.79	High	4.74	High	0	0.0005326	386.85	High	0	0.0006416
FALSE	High	[K].LVNGEVSAFTEEEAR.[K]			6.52729e-07	0	1	1	4	Q5F693	Q5F693 [29-43]	0	1650.8	High	4.3	High	0	3.229e-08	566.84	High	0	8.51e-08
FALSE	High	[K].ITQEDITVFTR.[Q]			2.19839e-05	0	1	1	4	Q5F693	Q5F693 [67-77]	0	1322.7	High	3.97	High	0	8.469e-06	407.62	High	0	1.118e-05
FALSE	High	[K].AAEFYEDEVDNAVGR.[L]			3.51011e-07	0	1	1	6	Q5F693	Q5F693 [360-374]	0	1684.74	High	4.66	High	0	3.165e-08	646.73	High	0	6.706e-09
FALSE	High	[R].TTATLFAAGVPLVDVLDSTAGAAGNLIYEEATR.[E]			9.08955e-09	0	1	1	2	Q5F693	Q5F693 [282-314]	0	3307.71	High	8.45	High	0	5.681e-10	764.74	High	0	8.351e-11
FALSE	High	[K].AGLPLMQAFEIVAR.[G]			2.96725e-06	0	1	1	4	Q5F693	Q5F693 [85-98]	0	1515.84	High	4.46	High	0	1.152e-06	523.39	High	0	8.717e-08
FALSE	High	[R].GHGNPSMTEMLMEIR.[G]			5.25476e-06	0	1	1	4	Q5F693	Q5F693 [99-113]	0	1702.77	High	5.74	High	0	4.135e-06	564.27	High	0	1.737e-07
FALSE	High	[K].NGGFSLFAK.[K]			0.00260066	0	1	1	4	Q5F693	Q5F693 [4-12]	0	940.489	High	2.82	High	0.0001159	0.001602	273.03	High	0	0.0003003
FALSE	High	[R].VIQGLSMTSGMR.[A]			3.36246e-05	0	1	1	4	Q5F693	Q5F693 [320-331]	0	1279.65	High	3.69	High	0	3.027e-06	401.61	High	0	2.462e-06
FALSE	High	[R].VIQGLSMTSGMR.[A]	1xOxidation [M]		6.9959e-05	0	1	1	6	Q5F693	Q5F693 [320-331]	0	1295.64	High	2.66	High	0	1.266e-05	385.64	High	0	3.903e-06
FALSE	High	[R].VIQGLSMTSGMR.[A]	2xOxidation [M7; M11]		0.000588102	0	1	1	2	Q5F693	Q5F693 [320-331]	0	1311.64	High	1.7	High	0.0001159	0.00144	357.2	High	0	5.004e-05
FALSE	High	[R].MDAILLR.[M]			0.0185816	0.000242025	1	1	4	Q5F693	Q5F693 [257-263]	0	831.476	High	2.28	High	0.0001159	0.01018	237.32	High	0.0001033	0.003268
FALSE	High	[R].QLSTMIK.[A]			0.0107317	0.000242025	1	1	4	Q5F693	Q5F693 [78-84]	0	820.46	High	1.93	High	0.0001159	0.009126	153.61	High	0.0001033	0.001761
High	Master Protein	Q5F9V6	LPS-assembly lipoprotein LptE OS=Neisseria gonorrhoeae (strain ATCC 700825 / FA 1090) OX=242231 GN=lptE PE=3 SV=1	0	83.411	81.1321	11	60	11	1	159	17.6	5.35	High		3281623	NGO0282; NGO_0282	cell organization and biogenesis	membrane		Pf04390	120.2	11	12893.3	11
Checked	Confidence	Annotated Sequence	Modifications	Modifications in Master Proteins	Qvality PEP	Qvality q-value	# Protein Groups	# Proteins	# PSMs	Master Protein Accessions	Positions in Master Proteins	# Missed Cleavages	Theo. MH+ [Da]	Found in Sample: [S29] F29: Sample	XCorr Sequest HT	Confidence Sequest HT	Percolator q-Value Sequest HT	Percolator PEP Sequest HT	Amanda Score MS Amanda	Confidence MS Amanda	Percolator q-Value MS Amanda	Percolator PEP MS Amanda
FALSE	High	[K].QEEEETLWAEMR.[Q]			4.3433e-06	0	1	1	6	Q5F9V6	Q5F9V6 [131-142]	0	1550.68	High	4.16	High	0	1.447e-06	453.18	High	0	4.334e-07
FALSE	High	[R].ILDYADNEILGK.[Q]			2.00355e-05	0	1	1	4	Q5F9V6	Q5F9V6 [119-130]	0	1363.71	High	3.94	High	0	1.673e-06	446.49	High	0	3.172e-06
FALSE	High	[R].SWHIEGGQALQFPLETALYQASGR.[V]			1.02201e-08	0	1	1	4	Q5F9V6	Q5F9V6 [34-57]	0	2659.33	High	8.03	High	0	1.226e-09	734.26	High	0	9.625e-11
FALSE	High	[R].ILDYADNEILGKQEEEETLWAEMR.[Q]			4.42027e-05	0	1	1	2	Q5F9V6	Q5F9V6 [119-142]	1	2895.37	High	4.56	High	0	4.157e-06	285.47	High	0	9.03e-06
FALSE	High	[R].AAVINEYLLILTVEAQVLKR.[G]			2.67797e-06	0	1	1	2	Q5F9V6	Q5F9V6 [85-104]	1	2256.33	High	5.16	High	0	1.177e-06	502.95	High	0	7.721e-08
FALSE	High	[R].AAVINEYLLILTVEAQVLK.[R]			3.32952e-10	0	1	1	4	Q5F9V6	Q5F9V6 [85-103]	0	2100.23	High	7.86	High	0	4.967e-07	852.99	High	0	1.575e-12
FALSE	High	[R].IDSVSQNKETYTVTR.[A]			0.000379017	0	1	1	2	Q5F9V6	Q5F9V6 [70-84]	1	1740.88	High	4.3	High	0	4.947e-05	409.56	High	0	6.186e-05
FALSE	High	[R].QDVAEQIVR.[R]			0.000474442	0	1	1	6	Q5F9V6	Q5F9V6 [143-151]	0	1057.56	High	3.22	High	0	0.000164	318.43	High	0	0.0003951
FALSE	High	[K].GADGISPPLTYR.[S]			8.97477e-05	0	1	1	12	Q5F9V6	Q5F9V6 [22-33]	0	1246.64	High	3.94	High	0	5.339e-05	398.42	High	0	0.000354
FALSE	High	[R].VDDAAGAQMTLR.[I]			2.47181e-05	0	1	1	4	Q5F9V6	Q5F9V6 [58-69]	0	1247.6	High	3.51	High	0	4.621e-06	526.41	High	0	1.114e-06
FALSE	High	[R].VDDAAGAQMTLR.[I]	1xOxidation [M9]		2.0813e-07	0	1	1	12	Q5F9V6	Q5F9V6 [58-69]	0	1263.6	High	2.9	High	0	3.543e-06	566.07	High	0	3.59e-09
FALSE	High	[R].GEPVGKPMTVSVR.[R]			0.0395068	0.000477316	1	1	2	Q5F9V6	Q5F9V6 [105-117]	0	1356.73	High	1.62	High	0.0001159	0.01855	182.68	High	0.0002031	0.008286
High	Master Protein	Q5F5H0	Membrane protein OS=Neisseria gonorrhoeae (strain ATCC 700825 / FA 1090) OX=242231 GN=NGO_1956 PE=4 SV=2	0	75.354	34.7039	13	34	13	1	608	66.8	7.74	High		3282665	NGO1956; NGO_1956		membrane		Pf01103, Pf07244	57.09	13	6097.38	13
Checked	Confidence	Annotated Sequence	Modifications	Modifications in Master Proteins	Qvality PEP	Qvality q-value	# Protein Groups	# Proteins	# PSMs	Master Protein Accessions	Positions in Master Proteins	# Missed Cleavages	Theo. MH+ [Da]	Found in Sample: [S29] F29: Sample	XCorr Sequest HT	Confidence Sequest HT	Percolator q-Value Sequest HT	Percolator PEP Sequest HT	Amanda Score MS Amanda	Confidence MS Amanda	Percolator q-Value MS Amanda	Percolator PEP MS Amanda
FALSE	High	[R].AGYFFTPENK.[K]			0.00238262	0	1	1	2	Q5F5H0	Q5F5H0 [465-474]	0	1173.56	High	2.05	High	0	0.0004101	235.93	High	0	0.0003681
FALSE	High	[K].IANVGVAILGDILSDGNLAEYYR.[N]			3.78039e-10	0	1	1	4	Q5F5H0	Q5F5H0 [133-155]	0	2436.28	High	6.53	High	0	6.034e-12	839.61	High	0	2.368e-12
FALSE	High	[R].FQPGTPYDLDLLLDFQQALEQNGHYSGASVQADFDR.[L]			4.66426e-05	0	1	1	2	Q5F5H0	Q5F5H0 [245-280]	0	4055.9	High	4.19	High	0	4.417e-06	308.68	High	0	3.286e-05
FALSE	High	[R].TLSGAVFHDMGDAAANFK.[R]			0.000369877	0	1	1	2	Q5F5H0	Q5F5H0 [547-564]	0	1851.87	High	4.38	High	0	4.794e-05	384.53	High	0	3.274e-05
FALSE	High	[K].IAYDYYNLFNK.[G]			2.99052e-05	0	1	1	2	Q5F5H0	Q5F5H0 [316-326]	0	1423.69	High	2.93	High	0	7.279e-06	392.39	High	0	1.396e-06
FALSE	High	[R].GYELDSIGLAGPNGSVLPER.[A]			0.0017791	0	1	1	2	Q5F5H0	Q5F5H0 [512-531]	0	2044.03	High	2.63	High	0	0.0002936	290.16	High	0	0.0005495
FALSE	High	[R].NALENWQQPVGSDFDQDSWENSK.[T]			5.0978e-08	0	1	1	2	Q5F5H0	Q5F5H0 [156-178]	0	2694.17	High	6.03	High	0	7.428e-09	624.35	High	0	6.627e-10
FALSE	High	[K].DGAYTVHITPGPR.[T]			0.000289759	0	1	1	2	Q5F5H0	Q5F5H0 [118-130]	0	1383.7	High	3.4	High	0	3.613e-05	326.33	High	0	2.199e-05
FALSE	High	[R].YPEQTVSGLAR.[F]			0.00354949	0	1	1	2	Q5F5H0	Q5F5H0 [234-244]	0	1220.63	High	1.6	High	0.0001159	0.004971	242.68	High	0	0.0004375
FALSE	High	[R].LGAEFLAEGR.[K]			0.000199924	0	1	1	4	Q5F5H0	Q5F5H0 [394-403]	0	1062.56	High	3.35	High	0	4.397e-05	341.32	High	0	1.367e-05
FALSE	High	[K].EQTGFLAEEAPDNVK.[T]			1.00622e-05	0	1	1	4	Q5F5H0	Q5F5H0 [85-99]	0	1647.79	High	3.7	High	0	7.546e-07	441.65	High	0	3.346e-06
FALSE	High	[K].TSVLGAVTR.[K]			0.00864442	0.000242025	1	1	4	Q5F5H0	Q5F5H0 [179-187]	0	903.526	High	3.11	High	0.0001159	0.001827	250.23	High	0.0001033	0.004268
FALSE	High	[R].DNADVPSGLMFR.[S]			0.0122144	0.000242025	1	1	2	Q5F5H0	Q5F5H0 [492-503]	0	1321.62	High	2.41	High	0.0001159	0.002739	247.31	High	0.0001033	0.003967
High	Master Protein	Q5F599	Cytochrome b OS=Neisseria gonorrhoeae (strain ATCC 700825 / FA 1090) OX=242231 GN=NGO_2030 PE=3 SV=1	0	66.391	26.7261	8	40	8	1	449	50.3	9.32	High		3282717	NGO2030; NGO_2030	metabolic process;transport	membrane	catalytic activity;metal ion binding;transporter activity	Pf00032, Pf13631	58.83	8	7278.71	8
Checked	Confidence	Annotated Sequence	Modifications	Modifications in Master Proteins	Qvality PEP	Qvality q-value	# Protein Groups	# Proteins	# PSMs	Master Protein Accessions	Positions in Master Proteins	# Missed Cleavages	Theo. MH+ [Da]	Found in Sample: [S29] F29: Sample	XCorr Sequest HT	Confidence Sequest HT	Percolator q-Value Sequest HT	Percolator PEP Sequest HT	Amanda Score MS Amanda	Confidence MS Amanda	Percolator q-Value MS Amanda	Percolator PEP MS Amanda
FALSE	High	[K].MWNEHLAQYYAPK.[N]	1xOxidation [M1]		1.45852e-05	0	1	1	4	Q5F599	Q5F599 [25-37]	0	1666.77	High	3.06	High	0	4.933e-05	596.7	High	0	5.906e-07
FALSE	High	[K].MWNEHLAQYYAPK.[N]			2.48144e-07	0	1	1	10	Q5F599	Q5F599 [25-37]	0	1650.77	High	4.27	High	0	9.168e-08	533.36	High	0	6.183e-07
FALSE	High	[R].GDFNVSDVTLNR.[F]			3.63578e-05	0	1	1	4	Q5F599	Q5F599 [187-198]	0	1336.65	High	3.44	High	0	1.657e-05	425.62	High	0	9.77e-06
FALSE	High	[K].ALLGWMDAR.[F]			0.000474442	0	1	1	2	Q5F599	Q5F599 [11-19]	0	1032.53	High	2.96	High	0.0001159	0.001626	352.9	High	0	3.863e-05
FALSE	High	[K].ALLGWMDAR.[F]	1xOxidation [M6]		0.00479491	0	1	1	2	Q5F599	Q5F599 [11-19]	0	1048.52	High	1.86	High	0.0001159	0.00239	266.59	High	0	0.0006274
FALSE	High	[R].DGIPFHPYYTVK.[D]			0.00360157	0	1	1	4	Q5F599	Q5F599 [247-258]	0	1436.72	High	2.99	High	0	0.0006612	238.06	High	0.0001033	0.00324
FALSE	High	[K].TPPHIAPVWYFTPFYAILR.[A]			4.82649e-05	0	1	1	2	Q5F599	Q5F599 [298-316]	0	2289.22	High	3.44	High	0	1.18e-05	392.71	High	0	2.488e-06
FALSE	High	[R].FFALHVIAVPLVLLGLVVAHIIALHEVGSNNPDGVEIK.[K]			8.29239e-07	0	1	1	4	Q5F599	Q5F599 [199-236]	0	4014.29	High	8.01	High	0	4.249e-08	501.83	High	0	8.244e-08
FALSE	High	[R].GLIYGSYK.[K]			0.0106803	0.000242025	1	1	4	Q5F599	Q5F599 [120-127]	0	900.483	High	1.96	High	0.0004491	0.03532	185.5	High	0.0008622	0.0419
FALSE	High	[R].DVSGGWIIR.[Y]			0.0183189	0.000242025	1	1	4	Q5F599	Q5F599 [91-99]	0	1002.54	High	2.39	High	0.0001159	0.005269	288.34	High	0.0001033	0.003573
High	Master Protein	Q5F5Y8	Outer membrane protein assembly factor BamE OS=Neisseria gonorrhoeae (strain ATCC 700825 / FA 1090) OX=242231 GN=bamE PE=1 SV=1	0	61.237	68.8	8	78	8	1	125	13.9	9.14	High		3282539	NGO1780; NGO_1780	cell organization and biogenesis	membrane		Pf04355, Pf11399	107.04	8	13404.1	8
Checked	Confidence	Annotated Sequence	Modifications	Modifications in Master Proteins	Qvality PEP	Qvality q-value	# Protein Groups	# Proteins	# PSMs	Master Protein Accessions	Positions in Master Proteins	# Missed Cleavages	Theo. MH+ [Da]	Found in Sample: [S29] F29: Sample	XCorr Sequest HT	Confidence Sequest HT	Percolator q-Value Sequest HT	Percolator PEP Sequest HT	Amanda Score MS Amanda	Confidence MS Amanda	Percolator q-Value MS Amanda	Percolator PEP MS Amanda
FALSE	High	[R].DAFHTDRWDYTFNTSR.[N]			0.000654757	0	1	1	4	Q5F5Y8	Q5F5Y8 [67-82]	1	2031.89	High	3.79	High	0	0.0001206	378.17	High	0	5.7e-05
FALSE	High	[R].WDYTFNTSR.[N]			0.000512981	0	1	1	6	Q5F5Y8	Q5F5Y8 [74-82]	0	1189.53	High	2.84	High	0	0.000749	255.73	High	0.0001033	0.00235
FALSE	High	[R].TEGDALQNAAEALR.[A]			7.8203e-07	0	1	1	10	Q5F5Y8	Q5F5Y8 [104-117]	0	1458.72	High	4.99	High	0	1.05e-05	574.67	High	0	2.799e-08
FALSE	High	[R].VSLFPSYK.[L]			0.00263889	0	1	1	14	Q5F5Y8	Q5F5Y8 [23-30]	0	940.514	High	2.39	High	0.0006682	0.0633	228.16	High	0.0008622	0.04343
FALSE	High	[K].DQVLLLLGSPILR.[D]			0.000289759	0	1	1	6	Q5F5Y8	Q5F5Y8 [54-66]	0	1436.88	High	4.45	High	0	9.117e-05	511.63	High	0	5.248e-05
FALSE	High	[R].SNLTVYFENGVLVR.[T]			1.33836e-06	0	1	1	6	Q5F5Y8	Q5F5Y8 [90-103]	0	1610.85	High	4.95	High	0	1.857e-07	569.19	High	0	3.352e-08
FALSE	High	[K].IIQGNELEPR.[A]			0.000140657	0	1	1	10	Q5F5Y8	Q5F5Y8 [33-42]	0	1168.63	High	2.83	High	0	0.000312	390.32	High	0	7.746e-05
FALSE	High	[R].AVAALRPGMTK.[D]			2.87592e-05	0	1	1	8	Q5F5Y8	Q5F5Y8 [43-53]	0	1114.64	High	3.37	High	0	1.838e-05	389.44	High	0	1.328e-05
FALSE	High	[R].AVAALRPGMTK.[D]	1xOxidation [M9]		0.000417891	0	1	1	14	Q5F5Y8	Q5F5Y8 [43-53]	0	1130.64	High	1.69	High	0.0001159	0.003877	407.97	High	0	8.939e-05
High	Master Protein	Q5F7D2	Peptidase OS=Neisseria gonorrhoeae (strain ATCC 700825 / FA 1090) OX=242231 GN=NGO_1246 PE=4 SV=1	0	58.516	36.5714	9	20	9	1	350	39.4	7.62	High		3282608	NGO1246; NGO_1246	metabolic process	membrane	catalytic activity	Pf01343, Pf01972, Pf08496	43.31	9	4234.77	9
Checked	Confidence	Annotated Sequence	Modifications	Modifications in Master Proteins	Qvality PEP	Qvality q-value	# Protein Groups	# Proteins	# PSMs	Master Protein Accessions	Positions in Master Proteins	# Missed Cleavages	Theo. MH+ [Da]	Found in Sample: [S29] F29: Sample	XCorr Sequest HT	Confidence Sequest HT	Percolator q-Value Sequest HT	Percolator PEP Sequest HT	Amanda Score MS Amanda	Confidence MS Amanda	Percolator q-Value MS Amanda	Percolator PEP MS Amanda
FALSE	High	[K].QSESGSVVLTDFSENYK.[K]			2.89271e-08	0	1	1	2	Q5F7D2	Q5F7D2 [36-52]	0	1889.88	High	5.52	High	0	8.937e-10	535.24	High	0	1.709e-08
FALSE	High	[K].KQSESGSVVLTDFSENYK.[K]			1.78539e-06	0	1	1	2	Q5F7D2	Q5F7D2 [35-52]	1	2017.97	High	5.71	High	0	1.029e-07	554.38	High	0	1.172e-07
FALSE	High	[R].LESPGGVVHGYGLAASQLR.[R]			0.000799766	0	1	1	2	Q5F7D2	Q5F7D2 [143-161]	0	1911.01	High	3.78	High	0	0.0001166	368.44	High	0	0.0002062
FALSE	High	[R].QALALNLIDEISTSDDLLLK.[A]			8.97465e-10	0	1	1	2	Q5F7D2	Q5F7D2 [286-305]	0	2185.2	High	5.48	High	0	3.124e-11	660.48	High	0	5.162e-12
FALSE	High	[R].HEITAVLLIAKPEDEVLLR.[L]			1.34095e-07	0	1	1	2	Q5F7D2	Q5F7D2 [124-142]	0	2159.24	High	6.56	High	0	5.216e-09	507.05	High	0	9.192e-08
FALSE	High	[R].QSFETFFLSEEETK.[H]			6.1257e-07	0	1	1	4	Q5F7D2	Q5F7D2 [56-69]	0	1721.79	High	4.51	High	0	6.106e-07	443.94	High	0	1.309e-08
FALSE	High	[R].TVTFMGENTEK.[G]			0.000815527	0	1	1	2	Q5F7D2	Q5F7D2 [234-244]	0	1256.58	High	2.24	High	0	0.0004704	267.83	High	0	7.441e-05
FALSE	High	[K].FRQELEETHQLFK.[Q]			1.39579e-05	0	1	1	2	Q5F7D2	Q5F7D2 [249-261]	1	1704.87	High	4.29	High	0	1.098e-06	392.87	High	0	5.503e-06
FALSE	High	[K].QFVSENRPGLDIEK.[I]			0.228186	0.00252222	1	1	2	Q5F7D2	Q5F7D2 [262-275]	0	1631.84	High	2.21	High	0.0008826	0.09862	168.55	High	0.00104	0.1018
High	Master Protein	Q5F657	3-hydroxyisobutyrate dehydrogenase OS=Neisseria gonorrhoeae (strain ATCC 700825 / FA 1090) OX=242231 GN=NGO_1709 PE=4 SV=1	0	57.574	59.3137	8	24	8	1	204	21.9	6.8	High		3281169	NGO1709; NGO_1709		membrane		Pf04391	47.18	8	5527.17	8
Checked	Confidence	Annotated Sequence	Modifications	Modifications in Master Proteins	Qvality PEP	Qvality q-value	# Protein Groups	# Proteins	# PSMs	Master Protein Accessions	Positions in Master Proteins	# Missed Cleavages	Theo. MH+ [Da]	Found in Sample: [S29] F29: Sample	XCorr Sequest HT	Confidence Sequest HT	Percolator q-Value Sequest HT	Percolator PEP Sequest HT	Amanda Score MS Amanda	Confidence MS Amanda	Percolator q-Value MS Amanda	Percolator PEP MS Amanda
FALSE	High	[K].LDDNLVESLER.[Q]			6.10169e-05	0	1	1	2	Q5F657	Q5F657 [190-200]	0	1302.65	High	4.22	High	0	9.073e-06	412.79	High	0	3.298e-06
FALSE	High	[K].IGSTAALGYLAYR.[G]			3.11579e-06	0	1	1	2	Q5F657	Q5F657 [54-66]	0	1355.73	High	4.28	High	0	1.283e-06	504.73	High	0	9.235e-08
FALSE	High	[R].LLNQVLSTVQK.[K]			3.4121e-05	0	1	1	4	Q5F657	Q5F657 [6-16]	0	1242.74	High	4.05	High	0	3.083e-06	444.12	High	0	2.732e-06
FALSE	High	[R].LPASIGDIAAAVGNDEALAAETYLAAR.[L]			2.25254e-10	0	1	1	4	Q5F657	Q5F657 [141-167]	0	2643.36	High	9.11	High	0	3.33e-12	792.88	High	0	2.154e-10
FALSE	High	[R].TIEQESGTDPETAAWLAAEYR.[L]			8.16343e-09	0	1	1	2	Q5F657	Q5F657 [120-140]	0	2338.08	High	5.3	High	0	5.532e-09	751.54	High	0	7.308e-11
FALSE	High	[R].TMIAAAASDGMIDEAER.[R]			1.30222e-07	0	1	1	4	Q5F657	Q5F657 [102-118]	0	1751.79	High	4.99	High	0	3.417e-08	688.29	High	0	2.038e-09
FALSE	High	[R].ATVTQSDFQPAGK.[T]			4.82649e-05	0	1	1	4	Q5F657	Q5F657 [78-90]	0	1349.67	High	3.73	High	0	9.704e-06	408.07	High	0	2.315e-05
FALSE	High	[R].KETVFLAR.[L]			0.0411789	0.000477316	1	1	2	Q5F657	Q5F657 [176-183]	1	963.562	High	1.44	High	0.0003429	0.02448	150.86	High	0.0002031	0.008779
High	Master Protein	Q5F6H7	Phosphate transporter OS=Neisseria gonorrhoeae (strain ATCC 700825 / FA 1090) OX=242231 GN=NGO_1581 PE=3 SV=1	0	56.123	18.5115	7	33	7	1	524	56.5	8.87	High		3281088	NGO1581; NGO_1581	transport	membrane	transporter activity	Pf01384	65.04	6	8410.28	7
Checked	Confidence	Annotated Sequence	Modifications	Modifications in Master Proteins	Qvality PEP	Qvality q-value	# Protein Groups	# Proteins	# PSMs	Master Protein Accessions	Positions in Master Proteins	# Missed Cleavages	Theo. MH+ [Da]	Found in Sample: [S29] F29: Sample	XCorr Sequest HT	Confidence Sequest HT	Percolator q-Value Sequest HT	Percolator PEP Sequest HT	Amanda Score MS Amanda	Confidence MS Amanda	Percolator q-Value MS Amanda	Percolator PEP MS Amanda
FALSE	High	[R].LFFEGLSEAEK.[V]			7.86597e-05	0	1	1	4	Q5F6H7	Q5F6H7 [236-246]	0	1269.64	High	3.51	High	0	0.0001311	422.92	High	0	2.239e-05
FALSE	High	[K].ALHSWIPFIASFGTMMISAMLIFK.[G]			0.0001029	0	1	1	2	Q5F6H7	Q5F6H7 [293-316]	0	2712.41	High	3.54	High	0	5.471e-05	342.86	High	0	6.159e-06
FALSE	High	[K].NVLDYNAWAEGTLK.[G]			3.01105e-06	0	1	1	4	Q5F6H7	Q5F6H7 [208-221]	0	1593.79	High	3.88	High	0	7.993e-07	478.88	High	0	8.856e-08
FALSE	High	[K].MAHDAQIYDEPEFDPQELQSEYYR.[G]			7.63858e-10	0	1	1	6	Q5F6H7	Q5F6H7 [253-276]	0	2974.28	High	7.5	High	0	8.188e-09	836.02	High	0	4.267e-12
FALSE	High	[K].MAHDAQIYDEPEFDPQELQSEYYR.[G]	1xOxidation [M1]		6.23382e-11	0	1	1	4	Q5F6H7	Q5F6H7 [253-276]	0	2990.28	High	6.49	High	0	1.169e-08	971.43	High	0	2.098e-13
FALSE	High	[R].LFFEGLSEAEKVEYATK.[M]			6.80745e-06	0	1	1	6	Q5F6H7	Q5F6H7 [236-252]	1	1960.99	High	3.92	High	0	1.617e-05	450.63	High	0	2.359e-07
FALSE	High	[M].AQIQMSANVK.[T]			0.0028943	0	1	1	3	Q5F6H7	Q5F6H7 [2-11]	0	1089.57	High					305.34	High	0	0.0006698
FALSE	High	[R].GLYAFDNR.[K]			0.137562	0.0022959	1	1	4	Q5F6H7	Q5F6H7 [277-284]	0	955.463	High	2	High	0.0008826	0.1001	183.04	High	0.00104	0.097
High	Master Protein	Q5F6V5	ABC transporter substrate-binding protein OS=Neisseria gonorrhoeae (strain ATCC 700825 / FA 1090) OX=242231 GN=NGO_1440 PE=3 SV=1	0	53.611	28.5714	6	14	6	1	392	41.7	8.47	High		3281712	NGO1440; NGO_1440	transport	membrane	transporter activity	Pf00529, Pf01551, Pf12700, Pf13437, Pf13533	34.89	6	3694.61	6
Checked	Confidence	Annotated Sequence	Modifications	Modifications in Master Proteins	Qvality PEP	Qvality q-value	# Protein Groups	# Proteins	# PSMs	Master Protein Accessions	Positions in Master Proteins	# Missed Cleavages	Theo. MH+ [Da]	Found in Sample: [S29] F29: Sample	XCorr Sequest HT	Confidence Sequest HT	Percolator q-Value Sequest HT	Percolator PEP Sequest HT	Amanda Score MS Amanda	Confidence MS Amanda	Percolator q-Value MS Amanda	Percolator PEP MS Amanda
FALSE	High	[K].KGDLIAEINSTTQTNTIDMEK.[S]			9.93505e-07	0	1	1	2	Q5F6V5	Q5F6V5 [82-102]	1	2322.15	High	6.69	High	0	5.257e-08	490.05	High	0	8.162e-07
FALSE	High	[K].VVISEITAAEQQESGER.[A]			3.5237e-09	0	1	1	4	Q5F6V5	Q5F6V5 [368-384]	0	1845.92	High	5.54	High	0	9.125e-11	665.56	High	0	2.668e-11
FALSE	High	[K].ISINTAESDLGYTR.[I]			1.58481e-05	0	1	1	2	Q5F6V5	Q5F6V5 [169-182]	0	1539.76	High	3.55	High	0	1.271e-06	385.73	High	0	4.136e-06
FALSE	High	[R].TVSATGEISPSNLVSVGAQASGQIK.[K]			8.9055e-06	0	1	1	2	Q5F6V5	Q5F6V5 [46-70]	0	2401.26	High	4.76	High	0	8.194e-07	497.53	High	0	3.266e-07
FALSE	High	[K].AGQDISFTILSEPDTPIK.[A]			2.38634e-07	0	1	1	2	Q5F6V5	Q5F6V5 [236-253]	0	1932	High	5.39	High	0	1.012e-08	624.39	High	0	1.151e-08
FALSE	High	[K].LATGMTTQNTVEIDGVK.[N]			1.76282e-07	0	1	1	2	Q5F6V5	Q5F6V5 [297-313]	0	1777.9	High	3.87	High	0	2.557e-07	479.89	High	0	2.935e-09
High	Master Protein	A0A0H4IV81	Opacity protein opA54 OS=Neisseria gonorrhoeae (strain ATCC 700825 / FA 1090) OX=242231 GN=NGO_05620 PE=4 SV=1	0	53.495	37.5546	9	64	5	1	229	25.8	9.47	High		19593000	NGO1073a; NGO_05620	transport	membrane	transporter activity	Pf02462, Pf13505, Pf13568	95.95	9	9473.7	9
Checked	Confidence	Annotated Sequence	Modifications	Modifications in Master Proteins	Qvality PEP	Qvality q-value	# Protein Groups	# Proteins	# PSMs	Master Protein Accessions	Positions in Master Proteins	# Missed Cleavages	Theo. MH+ [Da]	Found in Sample: [S29] F29: Sample	XCorr Sequest HT	Confidence Sequest HT	Percolator q-Value Sequest HT	Percolator PEP Sequest HT	Amanda Score MS Amanda	Confidence MS Amanda	Percolator q-Value MS Amanda	Percolator PEP MS Amanda
FALSE	High	[R].VSVGYDFGGWR.[I]			0.000153581	0	2	7	16	A0A0H4IV74; A0A0H4IV81	A0A0H4IV74 [47-57]; A0A0H4IV81 [46-56]	0	1242.59	High	3.45	High	0	5.759e-05	377.72	High	0	0.0002557
FALSE	High	[K].ISTVSDYFR.[N]			0.00252586	0	1	7	8	A0A0H4IV81	A0A0H4IV81 [27-35]	0	1087.54	High	2.68	High	0.0001159	0.005209	262.74	High	0.0001033	0.005235
FALSE	High	[R].VGLGVIAGVGFDITPNLTLDAGYR.[Y]			1.46986e-09	0	1	1	4	A0A0H4IV81	A0A0H4IV81 [181-204]	0	2418.3	High	6.92	High	0	1.033e-08	745.64	High	0	1.16e-10
FALSE	High	[K].LNDKFKPYIGAR.[V]			0.000304258	0	2	4	6	A0A0H4IV74; A0A0H4IV81	A0A0H4IV74 [116-127]; A0A0H4IV81 [119-130]	1	1421.79	High	4.46	High	0	0.0001604	370.85	High	0	2.274e-05
FALSE	High	[R].FKTHEASLGMR.[Y]			2.43586e-05	0	1	5	12	A0A0H4IV81	A0A0H4IV81 [216-226]	1	1276.65	High	4.78	High	0	2.089e-06	441.16	High	0	3.913e-06
FALSE	High	[K].THEASLGMR.[Y]			0.000680824	0	1	5	6	A0A0H4IV81	A0A0H4IV81 [218-226]	0	1001.48	High	2.7	High	0	0.0006127	329.92	High	0	5.96e-05
FALSE	High	[R].VAYGHVRHSIDSTK.[K]			0.0648198	0.000937381	2	4	6	A0A0H4IV74; A0A0H4IV81	A0A0H4IV74 [128-141]; A0A0H4IV81 [131-144]	1	1569.81	High	2.48	High	0.0004491	0.0331	236.78	High	0.0002944	0.01561
FALSE	High	[K].FKPYIGAR.[V]			0.0763799	0.000937381	2	4	2	A0A0H4IV74; A0A0H4IV81	A0A0H4IV74 [120-127]; A0A0H4IV81 [123-130]	0	951.541	High	1.71	High	0.0004491	0.03705	184.53	High	0.0002944	0.01924
FALSE	High	[R].LENTRFKTHEASLGMR.[Y]			0.405962	0.00681122	1	5	4	A0A0H4IV81	A0A0H4IV81 [211-226]	2	1889.97	High	2.84	High	0.002292	0.2171	216.1	High	0.003178	0.2404
High	Master Protein	Q5F6Q4	Ligand-gated channel OS=Neisseria gonorrhoeae (strain ATCC 700825 / FA 1090) OX=242231 GN=NGO_1495 PE=3 SV=1	0	50.021	12.2807	9	18	9	1	912	101.9	9.36	High		3281624	NGO1495; NGO_1495	transport	membrane	receptor activity;transporter activity	Pf00593, Pf07715	27.11	9	3196.49	9
Checked	Confidence	Annotated Sequence	Modifications	Modifications in Master Proteins	Qvality PEP	Qvality q-value	# Protein Groups	# Proteins	# PSMs	Master Protein Accessions	Positions in Master Proteins	# Missed Cleavages	Theo. MH+ [Da]	Found in Sample: [S29] F29: Sample	XCorr Sequest HT	Confidence Sequest HT	Percolator q-Value Sequest HT	Percolator PEP Sequest HT	Amanda Score MS Amanda	Confidence MS Amanda	Percolator q-Value MS Amanda	Percolator PEP MS Amanda
FALSE	High	[K].GSNSVEQGSGALAGSVAFQTK.[T]			3.70009e-09	0	1	1	2	Q5F6Q4	Q5F6Q4 [156-176]	0	1994.98	High	4.7	High	0	1.03e-09	636.74	High	0	2.826e-11
FALSE	High	[R].ITGINILGK.[I]			0.00530825	0	1	1	2	Q5F6Q4	Q5F6Q4 [730-738]	0	928.583	High	1.91	High	0	0.001042	198.7	High	0.0001033	0.003551
FALSE	High	[R].IGGAEALLIR.[T]			4.80297e-05	0	1	1	2	Q5F6Q4	Q5F6Q4 [213-222]	0	1012.61	High	2.77	High	0	5.31e-06	336.15	High	0	2.47e-06
FALSE	High	[R].FLADPLSYESR.[S]			0.000185803	0	1	1	2	Q5F6Q4	Q5F6Q4 [298-308]	0	1297.64	High	2.44	High	0	2.169e-05	314.46	High	0	6.181e-05
FALSE	High	[R].YVVGSGYDQPEGK.[W]			0.00015061	0	1	1	2	Q5F6Q4	Q5F6Q4 [788-800]	0	1398.65	High	2.94	High	0	1.707e-05	362.89	High	0	3.39e-05
FALSE	High	[K].QLDTIQVK.[A]			0.00146408	0	1	1	2	Q5F6Q4	Q5F6Q4 [36-43]	0	944.541	High	2.39	High	0	0.0005697	178.66	High	0	0.00015
FALSE	High	[R].GLTQSIALAGR.[I]			0.00106128	0	1	1	2	Q5F6Q4	Q5F6Q4 [202-212]	0	1086.63	High	2.63	High	0	0.000162	229.16	High	0	0.0008144
FALSE	High	[R].YDPGIAVVEQGR.[G]			0.000183997	0	1	1	2	Q5F6Q4	Q5F6Q4 [82-93]	0	1303.66	High	2.85	High	0	3.607e-05	361.79	High	0	1.238e-05
FALSE	High	[R].TAGSSGAINEIEYENVK.[A]			8.22766e-08	0	1	1	2	Q5F6Q4	Q5F6Q4 [133-149]	0	1781.86	High	4.47	High	0	6.172e-08	577.94	High	0	1.177e-09
High	Master Protein	Q5F9X1	Cell division protein FtsN OS=Neisseria gonorrhoeae (strain ATCC 700825 / FA 1090) OX=242231 GN=NGO_0265 PE=4 SV=1	0	49.961	32.3699	6	22	6	1	346	37	9.11	High		3281561	NGO0265; NGO_0265	cell division	membrane	protein binding	Pf05036	40.69	6	4071.54	6
Checked	Confidence	Annotated Sequence	Modifications	Modifications in Master Proteins	Qvality PEP	Qvality q-value	# Protein Groups	# Proteins	# PSMs	Master Protein Accessions	Positions in Master Proteins	# Missed Cleavages	Theo. MH+ [Da]	Found in Sample: [S29] F29: Sample	XCorr Sequest HT	Confidence Sequest HT	Percolator q-Value Sequest HT	Percolator PEP Sequest HT	Amanda Score MS Amanda	Confidence MS Amanda	Percolator q-Value MS Amanda	Percolator PEP MS Amanda
FALSE	High	[K].QNEVLTGYEQLK.[R]			8.56421e-06	0	1	1	4	Q5F9X1	Q5F9X1 [6-17]	0	1421.73	High	3.42	High	0	7.689e-07	357.01	High	0	1.946e-06
FALSE	High	[K].AAGIDSTITEIMTDNGK.[V]			1.30607e-06	0	1	1	2	Q5F9X1	Q5F9X1 [296-312]	0	1736.84	High	4.92	High	0	1.647e-07	561.9	High	0	3.256e-08
FALSE	High	[K].AAGIDSTITEIMTDNGK.[V]	1xOxidation [M12]		4.18494e-07	0	1	1	2	Q5F9X1	Q5F9X1 [296-312]	0	1752.83	High	3.63	High	0	3.435e-07	511.48	High	0	8.296e-09
FALSE	High	[K].SAAENGETAADKPQDLAGEDKPSAADSEISEPENVGAPLVLINDR.[L]			9.97352e-09	0	1	1	2	Q5F9X1	Q5F9X1 [76-120]	0	4591.19	High	6.92	High	0	2.621e-10	553.66	High	0	1.438e-10
FALSE	High	[K].VSATADSTDTVAVEKPK.[R]			1.03109e-05	0	1	1	6	Q5F9X1	Q5F9X1 [156-172]	0	1718.88	High	5.26	High	0	8.137e-07	465.54	High	0	2.386e-06
FALSE	High	[K].AAIQAGYAEK.[E]			0.00238262	0	1	1	2	Q5F9X1	Q5F9X1 [275-284]	0	1021.53	High	2.41	High	0	0.0008515	230.56	High	0	0.0002691
FALSE	High	[R].VHGIAGQVTNE.[-]			0.0140984	0.000242025	1	1	4	Q5F9X1	Q5F9X1 [336-346]	0	1124.57	High	3.79	High	0.0001159	0.003242	283.21	High	0.0002031	0.009215
High	Master Protein	Q5FA01	Membrane protein OS=Neisseria gonorrhoeae (strain ATCC 700825 / FA 1090) OX=242231 GN=NGO_0233 PE=4 SV=1	0	46.984	47.4286	5	28	5	1	175	18.5	9.77	High		3281494	NGO0233; NGO_0233	response to stimulus;transport	membrane	transporter activity	Pf02462, Pf13505	58.23	5	5462.19	5
Checked	Confidence	Annotated Sequence	Modifications	Modifications in Master Proteins	Qvality PEP	Qvality q-value	# Protein Groups	# Proteins	# PSMs	Master Protein Accessions	Positions in Master Proteins	# Missed Cleavages	Theo. MH+ [Da]	Found in Sample: [S29] F29: Sample	XCorr Sequest HT	Confidence Sequest HT	Percolator q-Value Sequest HT	Percolator PEP Sequest HT	Amanda Score MS Amanda	Confidence MS Amanda	Percolator q-Value MS Amanda	Percolator PEP MS Amanda
FALSE	High	[K].LYSIGASVIYDFDTQSPVKPYFGAR.[L]			2.80916e-08	0	1	1	6	Q5FA01	Q5FA01 [81-105]	0	2794.41	High	6.51	High	0	3.744e-09	694.95	High	0	3.226e-10
FALSE	High	[K].TSAGLGVLAGVSYAVTPNVDLDAGYR.[Y]			6.78049e-09	0	1	1	4	Q5FA01	Q5FA01 [124-149]	0	2566.31	High	8.45	High	0	4.868e-08	741.47	High	0	9.616e-09
FALSE	High	[R].ASAHLGGSDSFSK.[T]			0.0001251	0	1	1	10	Q5FA01	Q5FA01 [111-123]	0	1263.6	High	4.65	High	0	0.0001292	399.5	High	0	3.741e-05
FALSE	High	[K].NVRSGELSAGVR.[V]			0.00716311	0.000242025	1	1	2	Q5FA01	Q5FA01 [161-172]	1	1244.67	High	3.25	High	0.0001159	0.001468	294.64	High	0.0001033	0.004391
FALSE	High	[R].FAVDYTR.[Y]			0.0204288	0.000242025	1	1	6	Q5FA01	Q5FA01 [61-67]	0	871.431	High	2.25	High	0.001533	0.17	219.26	High	0.000581	0.03166
High	Master Protein	Q5F624	NADH:ubiquinone oxidoreductase subunit J OS=Neisseria gonorrhoeae (strain ATCC 700825 / FA 1090) OX=242231 GN=NGO_1742 PE=3 SV=1	0	46.796	29.148	4	22	4	1	223	24.4	6.95	High		3281102	NGO1742; NGO_1742	metabolic process	membrane	catalytic activity	Pf09882	48.36	4	5111.47	4
Checked	Confidence	Annotated Sequence	Modifications	Modifications in Master Proteins	Qvality PEP	Qvality q-value	# Protein Groups	# Proteins	# PSMs	Master Protein Accessions	Positions in Master Proteins	# Missed Cleavages	Theo. MH+ [Da]	Found in Sample: [S29] F29: Sample	XCorr Sequest HT	Confidence Sequest HT	Percolator q-Value Sequest HT	Percolator PEP Sequest HT	Amanda Score MS Amanda	Confidence MS Amanda	Percolator q-Value MS Amanda	Percolator PEP MS Amanda
FALSE	High	[K].TDLAAFGLMK.[D]	1xOxidation [M9]		1.24139e-05	0	1	1	2	Q5F624	Q5F624 [115-124]	0	1082.56	High	2.92	High	0	4.315e-05	417.67	High	0	4.878e-07
FALSE	High	[K].TDLAAFGLMK.[D]			0.00010391	0	1	1	4	Q5F624	Q5F624 [115-124]	0	1066.56	High	3.42	High	0	0.000105	328.81	High	0	6.944e-05
FALSE	High	[R].HAPVAGVVGTLLAVALILILVNPK.[T]			5.73186e-08	0	1	1	2	Q5F624	Q5F624 [91-114]	0	2378.49	High	6.89	High	0	1.959e-09	716.16	High	0	1.887e-09
FALSE	High	[K].MEAVKPQVESAEESEVSDGLK.[T]			2.752e-10	0	1	1	6	Q5F624	Q5F624 [196-216]	0	2262.08	High	8.33	High	0	4.189e-12	882.87	High	0	1.017e-11
FALSE	High	[K].MEAVKPQVESAEESEVSDGLK.[T]	1xOxidation [M1]		7.60912e-08	0	1	1	4	Q5F624	Q5F624 [196-216]	0	2278.08	High	6.49	High	0	2.72e-09	664.44	High	0	2.145e-08
FALSE	High	[K].DIPADYNNIR.[D]			0.0272306	0.000242025	1	1	4	Q5F624	Q5F624 [125-134]	0	1190.58	High	1.72	High	0.0001159	0.0155	157.56	High	0.0002031	0.007574
High	Master Protein	Q5F870	Succinate dehydrogenase flavoprotein subunit OS=Neisseria gonorrhoeae (strain ATCC 700825 / FA 1090) OX=242231 GN=NGO_0921 PE=3 SV=1	0	46.003	17.5468	9	24	9	1	587	64.4	6.24	High		3281104	NGO0921; NGO_0921	metabolic process;transport	membrane	catalytic activity;nucleotide binding	Pf00890, Pf02910	37.78	9	3923.65	9
Checked	Confidence	Annotated Sequence	Modifications	Modifications in Master Proteins	Qvality PEP	Qvality q-value	# Protein Groups	# Proteins	# PSMs	Master Protein Accessions	Positions in Master Proteins	# Missed Cleavages	Theo. MH+ [Da]	Found in Sample: [S29] F29: Sample	XCorr Sequest HT	Confidence Sequest HT	Percolator q-Value Sequest HT	Percolator PEP Sequest HT	Amanda Score MS Amanda	Confidence MS Amanda	Percolator q-Value MS Amanda	Percolator PEP MS Amanda
FALSE	High	[K].EQSDWKPLPANAGELTR.[Q]			0.000523095	0	1	1	4	Q5F870	Q5F870 [424-440]	0	1911.96	High	3.48	High	0	0.0006729	315.09	High	0	4.346e-05
FALSE	High	[R].LGTNSLLDLVVFGK.[A]			4.95056e-08	0	1	1	2	Q5F870	Q5F870 [399-412]	0	1475.85	High	4.85	High	0	9.469e-08	564.1	High	0	6.381e-10
FALSE	High	[R].KFDAVIVGGGGAGLR.[A]			6.01294e-05	0	1	1	4	Q5F870	Q5F870 [7-21]	1	1416.8	High	4.72	High	0	5.907e-06	462.09	High	0	1.529e-05
FALSE	High	[R].LDSQTDGENVDALR.[R]			2.12237e-07	0	1	1	2	Q5F870	Q5F870 [446-459]	0	1532.72	High	4.25	High	0	8.875e-09	578.97	High	0	4.232e-09
FALSE	High	[R].TGHAMLHTLYQQNVR.[A]			0.0021828	0	1	1	2	Q5F870	Q5F870 [141-155]	0	1768.89	High	2.94	High	0	0.0003716	303.89	High	0	0.000511
FALSE	High	[K].ATLVSAEAR.[K]			0.000953305	0	1	1	4	Q5F870	Q5F870 [524-532]	0	917.505	High	2.24	High	0	0.0005959	238.54	High	0	0.0001606
FALSE	High	[K].NKDHVLLK.[I]			0.00751713	0.000242025	1	1	2	Q5F870	Q5F870 [306-313]	1	966.573	High	1.9	High	0.0001159	0.00156	211.94	High	0.0001033	0.001372
FALSE	High	[K].FDAVIVGGGGAGLR.[A]			0.00773778	0.000242025	1	1	2	Q5F870	Q5F870 [8-21]	0	1288.7	High	2.86	High	0.0001159	0.001613	233.04	High	0.0002031	0.01016
FALSE	High	[K].AVMFATGGGGR.[I]			0.0158081	0.000242025	1	1	2	Q5F870	Q5F870 [197-207]	0	1023.5	High	2.75	High	0.0001159	0.003698	241.26	High	0.0001033	0.003766
High	Master Protein	Q5F6K2	Cell division protein FtsN OS=Neisseria gonorrhoeae (strain ATCC 700825 / FA 1090) OX=242231 GN=NGO_1549 PE=4 SV=1	0	44.657	27.3356	5	22	5	1	289	31.5	9.1	High		3281481	NGO1549; NGO_1549	cell division	membrane	protein binding	Pf05036	36.01	5	3882.38	5
Checked	Confidence	Annotated Sequence	Modifications	Modifications in Master Proteins	Qvality PEP	Qvality q-value	# Protein Groups	# Proteins	# PSMs	Master Protein Accessions	Positions in Master Proteins	# Missed Cleavages	Theo. MH+ [Da]	Found in Sample: [S29] F29: Sample	XCorr Sequest HT	Confidence Sequest HT	Percolator q-Value Sequest HT	Percolator PEP Sequest HT	Amanda Score MS Amanda	Confidence MS Amanda	Percolator q-Value MS Amanda	Percolator PEP MS Amanda
FALSE	High	[K].VAPKPTPEQILNSGSIEK.[A]			2.2793e-06	0	1	1	4	Q5F6K2	Q5F6K2 [176-193]	0	1908.04	High	5.12	High	0	1.364e-07	476.76	High	0	6.132e-07
FALSE	High	[K].LAILGISSEVVGYQAGHK.[T]			1.88949e-05	0	1	1	2	Q5F6K2	Q5F6K2 [235-252]	0	1842.01	High	5.18	High	0	3.006e-06	502.39	High	0	8.053e-07
FALSE	High	[K].AEATHYLQMGAYADR.[R]	1xOxidation [M9]		0.00619695	0	1	1	2	Q5F6K2	Q5F6K2 [211-225]	0	1712.77	High	2.37	High	0.0001159	0.001504	322.06	High	0	0.0008568
FALSE	High	[K].AEATHYLQMGAYADR.[R]			2.07116e-07	0	1	1	4	Q5F6K2	Q5F6K2 [211-225]	0	1696.77	High	5.65	High	0	8.638e-09	604.14	High	0	3.089e-08
FALSE	High	[K].EDIQPEPADQNALSEPDVAK.[E]			9.74282e-07	0	1	1	4	Q5F6K2	Q5F6K2 [65-84]	0	2166.02	High	5.24	High	0	1.664e-05	512.32	High	0	1.631e-06
FALSE	High	[K].HGVASLIR.[A]			0.016978	0.000242025	1	1	6	Q5F6K2	Q5F6K2 [277-284]	0	852.505	High	2.45	High	0.0001159	0.00403	210.69	High	0.0008622	0.04281
High	Master Protein	Q5F552	Membrane protein OS=Neisseria gonorrhoeae (strain ATCC 700825 / FA 1090) OX=242231 GN=NGO_2084 PE=3 SV=1	0	43.388	25.5507	4	14	4	1	227	24.4	8.97	High		3282833	NGO2084; NGO_2084		membrane		Pf01027	27.68	4	2989.19	4
Checked	Confidence	Annotated Sequence	Modifications	Modifications in Master Proteins	Qvality PEP	Qvality q-value	# Protein Groups	# Proteins	# PSMs	Master Protein Accessions	Positions in Master Proteins	# Missed Cleavages	Theo. MH+ [Da]	Found in Sample: [S29] F29: Sample	XCorr Sequest HT	Confidence Sequest HT	Percolator q-Value Sequest HT	Percolator PEP Sequest HT	Amanda Score MS Amanda	Confidence MS Amanda	Percolator q-Value MS Amanda	Percolator PEP MS Amanda
FALSE	High	[R].WIGFAVVLAFFYGMIHFIEK.[N]			6.03659e-07	0	1	1	2	Q5F552	Q5F552 [55-74]	0	2388.26	High	4.84	High	0	2.959e-08	379.95	High	0	7.379e-08
FALSE	High	[R].WIGFAVVLAFFYGMIHFIEKNR.[Y]			0.000541276	0	1	1	2	Q5F552	Q5F552 [55-76]	1	2658.41	High	2.06	High	0	0.00134	316.74	High	0	4.54e-05
FALSE	High	[K].IVGIAAAMTAAVFLTMSALAR.[R]			0.000176086	0	1	1	2	Q5F552	Q5F552 [112-132]	0	2078.15	High	3.01	High	0	3.352e-05	364.78	High	0	1.175e-05
FALSE	High	[-].MQHDVYDYTAHTVSK.[N]	1xOxidation [M1]		3.29414e-07	0	1	1	2	Q5F552	Q5F552 [1-15]	0	1810.81	High	6.14	High	0	1.468e-08	675.45	High	0	1.408e-08
FALSE	High	[-].MQHDVYDYTAHTVSK.[N]			1.91545e-07	0	1	1	6	Q5F552	Q5F552 [1-15]	0	1794.81	High	4.61	High	0	7.871e-09	547.76	High	0	5.584e-08
High	Master Protein	Q5F6L8	UDP-N-acetylglucosamine--N-acetylmuramyl-(pentapeptide) pyrophosphoryl-undecaprenol N-acetylglucosamine transferase OS=Neisseria gonorrhoeae (strain ATCC 700825 / FA 1090) OX=242231 GN=murG PE=3 SV=1	0	43.058	35.7746	8	20	8	1	355	38.3	9.14	High		3281523	murG; NGO_1533	cell division;cell organization and biogenesis;metabolic process;regulation of biological process	membrane	catalytic activity	Pf03033, Pf04101, Pf13528, Pf13579	35.34	8	3584.47	8
Checked	Confidence	Annotated Sequence	Modifications	Modifications in Master Proteins	Qvality PEP	Qvality q-value	# Protein Groups	# Proteins	# PSMs	Master Protein Accessions	Positions in Master Proteins	# Missed Cleavages	Theo. MH+ [Da]	Found in Sample: [S29] F29: Sample	XCorr Sequest HT	Confidence Sequest HT	Percolator q-Value Sequest HT	Percolator PEP Sequest HT	Amanda Score MS Amanda	Confidence MS Amanda	Percolator q-Value MS Amanda	Percolator PEP MS Amanda
FALSE	High	[K].LGNLQADYDALGVK.[A]			5.57197e-06	0	1	1	2	Q5F6L8	Q5F6L8 [224-237]	0	1476.77	High	3.99	High	0	1.114e-06	358.89	High	0	1.861e-07
FALSE	High	[K].ILVVGGSLGADVLNK.[T]			1.61133e-06	0	1	1	2	Q5F6L8	Q5F6L8 [184-198]	0	1454.86	High	3.88	High	0	7.837e-07	555.01	High	0	4.186e-08
FALSE	High	[K].LAEILGSLNR.[E]			0.00230284	0	1	1	4	Q5F6L8	Q5F6L8 [315-324]	0	1085.63	High	2.75	High	0	0.0003946	310.8	High	0	0.0003657
FALSE	High	[R].AGALTIAELTAAGLGALLVPYPHAVDDHQTANAR.[F]			1.19845e-07	0	1	1	2	Q5F6L8	Q5F6L8 [261-294]	0	3397.79	High	6.77	High	0	4.578e-09	512.56	High	0	2.339e-08
FALSE	High	[K].LLGVPIVIHEQNAVAGLSNR.[H]			1.21737e-05	0	1	1	4	Q5F6L8	Q5F6L8 [114-133]	0	2100.19	High	3.9	High	0	9.382e-07	427.69	High	0	1.819e-06
FALSE	High	[K].AFSHEGGLVGNPVR.[A]			4.73311e-05	0	1	1	2	Q5F6L8	Q5F6L8 [149-162]	0	1439.74	High	3.95	High	0	3.61e-05	483.84	High	0	2.424e-06
FALSE	High	[R].ADISNLPVPAER.[F]			0.00312835	0	1	1	2	Q5F6L8	Q5F6L8 [163-174]	0	1281.68	High	3.51	High	0	0.0006874	295.24	High	0	0.0003745
FALSE	High	[R].IVPQYGIR.[L]			0.0299024	0.000242025	1	1	2	Q5F6L8	Q5F6L8 [47-54]	0	945.552	High	1.62	High	0.0001159	0.007874	148.58	High	0.0002944	0.01066
High	Master Protein	Q5F6Q3	Transferrin-binding protein 2 OS=Neisseria gonorrhoeae (strain ATCC 700825 / FA 1090) OX=242231 GN=NGO_1496 PE=4 SV=1	0	40.815	18.6344	7	20	7	1	703	75.2	6.13	High		3281568	NGO1496; NGO_1496	response to stimulus	membrane		Pf01298	34.1	7	3449.62	7
Checked	Confidence	Annotated Sequence	Modifications	Modifications in Master Proteins	Qvality PEP	Qvality q-value	# Protein Groups	# Proteins	# PSMs	Master Protein Accessions	Positions in Master Proteins	# Missed Cleavages	Theo. MH+ [Da]	Found in Sample: [S29] F29: Sample	XCorr Sequest HT	Confidence Sequest HT	Percolator q-Value Sequest HT	Percolator PEP Sequest HT	Amanda Score MS Amanda	Confidence MS Amanda	Percolator q-Value MS Amanda	Percolator PEP MS Amanda
FALSE	High	[K].QHPFVSDSSSLSGGFFGPQGEELGFR.[F]			9.57279e-08	0	1	1	2	Q5F6Q3	Q5F6Q3 [312-337]	0	2769.29	High	6.23	High	0	5.018e-09	607.42	High	0	1.41e-09
FALSE	High	[K].VVYLGTWYGHIAANGTSWTGNASDQQSGNR.[A]			1.38899e-05	0	1	1	2	Q5F6Q3	Q5F6Q3 [549-578]	0	3210.5	High	5.01	High	0	1.092e-06	398.25	High	0	3.982e-06
FALSE	High	[R].ENSNSVMQTVR.[N]			0.000948666	0	1	1	2	Q5F6Q3	Q5F6Q3 [505-515]	0	1264.6	High	3.27	High	0	0.0001502	262.06	High	0	8.891e-05
FALSE	High	[K].AQTGAGGMQTASDAAGVNGGQAGTK.[T]			3.84402e-06	0	1	1	4	Q5F6Q3	Q5F6Q3 [459-483]	0	2206.02	High	4.64	High	0	2.491e-07	512.59	High	0	6.053e-06
FALSE	High	[K].TGNDGFAPDQNSSTGTYK.[V]			1.39169e-06	0	1	1	4	Q5F6Q3	Q5F6Q3 [621-638]	0	1859.8	High	4.24	High	0	7.731e-08	433.84	High	0	1.679e-07
FALSE	High	[K].ITGTLTAANR.[Q]			0.00101076	0	1	1	4	Q5F6Q3	Q5F6Q3 [590-599]	0	1017.57	High	2.9	High	0	0.0001531	283.52	High	0	0.000429
FALSE	High	[R].KDQGGYGFAMR.[F]			0.161765	0.0022959	1	1	2	Q5F6Q3	Q5F6Q3 [56-66]	1	1229.57	High	1.39	High	0.0006682	0.06296	121.49	High	0.0009476	0.05934
High	Master Protein	Q5F6S7	NAD(P) transhydrogenase subunit alpha OS=Neisseria gonorrhoeae (strain ATCC 700825 / FA 1090) OX=242231 GN=pntA PE=3 SV=1	0	38.704	18.75	6	12	6	1	512	53.7	8.09	High		3281654	pntA; NGO_1470	metabolic process;transport	membrane	catalytic activity;nucleotide binding	Pf01262, Pf05222, Pf12769	19.94	6	2347.6	6
Checked	Confidence	Annotated Sequence	Modifications	Modifications in Master Proteins	Qvality PEP	Qvality q-value	# Protein Groups	# Proteins	# PSMs	Master Protein Accessions	Positions in Master Proteins	# Missed Cleavages	Theo. MH+ [Da]	Found in Sample: [S29] F29: Sample	XCorr Sequest HT	Confidence Sequest HT	Percolator q-Value Sequest HT	Percolator PEP Sequest HT	Amanda Score MS Amanda	Confidence MS Amanda	Percolator q-Value MS Amanda	Percolator PEP MS Amanda
FALSE	High	[K].VMSDEFIAAEMK.[L]			2.72547e-05	0	1	1	2	Q5F6S7	Q5F6S7 [230-241]	0	1370.63	High	2.83	High	0	7.842e-06	383.14	High	0	1.251e-06
FALSE	High	[R].LAGQSSQLYATNLVNLTK.[L]			2.14735e-08	0	1	1	2	Q5F6S7	Q5F6S7 [319-336]	0	1921.04	High	5.11	High	0	6.341e-10	576	High	0	9.545e-09
FALSE	High	[R].LEVAEQIESMGGK.[F]			4.50748e-05	0	1	1	2	Q5F6S7	Q5F6S7 [198-210]	0	1390.69	High	1.91	High	0	1.117e-05	328.54	High	0	2.288e-06
FALSE	High	[K].LGFETVVESGAGLAASLDDAAYQTAGATVADK.[A]			1.96661e-08	0	1	1	2	Q5F6S7	Q5F6S7 [29-60]	0	3098.52	High	6.32	High	0	5.735e-10	655.48	High	0	2.946e-09
FALSE	High	[R].FFTGQITAAGK.[V]			9.01871e-05	0	1	1	2	Q5F6S7	Q5F6S7 [152-162]	0	1140.6	High	1.95	High	0	3.757e-05	261.01	High	0	5.256e-06
FALSE	High	[K].IIGYTDMANR.[L]			0.00303845	0	1	1	2	Q5F6S7	Q5F6S7 [309-318]	0	1153.57	High	1.81	High	0.0001159	0.003236	143.44	High	0	0.0003612
High	Master Protein	Q5F868	Succinate dehydrogenase OS=Neisseria gonorrhoeae (strain ATCC 700825 / FA 1090) OX=242231 GN=NGO_0923 PE=4 SV=1	0	31.463	48	4	22	4	1	125	13.8	9.99	High		3281694	NGO0923; NGO_0923	metabolic process	membrane	catalytic activity;metal ion binding	Pf01127	40.44	4	4079.51	4
Checked	Confidence	Annotated Sequence	Modifications	Modifications in Master Proteins	Qvality PEP	Qvality q-value	# Protein Groups	# Proteins	# PSMs	Master Protein Accessions	Positions in Master Proteins	# Missed Cleavages	Theo. MH+ [Da]	Found in Sample: [S29] F29: Sample	XCorr Sequest HT	Confidence Sequest HT	Percolator q-Value Sequest HT	Percolator PEP Sequest HT	Amanda Score MS Amanda	Confidence MS Amanda	Percolator q-Value MS Amanda	Percolator PEP MS Amanda
FALSE	High	[R].AIVSHPLVKLVLIGILWAYLHHSLAGIR.[F]			4.18067e-09	0	1	1	2	Q5F868	Q5F868 [60-87]	1	3089.85	High	7.83	High	0	1.162e-10	698.63	High	0	3.282e-11
FALSE	High	[K].LRPVYLDLPNIR.[L]			0.000599695	0	1	1	6	Q5F868	Q5F868 [5-16]	0	1468.86	High	3.7	High	0	0.0002658	423.48	High	0	0.0001903
FALSE	High	[R].LPIPGIVSILHR.[I]			2.27485e-05	0	1	1	12	Q5F868	Q5F868 [17-28]	0	1314.83	High	4.77	High	0	1.638e-05	489.47	High	0	3.494e-06
FALSE	High	[K].GLELNTAR.[N]			0.103475	0.00116812	1	1	2	Q5F868	Q5F868 [96-103]	0	873.479	High	1.96	High	0.0004491	0.03564	185.77	High	0.00104	0.09523
High	Master Protein	A0A0H4IV74	Opacity protein opA54 OS=Neisseria gonorrhoeae (strain ATCC 700825 / FA 1090) OX=242231 GN=NGO_05420 PE=4 SV=1	0	30.661	30.0885	8	70	4	1	226	25.6	9.29	High		19592997	NGO1040a; NGO_05420	transport	membrane	transporter activity	Pf02462, Pf13505, Pf13568	94.49	8	8486.28	8
Checked	Confidence	Annotated Sequence	Modifications	Modifications in Master Proteins	Qvality PEP	Qvality q-value	# Protein Groups	# Proteins	# PSMs	Master Protein Accessions	Positions in Master Proteins	# Missed Cleavages	Theo. MH+ [Da]	Found in Sample: [S29] F29: Sample	XCorr Sequest HT	Confidence Sequest HT	Percolator q-Value Sequest HT	Percolator PEP Sequest HT	Amanda Score MS Amanda	Confidence MS Amanda	Percolator q-Value MS Amanda	Percolator PEP MS Amanda
FALSE	High	[R].VSVGYDFGGWR.[I]			0.000153581	0	2	7	16	A0A0H4IV74; A0A0H4IV81	A0A0H4IV74 [47-57]; A0A0H4IV81 [46-56]	0	1242.59	High	3.45	High	0	5.759e-05	377.72	High	0	0.0002557
FALSE	High	[K].LNDKFKPYIGAR.[V]			0.000304258	0	2	4	6	A0A0H4IV74; A0A0H4IV81	A0A0H4IV74 [116-127]; A0A0H4IV81 [119-130]	1	1421.79	High	4.46	High	0	0.0001604	370.85	High	0	2.274e-05
FALSE	High	[K].KISTVSDYFK.[N]			0.000168514	0	1	2	4	A0A0H4IV74	A0A0H4IV74 [27-36]	1	1187.63	High	3.47	High	0	0.0001011	367.18	High	0	3.237e-05
FALSE	High	[K].ISTVSDYFK.[N]			0.000680824	0	1	2	32	A0A0H4IV74	A0A0H4IV74 [28-36]	0	1059.54	High	2.86	High	0	0.0003893	241.07	High	0.00039	0.02832
FALSE	High	[R].FKTHEASLGVR.[Y]			0.0080808	0.000242025	1	4	2	A0A0H4IV74	A0A0H4IV74 [213-223]	1	1244.67	High	2.23	High	0.0001159	0.001694	249.01	High	0.0001033	0.001592
FALSE	High	[K].ISTVSDYFKNIRTHSIHPR.[V]			0.0503605	0.000710552	1	1	2	A0A0H4IV74	A0A0H4IV74 [28-46]	2	2271.2	High	2.98	High	0.0001159	0.0147	163.65	High	0.0002944	0.01504
FALSE	High	[R].VAYGHVRHSIDSTK.[K]			0.0648198	0.000937381	2	4	6	A0A0H4IV74; A0A0H4IV81	A0A0H4IV74 [128-141]; A0A0H4IV81 [131-144]	1	1569.81	High	2.48	High	0.0004491	0.0331	236.78	High	0.0002944	0.01561
FALSE	High	[K].FKPYIGAR.[V]			0.0763799	0.000937381	2	4	2	A0A0H4IV74; A0A0H4IV81	A0A0H4IV74 [120-127]; A0A0H4IV81 [123-130]	0	951.541	High	1.71	High	0.0004491	0.03705	184.53	High	0.0002944	0.01924
High	Master Protein	Q5F5Y1	Sodium:alanine symporter OS=Neisseria gonorrhoeae (strain ATCC 700825 / FA 1090) OX=242231 GN=NGO_1787 PE=3 SV=1	0	27.167	10.5263	3	12	3	1	475	51.7	8.38	High		3282464	NGO1787; NGO_1787	transport	membrane	transporter activity	Pf01235, Pf03845	23.39	3	2814.94	3
Checked	Confidence	Annotated Sequence	Modifications	Modifications in Master Proteins	Qvality PEP	Qvality q-value	# Protein Groups	# Proteins	# PSMs	Master Protein Accessions	Positions in Master Proteins	# Missed Cleavages	Theo. MH+ [Da]	Found in Sample: [S29] F29: Sample	XCorr Sequest HT	Confidence Sequest HT	Percolator q-Value Sequest HT	Percolator PEP Sequest HT	Amanda Score MS Amanda	Confidence MS Amanda	Percolator q-Value MS Amanda	Percolator PEP MS Amanda
FALSE	High	[R].VGVGNIAGVAIAIK.[V]			1.01507e-07	0	1	1	4	Q5F5Y1	Q5F5Y1 [81-94]	0	1281.79	High	4.54	High	0	3.798e-09	561.84	High	0	1.739e-08
FALSE	High	[R].GLYSNEAGMGSAPNAAAAAEVK.[H]			4.88798e-09	0	1	1	6	Q5F5Y1	Q5F5Y1 [277-298]	0	2078.98	High	5.05	High	0	1.048e-06	631.04	High	0	5.178e-09
FALSE	High	[R].GGPAYYITHGLGQK.[W]			0.0123911	0.000242025	1	1	2	Q5F5Y1	Q5F5Y1 [137-150]	0	1461.75	High	2.18	High	0.0001159	0.003818	302.06	High	0.0001033	0.001989
High	Master Protein	Q5F7V3	Carbon starvation protein A OS=Neisseria gonorrhoeae (strain ATCC 700825 / FA 1090) OX=242231 GN=NGO_1064 PE=4 SV=1	0	26.874	8.94661	6	22	6	1	693	74.4	8.32	High		3281225	NGO1064; NGO_1064	cell communication;response to stimulus	membrane		Pf02554, Pf13722	25.22	6	2520.55	6
Checked	Confidence	Annotated Sequence	Modifications	Modifications in Master Proteins	Qvality PEP	Qvality q-value	# Protein Groups	# Proteins	# PSMs	Master Protein Accessions	Positions in Master Proteins	# Missed Cleavages	Theo. MH+ [Da]	Found in Sample: [S29] F29: Sample	XCorr Sequest HT	Confidence Sequest HT	Percolator q-Value Sequest HT	Percolator PEP Sequest HT	Amanda Score MS Amanda	Confidence MS Amanda	Percolator q-Value MS Amanda	Percolator PEP MS Amanda
FALSE	High	[K].LNFPVDAATLLHTAK.[E]			0.000250276	0	1	1	2	Q5F7V3	Q5F7V3 [414-428]	0	1610.89	High	3.7	High	0	0.0001274	334.6	High	0	1.793e-05
FALSE	High	[K].EVGENTILSR.[T]			0.000286943	0	1	1	4	Q5F7V3	Q5F7V3 [429-438]	0	1117.58	High	2.98	High	0	3.586e-05	255.32	High	0	0.0001257
FALSE	High	[R].ASFLAHAGK.[Y]			0.000543924	0	1	1	4	Q5F7V3	Q5F7V3 [603-611]	0	901.489	High	2.78	High	0	0.0002512	196.55	High	0	0.0002191
FALSE	High	[R].HNDGLDYVPTHK.[G]			0.000728959	0	1	1	6	Q5F7V3	Q5F7V3 [74-85]	0	1395.67	High	3.69	High	0	0.000426	302.11	High	0	0.0003165
FALSE	High	[K].MLENETHVR.[M]			0.00103068	0	1	1	2	Q5F7V3	Q5F7V3 [352-360]	0	1128.55	High	2.11	High	0	0.0001566	257.16	High	0	0.0001179
FALSE	High	[K].EIPAVYR.[D]			0.0727603	0.000937381	1	1	4	Q5F7V3	Q5F7V3 [676-682]	0	847.467	High	1.5	High	0.0008826	0.102	150.15	High	0.0002944	0.01875
High	Master Protein	Q5F9Z8	Cell division protein ZipA OS=Neisseria gonorrhoeae (strain ATCC 700825 / FA 1090) OX=242231 GN=NGO_0236 PE=3 SV=1	0	26.574	18.6916	6	12	6	1	428	47	6.39	High		3281509	NGO0236; NGO_0236	cell division;cell organization and biogenesis	membrane		Pf04354	13.44	6	1790.98	6
Checked	Confidence	Annotated Sequence	Modifications	Modifications in Master Proteins	Qvality PEP	Qvality q-value	# Protein Groups	# Proteins	# PSMs	Master Protein Accessions	Positions in Master Proteins	# Missed Cleavages	Theo. MH+ [Da]	Found in Sample: [S29] F29: Sample	XCorr Sequest HT	Confidence Sequest HT	Percolator q-Value Sequest HT	Percolator PEP Sequest HT	Amanda Score MS Amanda	Confidence MS Amanda	Percolator q-Value MS Amanda	Percolator PEP MS Amanda
FALSE	High	[R].NGLASQEELSAFNR.[Q]			2.53293e-05	0	1	1	2	Q5F9Z8	Q5F9Z8 [231-244]	0	1535.74	High	2.84	High	0	1.668e-05	331.32	High	0	1.143e-06
FALSE	High	[K].MEEVSTQWLK.[D]			0.000126946	0	1	1	2	Q5F9Z8	Q5F9Z8 [389-398]	0	1250.61	High	2.41	High	0	0.0001328	313.27	High	0	7.922e-06
FALSE	High	[R].YQIVGCTMDDHFQIAEPIPGIR.[Y]	1xCarbamidomethyl [C6]		0.00136752	0	1	1	2	Q5F9Z8	Q5F9Z8 [196-217]	0	2560.23	High	3.24	High	0	0.0008353	378.39	High	0	0.0001385
FALSE	High	[R].DQFGHSDKDALLNSK.[T]			0.00426829	0	1	1	2	Q5F9Z8	Q5F9Z8 [31-45]	1	1674.81	High	2.66	High	0	0.0008079	259.22	High	0.0001033	0.005078
FALSE	High	[R].NLQEQDAVYIAK.[Q]			1.4095e-05	0	1	1	2	Q5F9Z8	Q5F9Z8 [81-92]	0	1391.72	High	2.29	High	0	4.592e-06	372.24	High	0	5.666e-07
FALSE	High	[K].ELHALPR.[L]			0.0247894	0.000242025	1	1	2	Q5F9Z8	Q5F9Z8 [183-189]	0	835.478	High	1.56	High	0.0003429	0.02446	136.55	High	0.0001033	0.004644
High	Master Protein	Q5F8J5	Membrane protein OS=Neisseria gonorrhoeae (strain ATCC 700825 / FA 1090) OX=242231 GN=NGO_0778 PE=4 SV=1	0	25.931	27.0833	3	10	3	1	144	16.1	8.32	High		3281948	NGO0778; NGO_0778		membrane			22.78	3	2655.03	3
Checked	Confidence	Annotated Sequence	Modifications	Modifications in Master Proteins	Qvality PEP	Qvality q-value	# Protein Groups	# Proteins	# PSMs	Master Protein Accessions	Positions in Master Proteins	# Missed Cleavages	Theo. MH+ [Da]	Found in Sample: [S29] F29: Sample	XCorr Sequest HT	Confidence Sequest HT	Percolator q-Value Sequest HT	Percolator PEP Sequest HT	Amanda Score MS Amanda	Confidence MS Amanda	Percolator q-Value MS Amanda	Percolator PEP MS Amanda
FALSE	High	[K].CMWEQPLDGLSEK.[Q]	1xCarbamidomethyl [C1]		8.35758e-06	0	1	1	2	Q5F8J5	Q5F8J5 [95-107]	0	1592.71	High	3.87	High	0	6.089e-07	360.24	High	0	6.789e-07
FALSE	High	[K].LGAQEQLDLLGGANAFETR.[D]			1.4108e-08	0	1	1	6	Q5F8J5	Q5F8J5 [115-133]	0	2003.02	High	6.73	High	0	2.483e-09	754.43	High	0	1.41e-10
FALSE	High	[K].NIPFAEK.[W]			0.168339	0.0022959	1	1	2	Q5F8J5	Q5F8J5 [65-71]	0	818.441	High	1.73	High	0.0007747	0.07863	145.07	High	0.0009476	0.05496
High	Master Protein	Q5F518	ABC transporter OS=Neisseria gonorrhoeae (strain ATCC 700825 / FA 1090) OX=242231 GN=NGO_2121 PE=4 SV=1	0	23.874	20.9386	5	20	5	1	277	29.6	5.02	High		3282799	NGO2121; NGO_2121		membrane		Pf04333	30.1	5	3032.57	5
Checked	Confidence	Annotated Sequence	Modifications	Modifications in Master Proteins	Qvality PEP	Qvality q-value	# Protein Groups	# Proteins	# PSMs	Master Protein Accessions	Positions in Master Proteins	# Missed Cleavages	Theo. MH+ [Da]	Found in Sample: [S29] F29: Sample	XCorr Sequest HT	Confidence Sequest HT	Percolator q-Value Sequest HT	Percolator PEP Sequest HT	Amanda Score MS Amanda	Confidence MS Amanda	Percolator q-Value MS Amanda	Percolator PEP MS Amanda
FALSE	High	[R].AGVSNFFNNLR.[D]			9.8194e-06	0	1	1	4	Q5F518	Q5F518 [65-75]	0	1238.63	High	3.88	High	0	7.344e-07	358.37	High	0	9.925e-06
FALSE	High	[R].DVVSFGSNILR.[L]			0.00232536	0	1	1	2	Q5F518	Q5F518 [76-86]	0	1206.65	High	2.99	High	0	0.001097	266.99	High	0	0.0002622
FALSE	High	[R].DALGTGITSVYPPK.[N]			7.90448e-05	0	1	1	6	Q5F518	Q5F518 [153-166]	0	1418.75	High	3.26	High	0	8.116e-06	392.29	High	0	2.59e-05
FALSE	High	[R].WGTTAAAAVSTR.[E]			1.14807e-05	0	1	1	4	Q5F518	Q5F518 [177-188]	0	1191.61	High	3.93	High	0	8.786e-07	366.23	High	0	9.12e-07
FALSE	High	[K].NIVFHTPAGR.[W]			0.00689179	0.000242025	1	1	4	Q5F518	Q5F518 [167-176]	0	1111.6	High	2.42	High	0.0001159	0.003826	242.97	High	0	0.0009743
High	Master Protein	Q5F5A0	Ubiquinol-cytochrome c reductase iron-sulfur subunit OS=Neisseria gonorrhoeae (strain ATCC 700825 / FA 1090) OX=242231 GN=NGO_2029 PE=4 SV=1	0	23.763	24.3523	3	14	3	1	193	20.6	5.63	High		3282718	NGO2029; NGO_2029	metabolic process;transport	membrane	catalytic activity;transporter activity	Pf00355	21.45	3	2480.85	3
Checked	Confidence	Annotated Sequence	Modifications	Modifications in Master Proteins	Qvality PEP	Qvality q-value	# Protein Groups	# Proteins	# PSMs	Master Protein Accessions	Positions in Master Proteins	# Missed Cleavages	Theo. MH+ [Da]	Found in Sample: [S29] F29: Sample	XCorr Sequest HT	Confidence Sequest HT	Percolator q-Value Sequest HT	Percolator PEP Sequest HT	Amanda Score MS Amanda	Confidence MS Amanda	Percolator q-Value MS Amanda	Percolator PEP MS Amanda
FALSE	High	[K].YLSDTTILVGED.[-]			0.000921305	0	1	1	2	Q5F5A0	Q5F5A0 [182-193]	0	1325.65	High	3.26	High	0	0.0004356	339.16	High	0	8.596e-05
FALSE	High	[K].GVPAPTNLVVPPYK.[Y]			3.20217e-05	0	1	1	6	Q5F5A0	Q5F5A0 [168-181]	0	1451.83	High	3.14	High	0	2.868e-06	342.67	High	0	3.177e-05
FALSE	High	[K].GLNGELTDPNSDAEQQPEYAK.[N]			6.62365e-07	0	1	1	6	Q5F5A0	Q5F5A0 [87-107]	0	2276.03	High	5.1	High	0	6.804e-07	512.74	High	0	6.982e-08
High	Master Protein	Q5F531	Adhesin OS=Neisseria gonorrhoeae (strain ATCC 700825 / FA 1090) OX=242231 GN=NGO_2105 PE=4 SV=1	0	23.293	6.88011	5	21	5	1	1468	160.4	9.2	High		3282812	NGO2105; NGO_2105	metabolic process	membrane	catalytic activity	Pf02395, Pf03212, Pf03797	24.28	4	3158.46	5
Checked	Confidence	Annotated Sequence	Modifications	Modifications in Master Proteins	Qvality PEP	Qvality q-value	# Protein Groups	# Proteins	# PSMs	Master Protein Accessions	Positions in Master Proteins	# Missed Cleavages	Theo. MH+ [Da]	Found in Sample: [S29] F29: Sample	XCorr Sequest HT	Confidence Sequest HT	Percolator q-Value Sequest HT	Percolator PEP Sequest HT	Amanda Score MS Amanda	Confidence MS Amanda	Percolator q-Value MS Amanda	Percolator PEP MS Amanda
FALSE	High	[K].DNAQSLDALIAAGR.[N]			3.0555e-06	0	1	1	4	Q5F531	Q5F531 [1090-1103]	0	1414.73	High	4.67	High	0	1.348e-06	525.75	High	0	7.217e-07
FALSE	High	[R].DLPQPQPQPQPQPQR.[D]			0.000930336	0	1	1	8	Q5F531	Q5F531 [1168-1182]	0	1753.9	High	2.61	High	0.0003429	0.02201	338.68	High	0	8.721e-05
FALSE	High	[R].QAGGENAGIMQAEEEK.[K]			5.28049e-06	0	1	1	6	Q5F531	Q5F531 [1118-1133]	0	1661.74	High	3.46	High	0	2.275e-06	355.35	High	0	8.561e-06
FALSE	High	[K].NNETWQGAGVHISDGSTVTWK.[V]			0.0683802	0.000937381	1	1	2	Q5F531	Q5F531 [430-450]	0	2287.07	High	1.5	High	0.0008826	0.09403	171.18	High	0.0002944	0.0167
FALSE	High	[R].ESSYHIASAYSWLVGGNTFAQNGSGGGTVNLGSEK.[I]			0.158559	0.0022959	1	1	1	Q5F531	Q5F531 [215-249]	0	3545.66	High	1.01	Medium	0.02026	0.7355	12.63	High	0.0008622	0.05075
High	Master Protein	Q5F712	Biopolymer transporter ExbD OS=Neisseria gonorrhoeae (strain ATCC 700825 / FA 1090) OX=242231 GN=NGO_1377 PE=3 SV=1	0	23.169	40.2778	5	12	5	1	144	15.5	4.77	High		3281762	NGO1377; NGO_1377	transport	membrane	transporter activity	Pf02472	15.56	5	1671.87	5
Checked	Confidence	Annotated Sequence	Modifications	Modifications in Master Proteins	Qvality PEP	Qvality q-value	# Protein Groups	# Proteins	# PSMs	Master Protein Accessions	Positions in Master Proteins	# Missed Cleavages	Theo. MH+ [Da]	Found in Sample: [S29] F29: Sample	XCorr Sequest HT	Confidence Sequest HT	Percolator q-Value Sequest HT	Percolator PEP Sequest HT	Amanda Score MS Amanda	Confidence MS Amanda	Percolator q-Value MS Amanda	Percolator PEP MS Amanda
FALSE	High	[K].EQNENVIVAIAADK.[A]			3.35265e-06	0	1	1	2	Q5F712	Q5F712 [100-113]	0	1513.79	High	4.4	High	0	2.131e-07	406.15	High	0	2.729e-05
FALSE	High	[K].VEIGEVESR.[L]			0.000469833	0	1	1	4	Q5F712	Q5F712 [86-94]	0	1017.52	High	2.79	High	0	0.0002521	273.47	High	0	3.83e-05
FALSE	High	[K].AVEYDYVNK.[A]			0.000411815	0	1	1	2	Q5F712	Q5F712 [114-122]	0	1100.53	High	2.79	High	0	5.43e-05	256.6	High	0	0.0005021
FALSE	High	[R].LTIDANGGYYVGGDSASK.[V]			1.21737e-05	0	1	1	2	Q5F712	Q5F712 [68-85]	0	1787.84	High	3.31	High	0	2.016e-06	390.9	High	0	4.74e-07
FALSE	High	[K].IGFVTETK.[A]			0.110285	0.00162893	1	1	2	Q5F712	Q5F712 [135-142]	0	894.493	High	1.29	High	0.0004491	0.0385	104.84	High	0.000581	0.03225
High	Master Protein	Q5F614	Membrane protein OS=Neisseria gonorrhoeae (strain ATCC 700825 / FA 1090) OX=242231 GN=NGO_1752 PE=4 SV=2	0	23.069	11.5942	4	8	4	1	483	53.4	8.81	High		3281163	NGO1752; NGO_1752	metabolic process	membrane	catalytic activity	Pf01564, Pf05185, Pf12847, Pf13659	12.33	4	1541.55	4
Checked	Confidence	Annotated Sequence	Modifications	Modifications in Master Proteins	Qvality PEP	Qvality q-value	# Protein Groups	# Proteins	# PSMs	Master Protein Accessions	Positions in Master Proteins	# Missed Cleavages	Theo. MH+ [Da]	Found in Sample: [S29] F29: Sample	XCorr Sequest HT	Confidence Sequest HT	Percolator q-Value Sequest HT	Percolator PEP Sequest HT	Amanda Score MS Amanda	Confidence MS Amanda	Percolator q-Value MS Amanda	Percolator PEP MS Amanda
FALSE	High	[R].SLIADEPQIAPLLQDK.[R]			2.38873e-05	0	1	1	2	Q5F614	Q5F614 [305-320]	0	1750.96	High	3.91	High	0	2.067e-06	450.3	High	0	1.066e-06
FALSE	High	[R].AYSTNLLSAEFLK.[Q]			3.12492e-05	0	1	1	2	Q5F614	Q5F614 [354-366]	0	1456.77	High	2.38	High	0	2.791e-06	305.57	High	0	4.112e-05
FALSE	High	[R].IFVVGLSTGSWAR.[V]			0.000271938	0	1	1	2	Q5F614	Q5F614 [271-283]	0	1392.76	High	3.3	High	0	3.361e-05	359.07	High	0	2.435e-05
FALSE	High	[R].HVFDSSTVDAAAQK.[V]			3.80665e-06	0	1	1	2	Q5F614	Q5F614 [436-449]	0	1475.71	High	2.73	High	0	2.866e-07	426.6	High	0	1.177e-07
High	Master Protein	Q5F4Z4	ATP synthase subunit b OS=Neisseria gonorrhoeae (strain ATCC 700825 / FA 1090) OX=242231 GN=atpF PE=3 SV=1	0	22.991	28.2051	6	18	6	1	156	17.1	5.72	High		3282775	NGO2146; NGO_2146	metabolic process;transport	membrane	transporter activity	Pf00430	27.08	6	2742.15	6
Checked	Confidence	Annotated Sequence	Modifications	Modifications in Master Proteins	Qvality PEP	Qvality q-value	# Protein Groups	# Proteins	# PSMs	Master Protein Accessions	Positions in Master Proteins	# Missed Cleavages	Theo. MH+ [Da]	Found in Sample: [S29] F29: Sample	XCorr Sequest HT	Confidence Sequest HT	Percolator q-Value Sequest HT	Percolator PEP Sequest HT	Amanda Score MS Amanda	Confidence MS Amanda	Percolator q-Value MS Amanda	Percolator PEP MS Amanda
FALSE	High	[K].ADVEQELFR.[A]			0.000229217	0	1	1	4	Q5F4Z4	Q5F4Z4 [107-115]	0	1106.55	High	3.7	High	0	0.0001177	375.7	High	0	1.616e-05
FALSE	High	[K].VAELLAEGR.[N]			0.00193266	0	1	1	2	Q5F4Z4	Q5F4Z4 [61-69]	0	957.536	High	3.09	High	0	0.001199	302.5	High	0	0.00021
FALSE	High	[K].KVAELLAEGR.[N]			0.00121062	0	1	1	2	Q5F4Z4	Q5F4Z4 [60-69]	1	1085.63	High	2.67	High	0	0.0001882	285.45	High	0	0.0001305
FALSE	High	[R].NQVSEMVANAEK.[R]			4.80297e-05	0	1	1	4	Q5F4Z4	Q5F4Z4 [70-81]	0	1319.63	High	3.69	High	0	3.129e-05	381.23	High	0	5.94e-06
FALSE	High	[R].DQVAVLAVK.[G]			0.00998598	0.000242025	1	1	4	Q5F4Z4	Q5F4Z4 [122-130]	0	942.562	High	2.57	High	0.0001159	0.00216	293.79	High	0.0001033	0.001854
FALSE	High	[R].ESLRDQVAVLAVK.[G]			0.0185816	0.000242025	1	1	2	Q5F4Z4	Q5F4Z4 [118-130]	1	1427.82	High	2.37	High	0.0001159	0.01316	226.42	High	0.0001033	0.003265
High	Master Protein	Q5F4W6	Membrane protein insertase YidC OS=Neisseria gonorrhoeae (strain ATCC 700825 / FA 1090) OX=242231 GN=yidC PE=3 SV=1	0	21.769	13.7615	4	10	4	1	545	60.5	8.65	High		3282747	NGO2178; NGO_2178	transport	membrane		Pf02096, Pf14849	18.26	4	1816.8	4
Checked	Confidence	Annotated Sequence	Modifications	Modifications in Master Proteins	Qvality PEP	Qvality q-value	# Protein Groups	# Proteins	# PSMs	Master Protein Accessions	Positions in Master Proteins	# Missed Cleavages	Theo. MH+ [Da]	Found in Sample: [S29] F29: Sample	XCorr Sequest HT	Confidence Sequest HT	Percolator q-Value Sequest HT	Percolator PEP Sequest HT	Amanda Score MS Amanda	Confidence MS Amanda	Percolator q-Value MS Amanda	Percolator PEP MS Amanda
FALSE	High	[R].DHSEPEGQGYFTHSYVGPVVYTPEGNFQK.[V]			3.20217e-05	0	1	1	2	Q5F4W6	Q5F4W6 [189-217]	0	3269.48	High	4.88	High	0	2.86e-06	367.43	High	0	3.629e-06
FALSE	High	[K].EYTYVAQSELLDAQGNNILK.[G]			9.50775e-07	0	1	1	2	Q5F4W6	Q5F4W6 [100-119]	0	2269.13	High	4.52	High	0	4.973e-08	475.42	High	0	6.41e-08
FALSE	High	[K].LYSASVSVPLAAIQAGAK.[A]			6.35748e-06	0	1	1	4	Q5F4W6	Q5F4W6 [283-300]	0	1745.98	High	4.71	High	0	4.441e-07	480.04	High	0	5.728e-07
FALSE	High	[K].DSYLVNVR.[F]			0.0158836	0.000242025	1	1	2	Q5F4W6	Q5F4W6 [160-167]	0	965.505	High	2.08	High	0.0001159	0.01584	244.51	High	0.0001033	0.002695
High	Master Protein	Q5FAJ8	Preprotein translocase subunit SecG OS=Neisseria gonorrhoeae (strain ATCC 700825 / FA 1090) OX=242231 GN=NGO_0016 PE=4 SV=1	0	21.065	53.4483	3	8	3	1	116	12.2	9.38	High		3283060	secG; NGO_0016	transport	membrane	transporter activity		17.39	3	1897.25	3
Checked	Confidence	Annotated Sequence	Modifications	Modifications in Master Proteins	Qvality PEP	Qvality q-value	# Protein Groups	# Proteins	# PSMs	Master Protein Accessions	Positions in Master Proteins	# Missed Cleavages	Theo. MH+ [Da]	Found in Sample: [S29] F29: Sample	XCorr Sequest HT	Confidence Sequest HT	Percolator q-Value Sequest HT	Percolator PEP Sequest HT	Amanda Score MS Amanda	Confidence MS Amanda	Percolator q-Value MS Amanda	Percolator PEP MS Amanda
FALSE	High	[K].GADAGATFGSGSGSAQGVFGSAGNANFLSR.[S]			1.04526e-07	0	1	1	2	Q5FAJ8	Q5FAJ8 [30-59]	0	2718.25	High	7.39	High	0	5.014e-09	809.63	High	0	1.563e-09
FALSE	High	[R].QTQQAPKPVSNTEPSAPVPQQQK.[-]			1.56479e-06	0	1	1	4	Q5FAJ8	Q5FAJ8 [94-116]	0	2488.28	High	4.33	High	0	1.564e-07	527.63	High	0	4.033e-08
FALSE	High	[K].HGLDFSNIR.[Q]			0.000199924	0	1	1	2	Q5FAJ8	Q5FAJ8 [85-93]	0	1058.54	High	2.62	High	0	9.884e-05	308.66	High	0	1.367e-05
High	Master Protein	Q5FA44	Preprotein translocase subunit YajC OS=Neisseria gonorrhoeae (strain ATCC 700825 / FA 1090) OX=242231 GN=NGO_0188 PE=4 SV=1	0	20.814	36.3636	3	14	3	1	88	9.7	9.82	High		3281554	NGO0188; NGO_0188		membrane		Pf02699, Pf06024	24.29	3	2625.13	3
Checked	Confidence	Annotated Sequence	Modifications	Modifications in Master Proteins	Qvality PEP	Qvality q-value	# Protein Groups	# Proteins	# PSMs	Master Protein Accessions	Positions in Master Proteins	# Missed Cleavages	Theo. MH+ [Da]	Found in Sample: [S29] F29: Sample	XCorr Sequest HT	Confidence Sequest HT	Percolator q-Value Sequest HT	Percolator PEP Sequest HT	Amanda Score MS Amanda	Confidence MS Amanda	Percolator q-Value MS Amanda	Percolator PEP MS Amanda
FALSE	High	[R].VGEQFFTVDIGQGTK.[I]			3.00218e-07	0	1	1	6	Q5FA44	Q5FA44 [59-73]	0	1625.82	High	5.13	High	0	1.481e-06	574.29	High	0	5.556e-09
FALSE	High	[K].AHQAMLAALK.[A]			0.000153581	0	1	1	4	Q5FA44	Q5FA44 [32-41]	0	1053.59	High	3.82	High	0	1.747e-05	374.18	High	0	8.405e-05
FALSE	High	[K].IEVEVER.[N]			0.0386058	0.000477316	1	1	4	Q5FA44	Q5FA44 [74-80]	0	873.468	High	2.09	High	0.0001159	0.01068	217.67	High	0.000581	0.03141
High	Master Protein	Q5F5G3	Protease OS=Neisseria gonorrhoeae (strain ATCC 700825 / FA 1090) OX=242231 GN=NGO_1963 PE=4 SV=1	0	20.755	16.7683	5	10	5	1	328	35.9	9.41	High		3282658	NGO1963; NGO_1963	metabolic process	membrane	catalytic activity	Pf01343	10.18	5	1164.76	5
Checked	Confidence	Annotated Sequence	Modifications	Modifications in Master Proteins	Qvality PEP	Qvality q-value	# Protein Groups	# Proteins	# PSMs	Master Protein Accessions	Positions in Master Proteins	# Missed Cleavages	Theo. MH+ [Da]	Found in Sample: [S29] F29: Sample	XCorr Sequest HT	Confidence Sequest HT	Percolator q-Value Sequest HT	Percolator PEP Sequest HT	Amanda Score MS Amanda	Confidence MS Amanda	Percolator q-Value MS Amanda	Percolator PEP MS Amanda
FALSE	High	[R].ANSPGGSPVVSNTAFEEIR.[R]			2.51321e-06	0	1	1	2	Q5F5G3	Q5F5G3 [120-138]	0	1931.95	High	3.5	High	0	3.027e-07	436.65	High	0	7.153e-08
FALSE	High	[K].APDVVDYTPK.[D]			6.25254e-05	0	1	1	2	Q5F5G3	Q5F5G3 [292-301]	0	1104.56	High	2.93	High	0	3.668e-05	301.59	High	0	3.39e-06
FALSE	High	[R].VYTGADALK.[V]			0.0037442	0	1	1	2	Q5F5G3	Q5F5G3 [264-272]	0	937.499	High	1.81	High	0	0.0006921	150.28	High	0.0001033	0.001455
FALSE	High	[R].EVLLSAYR.[D]			0.0131233	0.000242025	1	1	2	Q5F5G3	Q5F5G3 [29-36]	0	950.531	High	1.94	High	0.0001159	0.008708	157.01	High	0.0001033	0.002128
FALSE	High	[K].NAGETLWER.[D]			0.0251416	0.000242025	1	1	2	Q5F5G3	Q5F5G3 [16-24]	0	1075.52	High	1.44	High	0.0001159	0.006393	119.22	High	0.0001033	0.004925
High	Master Protein	Q5F5N0	Sodium/glutamate symporter OS=Neisseria gonorrhoeae (strain ATCC 700825 / FA 1090) OX=242231 GN=gltS PE=3 SV=1	0	19.361	15.099	4	14	4	1	404	43	7.02	High		3282270	NGO1890; NGO_1890	transport	membrane	transporter activity	Pf03616	21.22	4	2217.59	4
Checked	Confidence	Annotated Sequence	Modifications	Modifications in Master Proteins	Qvality PEP	Qvality q-value	# Protein Groups	# Proteins	# PSMs	Master Protein Accessions	Positions in Master Proteins	# Missed Cleavages	Theo. MH+ [Da]	Found in Sample: [S29] F29: Sample	XCorr Sequest HT	Confidence Sequest HT	Percolator q-Value Sequest HT	Percolator PEP Sequest HT	Amanda Score MS Amanda	Confidence MS Amanda	Percolator q-Value MS Amanda	Percolator PEP MS Amanda
FALSE	High	[R].DFNIPEPVAGGLIAAIILFALHEAYGVSFK.[F]			1.33576e-05	0	1	1	2	Q5F5N0	Q5F5N0 [33-62]	0	3172.71	High	3.29	High	0	1.142e-05	429.77	High	0	5.328e-07
FALSE	High	[K].QDQDDNADDVFEQAK.[R]			3.47598e-07	0	1	1	6	Q5F5N0	Q5F5N0 [198-212]	0	1737.72	High	4.73	High	0	1.566e-08	443.26	High	0	2.087e-08
FALSE	High	[K].EYLFDLPK.[F]			0.012273	0.000242025	1	1	2	Q5F5N0	Q5F5N0 [245-252]	0	1024.53	High	1.63	High	0.0001159	0.002748	154.49	High	0.0002944	0.01088
FALSE	High	[R].NILTAAFK.[V]			0.0124506	0.000242025	1	1	4	Q5F5N0	Q5F5N0 [265-272]	0	877.514	High	2.55	High	0.0001159	0.005643	210.22	High	0.0001033	0.001999
High	Master Protein	Q5FAC9	Pilus assembly protein PilP OS=Neisseria gonorrhoeae (strain ATCC 700825 / FA 1090) OX=242231 GN=NGO_0097 PE=4 SV=1	0	19.339	31.1558	4	10	4	1	199	22.2	9.16	High		3282268	NGO0097; NGO_0097		membrane		Pf05137	20.44	4	1907.89	4
Checked	Confidence	Annotated Sequence	Modifications	Modifications in Master Proteins	Qvality PEP	Qvality q-value	# Protein Groups	# Proteins	# PSMs	Master Protein Accessions	Positions in Master Proteins	# Missed Cleavages	Theo. MH+ [Da]	Found in Sample: [S29] F29: Sample	XCorr Sequest HT	Confidence Sequest HT	Percolator q-Value Sequest HT	Percolator PEP Sequest HT	Amanda Score MS Amanda	Confidence MS Amanda	Percolator q-Value MS Amanda	Percolator PEP MS Amanda
FALSE	High	[K].NNSHQEFTLQATLQPIVK.[A]			6.84078e-06	0	1	1	4	Q5FAC9	Q5FAC9 [165-182]	0	2068.08	High	5.9	High	0	4.837e-07	542.8	High	0	6.425e-07
FALSE	High	[K].TLMYGAVLTGVAAVAATYLFIDNMINK.[Q]			3.26843e-08	0	1	1	2	Q5FAC9	Q5FAC9 [26-52]	0	2860.5	High	6.39	High	0	1.219e-09	648.17	High	0	3.877e-10
FALSE	High	[K].QPELLSIK.[K]			0.0313309	0.000242025	1	1	2	Q5FAC9	Q5FAC9 [156-163]	0	927.551	High	1.98	High	0.0001159	0.01411	145.32	High	0.0001033	0.006232
FALSE	High	[R].AMPNTGIFK.[Q]			0.127712	0.00185757	1	1	2	Q5FAC9	Q5FAC9 [147-155]	0	978.508	High	1.78	High	0.0005599	0.04633	137.01	High	0.0007718	0.03922
High	Master Protein	Q5F5F6	Adhesin MafA 1/4 OS=Neisseria gonorrhoeae (strain ATCC 700825 / FA 1090) OX=242231 GN=mafA1 PE=3 SV=1	0	18	13.75	5	12	5	1	320	34.7	7.61	High		3282651; 3281190	NGO1972; NGO1067; NGO_1972; NGO_1067		membrane			13.35	5	1204.61	5
Checked	Confidence	Annotated Sequence	Modifications	Modifications in Master Proteins	Qvality PEP	Qvality q-value	# Protein Groups	# Proteins	# PSMs	Master Protein Accessions	Positions in Master Proteins	# Missed Cleavages	Theo. MH+ [Da]	Found in Sample: [S29] F29: Sample	XCorr Sequest HT	Confidence Sequest HT	Percolator q-Value Sequest HT	Percolator PEP Sequest HT	Amanda Score MS Amanda	Confidence MS Amanda	Percolator q-Value MS Amanda	Percolator PEP MS Amanda
FALSE	High	[K].TNAFEAAYK.[E]			0.0029084	0	1	1	2	Q5F5F6	Q5F5F6 [245-253]	0	1014.49	High	1.98	High	0	0.0005189	175.31	High	0	0.0007651
FALSE	High	[R].TDYTYPR.[Y]			0.00410584	0	1	1	4	Q5F5F6	Q5F5F6 [100-106]	0	915.421	High	2.15	High	0	0.001209	161.8	High	0.0001033	0.003997
FALSE	High	[K].LEYFAVDR.[TD]			0.00189538	0	1	2	2	Q5F5F6	Q5F5F6 [227-234]	0	1012.51	High	2.27	High	0	0.0003163	220.9	High	0	0.0005039
FALSE	High	[R].TEMHLYNAETLK.[A]			0.000112905	0	1	1	2	Q5F5F6	Q5F5F6 [211-222]	0	1449.7	High	3.26	High	0	5.662e-05	345.49	High	0	6.881e-06
FALSE	High	[R].YSIDALIR.[G]			0.00811982	0.000242025	1	2	2	Q5F5F6	Q5F5F6 [82-89]	0	950.531	High	1.93	High	0.0001159	0.001697	162.07	High	0.0002031	0.007269
High	Master Protein	Q5F717	Cytochrome C oxidase subunit IV OS=Neisseria gonorrhoeae (strain ATCC 700825 / FA 1090) OX=242231 GN=NGO_1372 PE=4 SV=1	0	17.13	33.9286	1	6	1	1	56	6.6	8.16	High		3282495	NGO1372; NGO_1372		membrane		Pf05545	16.94	1	1957.59	1
Checked	Confidence	Annotated Sequence	Modifications	Modifications in Master Proteins	Qvality PEP	Qvality q-value	# Protein Groups	# Proteins	# PSMs	Master Protein Accessions	Positions in Master Proteins	# Missed Cleavages	Theo. MH+ [Da]	Found in Sample: [S29] F29: Sample	XCorr Sequest HT	Confidence Sequest HT	Percolator q-Value Sequest HT	Percolator PEP Sequest HT	Amanda Score MS Amanda	Confidence MS Amanda	Percolator q-Value MS Amanda	Percolator PEP MS Amanda
FALSE	High	[K].NYDDAANSIFAENQDAQDK.[K]			3.47244e-09	0	1	1	6	Q5F717	Q5F717 [33-51]	0	2128.91	High	6.36	High	0	9.547e-08	740.1	High	0	1.444e-10
High	Master Protein	Q5F7L8	ABC transporter substrate-binding protein OS=Neisseria gonorrhoeae (strain ATCC 700825 / FA 1090) OX=242231 GN=NGO_1152 PE=3 SV=1	0	16.92	22.7612	4	10	4	1	268	28.8	5.77	High		3282217	NGO1152; NGO_1152	regulation of biological process;response to stimulus;transport	membrane	receptor activity;signal transducer activity;transporter activity	Pf00060, Pf00497	12.97	4	1372.17	4
Checked	Confidence	Annotated Sequence	Modifications	Modifications in Master Proteins	Qvality PEP	Qvality q-value	# Protein Groups	# Proteins	# PSMs	Master Protein Accessions	Positions in Master Proteins	# Missed Cleavages	Theo. MH+ [Da]	Found in Sample: [S29] F29: Sample	XCorr Sequest HT	Confidence Sequest HT	Percolator q-Value Sequest HT	Percolator PEP Sequest HT	Amanda Score MS Amanda	Confidence MS Amanda	Percolator q-Value MS Amanda	Percolator PEP MS Amanda
FALSE	High	[K].GNVEGFDVDLMNAMAK.[A]			2.16424e-07	0	1	1	2	Q5F7L8	Q5F7L8 [57-72]	0	1710.78	High	4.37	High	0	5.905e-08	546.09	High	0	3.76e-09
FALSE	High	[K].VGVVTGHTGDFSVSK.[L]			0.000204866	0	1	1	2	Q5F7L8	Q5F7L8 [147-161]	0	1489.76	High	4.08	High	0	2.426e-05	354.41	High	0	0.0002467
FALSE	High	[K].MLNDALEK.[V]			0.00305326	0	1	1	4	Q5F7L8	Q5F7L8 [237-244]	0	933.471	High	2.59	High	0.0001159	0.001913	189.92	High	0.0001033	0.004352
FALSE	High	[K].ELENGGLDSVVSDSAVIANYVK.[N]			0.463908	0.00861284	1	1	2	Q5F7L8	Q5F7L8 [182-203]	0	2279.14	High	1.32	High	0.002941	0.2629	116.68	High	0.003178	0.2406
High	Master Protein	Q5F7H2	Phosphatidylserine decarboxylase proenzyme OS=Neisseria gonorrhoeae (strain ATCC 700825 / FA 1090) OX=242231 GN=psd PE=3 SV=1	0	16.85	18.1467	2	8	2	1	259	28.3	8.15	High		3281969	NGO1206; NGO_1206	metabolic process	membrane	catalytic activity	Pf02666	16.93	2	1974.41	2
Checked	Confidence	Annotated Sequence	Modifications	Modifications in Master Proteins	Qvality PEP	Qvality q-value	# Protein Groups	# Proteins	# PSMs	Master Protein Accessions	Positions in Master Proteins	# Missed Cleavages	Theo. MH+ [Da]	Found in Sample: [S29] F29: Sample	XCorr Sequest HT	Confidence Sequest HT	Percolator q-Value Sequest HT	Percolator PEP Sequest HT	Amanda Score MS Amanda	Confidence MS Amanda	Percolator q-Value MS Amanda	Percolator PEP MS Amanda
FALSE	High	[R].LPLTDSQADPVSQAASVETAANPSAEQQQIEAAAAK.[I]			6.29502e-11	0	1	1	4	Q5F7H2	Q5F7H2 [213-248]	0	3607.77	High	6.63	High	0	2.616e-12	818.11	High	0	2.121e-13
FALSE	High	[R].NAVLATTASGR.[E]			0.000490933	0	1	1	4	Q5F7H2	Q5F7H2 [135-145]	0	1060.57	High	3.13	High	0	6.653e-05	290.25	High	0	0.0006056
High	Master Protein	Q5FA40	Spermidine/putrescine import ATP-binding protein PotA OS=Neisseria gonorrhoeae (strain ATCC 700825 / FA 1090) OX=242231 GN=potA PE=3 SV=2	0	16.58	17.6471	4	7	4	1	374	42.1	5.6	High		3281640	NGO0192; NGO_0192	transport	membrane	catalytic activity;nucleotide binding;transporter activity	Pf00005, Pf08402, Pf13304	8.7	3	1189.1	4
Checked	Confidence	Annotated Sequence	Modifications	Modifications in Master Proteins	Qvality PEP	Qvality q-value	# Protein Groups	# Proteins	# PSMs	Master Protein Accessions	Positions in Master Proteins	# Missed Cleavages	Theo. MH+ [Da]	Found in Sample: [S29] F29: Sample	XCorr Sequest HT	Confidence Sequest HT	Percolator q-Value Sequest HT	Percolator PEP Sequest HT	Amanda Score MS Amanda	Confidence MS Amanda	Percolator q-Value MS Amanda	Percolator PEP MS Amanda
FALSE	High	[R].IAIMSDGQLQQVGTPSDVYDYPNSR.[F]			0.000301302	0	1	1	2	Q5FA40	Q5FA40 [213-237]	0	2754.3	High	3.27	High	0	7.974e-05	358.92	High	0	2.249e-05
FALSE	High	[R].MLAGMESPNQGK.[I]			0.000171838	0	1	1	2	Q5FA40	Q5FA40 [57-68]	0	1262.59	High	3.11	High	0	1.986e-05	354.46	High	0	1.828e-05
FALSE	High	[K].IILDGQDITK.[L]			0.000661179	0	1	1	2	Q5FA40	Q5FA40 [69-78]	0	1115.63	High	2.33	High	0	0.0004775	240.01	High	0	5.77e-05
FALSE	High	[M].TATTASSAKPYLQIQGLVK.[K]			0.00766353	0.000242025	1	1	1	Q5FA40	Q5FA40 [2-20]	0	1977.1	High					235.7	High	0.0001033	0.001108
High	Master Protein	Q5F5W9	Zinc metalloprotease OS=Neisseria gonorrhoeae (strain ATCC 700825 / FA 1090) OX=242231 GN=NGO_1800 PE=3 SV=1	0	16.245	8.96861	3	6	3	1	446	48.1	9.22	High		3282359	NGO1800; NGO_1800	metabolic process	membrane	catalytic activity;metal ion binding;protein binding	Pf00595, Pf01156, Pf02163, Pf13180	9.66	3	1009.13	3
Checked	Confidence	Annotated Sequence	Modifications	Modifications in Master Proteins	Qvality PEP	Qvality q-value	# Protein Groups	# Proteins	# PSMs	Master Protein Accessions	Positions in Master Proteins	# Missed Cleavages	Theo. MH+ [Da]	Found in Sample: [S29] F29: Sample	XCorr Sequest HT	Confidence Sequest HT	Percolator q-Value Sequest HT	Percolator PEP Sequest HT	Amanda Score MS Amanda	Confidence MS Amanda	Percolator q-Value MS Amanda	Percolator PEP MS Amanda
FALSE	High	[R].EGEVSEADLPYAFDK.[Q]			1.37816e-06	0	1	1	2	Q5F5W9	Q5F5W9 [72-86]	0	1669.76	High	4.12	High	0	7.637e-08	453.63	High	0	1.97e-07
FALSE	High	[K].VAVGVQTASGAQTVR.[T]			7.16886e-05	0	1	1	2	Q5F5W9	Q5F5W9 [173-187]	0	1443.79	High	3.12	High	0	7.246e-06	379.41	High	0	1.681e-05
FALSE	High	[K].ITTVAGGVEK.[G]			0.000714869	0	1	1	2	Q5F5W9	Q5F5W9 [214-223]	0	974.552	High	2.42	High	0	0.0001028	176.09	High	0.0001033	0.001821
High	Master Protein	Q5F711	Biopolymer transporter ExbB OS=Neisseria gonorrhoeae (strain ATCC 700825 / FA 1090) OX=242231 GN=NGO_1378 PE=3 SV=2	0	15.252	16.8182	3	8	3	1	220	24.1	9.44	High		3281357	NGO1378; NGO_1378	transport	membrane	transporter activity	Pf01618	12.7	3	1353.71	3
Checked	Confidence	Annotated Sequence	Modifications	Modifications in Master Proteins	Qvality PEP	Qvality q-value	# Protein Groups	# Proteins	# PSMs	Master Protein Accessions	Positions in Master Proteins	# Missed Cleavages	Theo. MH+ [Da]	Found in Sample: [S29] F29: Sample	XCorr Sequest HT	Confidence Sequest HT	Percolator q-Value Sequest HT	Percolator PEP Sequest HT	Amanda Score MS Amanda	Confidence MS Amanda	Percolator q-Value MS Amanda	Percolator PEP MS Amanda
FALSE	High	[K].ILTQDLDAMAHDLHVR.[L]			1.5694e-05	0	1	1	2	Q5F711	Q5F711 [198-213]	0	1847.94	High	4.36	High	0	1.263e-06	481.59	High	0	1.032e-06
FALSE	High	[K].LAQEALQSYR.[N]			8.71558e-05	0	1	1	4	Q5F711	Q5F711 [76-85]	0	1178.62	High	3.36	High	0	2.495e-05	391.98	High	0	5.056e-06
FALSE	High	[R].DTLSLNDAVEK.[V]			0.000881733	0	1	1	2	Q5F711	Q5F711 [55-65]	0	1204.61	High	2.71	High	0	0.0001302	266.36	High	0	0.0001074
High	Master Protein	Q5F5E5	Periplasmic protein OS=Neisseria gonorrhoeae (strain ATCC 700825 / FA 1090) OX=242231 GN=NGO_1984 PE=4 SV=1	0	15.227	7.87037	1	6	1	1	216	23.3	8.56	High		3282640	NGO1984; NGO_1984		membrane			16.19	1	1576.22	1
Checked	Confidence	Annotated Sequence	Modifications	Modifications in Master Proteins	Qvality PEP	Qvality q-value	# Protein Groups	# Proteins	# PSMs	Master Protein Accessions	Positions in Master Proteins	# Missed Cleavages	Theo. MH+ [Da]	Found in Sample: [S29] F29: Sample	XCorr Sequest HT	Confidence Sequest HT	Percolator q-Value Sequest HT	Percolator PEP Sequest HT	Amanda Score MS Amanda	Confidence MS Amanda	Percolator q-Value MS Amanda	Percolator PEP MS Amanda
FALSE	High	[R].AADSLTGTGTQAENTLK.[E]			3.56881e-08	0	1	1	6	Q5F5E5	Q5F5E5 [139-155]	0	1677.83	High	6.55	High	0	1.135e-09	635.48	High	0	6.885e-09
High	Master Protein	O87406	UPF0070 protein NGO0425 OS=Neisseria gonorrhoeae (strain ATCC 700825 / FA 1090) OX=242231 GN=NGO0425 PE=3 SV=1	0	14.866	14.3541	3	8	3	1	209	23.1	5.41	High		3282171	NGO0425; NGO_0425		membrane	protein binding	Pf09976	11.07	3	1223.3	3
Checked	Confidence	Annotated Sequence	Modifications	Modifications in Master Proteins	Qvality PEP	Qvality q-value	# Protein Groups	# Proteins	# PSMs	Master Protein Accessions	Positions in Master Proteins	# Missed Cleavages	Theo. MH+ [Da]	Found in Sample: [S29] F29: Sample	XCorr Sequest HT	Confidence Sequest HT	Percolator q-Value Sequest HT	Percolator PEP Sequest HT	Amanda Score MS Amanda	Confidence MS Amanda	Percolator q-Value MS Amanda	Percolator PEP MS Amanda
FALSE	High	[R].LGVVLLQQK.[K]			0.000255213	0	1	1	4	O87406	O87406 [134-142]	0	997.64	High	3.1	High	0	5.276e-05	335.69	High	0	2.062e-05
FALSE	High	[K].APQSEINAELSK.[L]			1.9744e-05	0	1	1	2	O87406	O87406 [68-79]	0	1286.66	High	3.22	High	0	1.645e-06	411.96	High	0	6.055e-06
FALSE	High	[R].YDVAEGHLK.[W]			0.000483797	0	1	1	2	O87406	O87406 [107-115]	0	1031.52	High	2.22	High	0	6.542e-05	184.86	High	0	4.503e-05
High	Master Protein	Q5FAK6	MJ0042 family finger-like domain protein OS=Neisseria gonorrhoeae (strain ATCC 700825 / FA 1090) OX=242231 GN=NGO_0028 PE=4 SV=1	0	14.656	21.1268	2	4	2	1	142	15.4	7.78	High		3282486	NGO0028; NGO_0028		membrane			7.16	2	844.15	2
Checked	Confidence	Annotated Sequence	Modifications	Modifications in Master Proteins	Qvality PEP	Qvality q-value	# Protein Groups	# Proteins	# PSMs	Master Protein Accessions	Positions in Master Proteins	# Missed Cleavages	Theo. MH+ [Da]	Found in Sample: [S29] F29: Sample	XCorr Sequest HT	Confidence Sequest HT	Percolator q-Value Sequest HT	Percolator PEP Sequest HT	Amanda Score MS Amanda	Confidence MS Amanda	Percolator q-Value MS Amanda	Percolator PEP MS Amanda
FALSE	High	[K].ETQLNVAQGFVVCQK.[C]	1xCarbamidomethyl [C13]		8.49741e-07	0	1	1	2	Q5FAK6	Q5FAK6 [17-31]	0	1720.87	High	4	High	0	2.103e-07	454.07	High	0	1.94e-08
FALSE	High	[K].EPIFNDLPEAVSDVK.[L]			3.71481e-06	0	1	1	2	Q5FAK6	Q5FAK6 [47-61]	0	1672.84	High	3.16	High	0	1.997e-06	390.09	High	0	1.139e-07
High	Master Protein	Q5F969	Long-chain fatty acid--CoA ligase OS=Neisseria gonorrhoeae (strain ATCC 700825 / FA 1090) OX=242231 GN=NGO_0530 PE=4 SV=1	0	12.711	5.60928	2	4	2	1	517	57.4	9.13	High		3282918	NGO0530; NGO_0530	metabolic process	membrane	catalytic activity	Pf00501, Pf13193	7.63	2	852.2	2
Checked	Confidence	Annotated Sequence	Modifications	Modifications in Master Proteins	Qvality PEP	Qvality q-value	# Protein Groups	# Proteins	# PSMs	Master Protein Accessions	Positions in Master Proteins	# Missed Cleavages	Theo. MH+ [Da]	Found in Sample: [S29] F29: Sample	XCorr Sequest HT	Confidence Sequest HT	Percolator q-Value Sequest HT	Percolator PEP Sequest HT	Amanda Score MS Amanda	Confidence MS Amanda	Percolator q-Value MS Amanda	Percolator PEP MS Amanda
FALSE	High	[R].INDLAHIIYTSGTTGHPK.[G]			2.47665e-06	0	1	1	2	Q5F969	Q5F969 [166-183]	0	1938.01	High	4.2	High	0	1.504e-07	448.92	High	0	8.77e-07
FALSE	High	[K].AVDEELVEVPR.[G]			2.80653e-05	0	1	1	2	Q5F969	Q5F969 [350-360]	0	1255.65	High	3.43	High	0	5.522e-06	403.28	High	0	1.292e-06
High	Master Protein	Q5F625	NADH-quinone oxidoreductase subunit K OS=Neisseria gonorrhoeae (strain ATCC 700825 / FA 1090) OX=242231 GN=nuoK PE=3 SV=1	0	12.468	12.8713	2	6	2	1	101	11.1	6.51	High		3281171	NGO1741; NLA_RS10385; NGO_1741	metabolic process;transport	membrane	catalytic activity	Pf00420	8.68	2	929.48	2
Checked	Confidence	Annotated Sequence	Modifications	Modifications in Master Proteins	Qvality PEP	Qvality q-value	# Protein Groups	# Proteins	# PSMs	Master Protein Accessions	Positions in Master Proteins	# Missed Cleavages	Theo. MH+ [Da]	Found in Sample: [S29] F29: Sample	XCorr Sequest HT	Confidence Sequest HT	Percolator q-Value Sequest HT	Percolator PEP Sequest HT	Amanda Score MS Amanda	Confidence MS Amanda	Percolator q-Value MS Amanda	Percolator PEP MS Amanda
FALSE	High	[R].QTINVADLDELKG.[-]			2.07324e-05	0	1	1	2	Q5F625	Q5F625 [89-101]	1	1415.74	High	3.26	High	0	2.111e-05	380.89	High	0	8.989e-07
FALSE	High	[R].QTINVADLDELK.[G]			5.54482e-06	0	1	1	4	Q5F625	Q5F625 [89-100]	0	1358.72	High	3.6	High	0	3.791e-07	346.72	High	0	1.157e-05
High	Master Protein	Q5F4Z2	ATP synthase subunit alpha OS=Neisseria gonorrhoeae (strain ATCC 700825 / FA 1090) OX=242231 GN=atpA PE=3 SV=1	0	12.06	6.99029	3	6	3	1	515	55.2	5.58	High		3282773	NGO2148; NGO_2148	metabolic process;transport	membrane	catalytic activity;nucleotide binding;transporter activity	Pf00006, Pf00306, Pf02663, Pf02874, Pf09378	10.05	3	971.07	3
Checked	Confidence	Annotated Sequence	Modifications	Modifications in Master Proteins	Qvality PEP	Qvality q-value	# Protein Groups	# Proteins	# PSMs	Master Protein Accessions	Positions in Master Proteins	# Missed Cleavages	Theo. MH+ [Da]	Found in Sample: [S29] F29: Sample	XCorr Sequest HT	Confidence Sequest HT	Percolator q-Value Sequest HT	Percolator PEP Sequest HT	Amanda Score MS Amanda	Confidence MS Amanda	Percolator q-Value MS Amanda	Percolator PEP MS Amanda
FALSE	High	[R].DRGEDALIVYDDLSK.[Q]			0.000899106	0	1	1	2	Q5F4Z2	Q5F4Z2 [251-265]	1	1708.84	High	4.45	High	0	0.0001335	406.49	High	0	0.0001858
FALSE	High	[R].ILEVPVGR.[E]			0.0053859	0	1	1	2	Q5F4Z2	Q5F4Z2 [94-101]	0	882.541	High	2.21	High	0	0.001059	221.3	High	0.0001033	0.002215
FALSE	High	[K].GPINTTLTAPVEK.[I]			6.22207e-05	0	1	1	2	Q5F4Z2	Q5F4Z2 [119-131]	0	1340.74	High	3.39	High	0	6.156e-06	343.28	High	0	6.336e-06
High	Master Protein	Q5F9E8	Membrane protein OS=Neisseria gonorrhoeae (strain ATCC 700825 / FA 1090) OX=242231 GN=NGO_0449 PE=4 SV=1	0	11.814	13.6095	3	10	3	1	169	19.4	9.67	High		3282994	NGO0449; NGO_0449	metabolic process	membrane	catalytic activity		9.88	3	1061.21	3
Checked	Confidence	Annotated Sequence	Modifications	Modifications in Master Proteins	Qvality PEP	Qvality q-value	# Protein Groups	# Proteins	# PSMs	Master Protein Accessions	Positions in Master Proteins	# Missed Cleavages	Theo. MH+ [Da]	Found in Sample: [S29] F29: Sample	XCorr Sequest HT	Confidence Sequest HT	Percolator q-Value Sequest HT	Percolator PEP Sequest HT	Amanda Score MS Amanda	Confidence MS Amanda	Percolator q-Value MS Amanda	Percolator PEP MS Amanda
FALSE	High	[K].IYILPNHQINR.[S]			4.02851e-05	0	1	1	6	Q5F9E8	Q5F9E8 [100-110]	0	1380.77	High	2.88	High	0.0001159	0.001996	293.94	High	0	2.005e-06
FALSE	High	[R].QEEQAMATLF.[-]			0.0103771	0.000242025	1	1	2	Q5F9E8	Q5F9E8 [160-169]	0	1167.54	High	2.84	High	0.0001159	0.002261	244.63	High	0.0001033	0.003258
FALSE	High	[R].IRQEEQAMATLF.[-]			0.340393	0.00455248	1	1	2	Q5F9E8	Q5F9E8 [158-169]	1	1436.72	High	1.95	High	0.001533	0.1697	136.48	High	0.007035	0.4308
High	Master Protein	Q5F679	Hemolysin D OS=Neisseria gonorrhoeae (strain ATCC 700825 / FA 1090) OX=242231 GN=NGO_1683 PE=4 SV=2	0	11.572	8.85417	2	4	2	1	384	41.4	8.76	High		3281238	NGO1683; NGO_1683	transport	membrane		Pf00529, Pf13437	8.18	2	863.22	2
Checked	Confidence	Annotated Sequence	Modifications	Modifications in Master Proteins	Qvality PEP	Qvality q-value	# Protein Groups	# Proteins	# PSMs	Master Protein Accessions	Positions in Master Proteins	# Missed Cleavages	Theo. MH+ [Da]	Found in Sample: [S29] F29: Sample	XCorr Sequest HT	Confidence Sequest HT	Percolator q-Value Sequest HT	Percolator PEP Sequest HT	Amanda Score MS Amanda	Confidence MS Amanda	Percolator q-Value MS Amanda	Percolator PEP MS Amanda
FALSE	High	[K].KGDVLAVLDDDNDVLAYER.[A]			1.97825e-06	0	1	1	2	Q5F679	Q5F679 [82-100]	1	2120.05	High	5.76	High	0	1.159e-07	620.39	High	0	4.089e-07
FALSE	High	[R].QNAATSQAGAQVALR.[R]			0.000275951	0	1	1	2	Q5F679	Q5F679 [115-129]	0	1485.78	High	2.42	High	0	3.429e-05	242.83	High	0	2.312e-05
High	Master Protein	Q5F9E6	Ferrous iron transporter B OS=Neisseria gonorrhoeae (strain ATCC 700825 / FA 1090) OX=242231 GN=NGO_0452 PE=4 SV=1	0	11.481	5.88235	1	4	1	1	221	24.7	8.56	High		3282992	NGO0452; NGO_0452	transport	membrane	transporter activity	Pf12019	8.51	1	737.31	1
Checked	Confidence	Annotated Sequence	Modifications	Modifications in Master Proteins	Qvality PEP	Qvality q-value	# Protein Groups	# Proteins	# PSMs	Master Protein Accessions	Positions in Master Proteins	# Missed Cleavages	Theo. MH+ [Da]	Found in Sample: [S29] F29: Sample	XCorr Sequest HT	Confidence Sequest HT	Percolator q-Value Sequest HT	Percolator PEP Sequest HT	Amanda Score MS Amanda	Confidence MS Amanda	Percolator q-Value MS Amanda	Percolator PEP MS Amanda
FALSE	High	[R].IASHAEQVANLLR.[F]			1.73045e-05	0	1	1	4	Q5F9E6	Q5F9E6 [41-53]	0	1421.79	High	5.06	High	0	4.554e-06	398.99	High	0	7.251e-07
High	Master Protein	Q5F5D1	RDD family protein OS=Neisseria gonorrhoeae (strain ATCC 700825 / FA 1090) OX=242231 GN=NGO_1998 PE=4 SV=1	0	11.246	13.4715	2	6	2	1	193	21.1	8.37	High		3282626	NGO1998; NGO_1998		membrane		Pf06271	9.53	2	999.02	2
Checked	Confidence	Annotated Sequence	Modifications	Modifications in Master Proteins	Qvality PEP	Qvality q-value	# Protein Groups	# Proteins	# PSMs	Master Protein Accessions	Positions in Master Proteins	# Missed Cleavages	Theo. MH+ [Da]	Found in Sample: [S29] F29: Sample	XCorr Sequest HT	Confidence Sequest HT	Percolator q-Value Sequest HT	Percolator PEP Sequest HT	Amanda Score MS Amanda	Confidence MS Amanda	Percolator q-Value MS Amanda	Percolator PEP MS Amanda
FALSE	High	[R].NPGFVGTVLVR.[E]			0.000166063	0	1	1	4	Q5F5D1	Q5F5D1 [120-130]	0	1158.66	High	3.13	High	0	0.0001266	311.81	High	0	1.094e-05
FALSE	High	[R].NGQEIEVGIAGAGDR.[I]			7.25374e-06	0	1	1	2	Q5F5D1	Q5F5D1 [16-30]	0	1485.73	High	3.59	High	0	5.183e-07	445.44	High	0	7.604e-07
High	Master Protein	Q5F4Z0	ATP synthase subunit beta OS=Neisseria gonorrhoeae (strain ATCC 700825 / FA 1090) OX=242231 GN=atpD PE=3 SV=1	0	10.694	7.95699	2	4	2	1	465	50.4	5.16	High		3282771	NGO2150; NGO_2150	metabolic process;transport	membrane	catalytic activity;nucleotide binding;transporter activity	Pf00006, Pf00306, Pf02874	7.41	2	817.86	2
Checked	Confidence	Annotated Sequence	Modifications	Modifications in Master Proteins	Qvality PEP	Qvality q-value	# Protein Groups	# Proteins	# PSMs	Master Protein Accessions	Positions in Master Proteins	# Missed Cleavages	Theo. MH+ [Da]	Found in Sample: [S29] F29: Sample	XCorr Sequest HT	Confidence Sequest HT	Percolator q-Value Sequest HT	Percolator PEP Sequest HT	Amanda Score MS Amanda	Confidence MS Amanda	Percolator q-Value MS Amanda	Percolator PEP MS Amanda
FALSE	High	[R].IVDVLGTPVDEAGPIDTDK.[S]			0.000260246	0	1	1	2	Q5F4Z0	Q5F4Z0 [86-104]	0	1954	High	3.31	High	0	0.0001335	386.84	High	0	1.88e-05
FALSE	High	[R].FLSQPFHVAEVFTGSPGK.[Y]			2.40042e-05	0	1	1	2	Q5F4Z0	Q5F4Z0 [404-421]	0	1948	High	4.1	High	0	4.561e-06	431.02	High	0	1.077e-06
High	Master Protein	Q5F9E3	Pilus assembly protein PilX OS=Neisseria gonorrhoeae (strain ATCC 700825 / FA 1090) OX=242231 GN=NGO_0455 PE=4 SV=1	0	10.556	14.2857	2	4	2	1	203	22	8.12	High		3282989	NGO0455; NGO_0455		membrane		Pf14341	7.09	2	829.67	2
Checked	Confidence	Annotated Sequence	Modifications	Modifications in Master Proteins	Qvality PEP	Qvality q-value	# Protein Groups	# Proteins	# PSMs	Master Protein Accessions	Positions in Master Proteins	# Missed Cleavages	Theo. MH+ [Da]	Found in Sample: [S29] F29: Sample	XCorr Sequest HT	Confidence Sequest HT	Percolator q-Value Sequest HT	Percolator PEP Sequest HT	Amanda Score MS Amanda	Confidence MS Amanda	Percolator q-Value MS Amanda	Percolator PEP MS Amanda
FALSE	High	[K].NANTVVVLQSYVGNNDEQ.[-]			0.000255213	0	1	1	2	Q5F9E3	Q5F9E3 [186-203]	0	1963.94	High	3.08	High	0	3.127e-05	379.97	High	0	4.086e-05
FALSE	High	[K].LALSLAEAALR.[E]			1.15934e-05	0	1	1	2	Q5F9E3	Q5F9E3 [57-67]	0	1127.68	High	4.01	High	0	8.881e-07	449.7	High	0	5.978e-06
High	Master Protein	Q5F5Q9	Protein translocase subunit SecE OS=Neisseria gonorrhoeae (strain ATCC 700825 / FA 1090) OX=242231 GN=secE PE=3 SV=1	0	10.445	26.087	2	4	2	1	92	10.6	8.46	High		3282374	secE; NGO_1857	transport	membrane	transporter activity	Pf00584	7.62	2	726.13	2
Checked	Confidence	Annotated Sequence	Modifications	Modifications in Master Proteins	Qvality PEP	Qvality q-value	# Protein Groups	# Proteins	# PSMs	Master Protein Accessions	Positions in Master Proteins	# Missed Cleavages	Theo. MH+ [Da]	Found in Sample: [S29] F29: Sample	XCorr Sequest HT	Confidence Sequest HT	Percolator q-Value Sequest HT	Percolator PEP Sequest HT	Amanda Score MS Amanda	Confidence MS Amanda	Percolator q-Value MS Amanda	Percolator PEP MS Amanda
FALSE	High	[K].EGFFAYFSNSWSEFK.[K]			2.83408e-05	0	1	1	2	Q5F5Q9	Q5F5Q9 [30-44]	0	1845.81	High	4.22	High	0	2.999e-06	404.58	High	0	1.308e-06
FALSE	High	[K].VNQLVVQDK.[E]			0.000228101	0	1	1	2	Q5F5Q9	Q5F5Q9 [13-21]	0	1042.59	High	3.4	High	0	2.743e-05	321.55	High	0	5.681e-05
High	Master Protein	Q5F8I6	Membrane protein OS=Neisseria gonorrhoeae (strain ATCC 700825 / FA 1090) OX=242231 GN=NGO_0787 PE=4 SV=1	0	10.276	14.0741	2	4	2	1	135	14.4	6.54	High		3281995	NGO0787; NGO_0787		membrane			5.63	2	668.05	2
Checked	Confidence	Annotated Sequence	Modifications	Modifications in Master Proteins	Qvality PEP	Qvality q-value	# Protein Groups	# Proteins	# PSMs	Master Protein Accessions	Positions in Master Proteins	# Missed Cleavages	Theo. MH+ [Da]	Found in Sample: [S29] F29: Sample	XCorr Sequest HT	Confidence Sequest HT	Percolator q-Value Sequest HT	Percolator PEP Sequest HT	Amanda Score MS Amanda	Confidence MS Amanda	Percolator q-Value MS Amanda	Percolator PEP MS Amanda
FALSE	High	[K].VETDSYQDLDTGK.[Y]			3.87033e-07	0	1	1	2	Q5F8I6	Q5F8I6 [70-82]	0	1470.66	High	3.51	High	0	2.408e-07	489.96	High	0	7.56e-09
FALSE	High	[R].YEVFYR.[G]			0.0345462	0.000477316	1	1	2	Q5F8I6	Q5F8I6 [95-100]	0	876.425	High	2.12	High	0.0002308	0.02042	178.09	High	0.0002031	0.007007
High	Master Protein	Q5F5B3	Sodium:proton antiporter OS=Neisseria gonorrhoeae (strain ATCC 700825 / FA 1090) OX=242231 GN=NGO_2016 PE=4 SV=1	0	9.915	7.57576	2	4	2	1	462	48	8.81	High		3282696	NGO2016; NGO_2016		membrane		Pf03553, Pf13726	7.16	2	655.41	2
Checked	Confidence	Annotated Sequence	Modifications	Modifications in Master Proteins	Qvality PEP	Qvality q-value	# Protein Groups	# Proteins	# PSMs	Master Protein Accessions	Positions in Master Proteins	# Missed Cleavages	Theo. MH+ [Da]	Found in Sample: [S29] F29: Sample	XCorr Sequest HT	Confidence Sequest HT	Percolator q-Value Sequest HT	Percolator PEP Sequest HT	Amanda Score MS Amanda	Confidence MS Amanda	Percolator q-Value MS Amanda	Percolator PEP MS Amanda
FALSE	High	[R].LYQSNNADTAGNADAANRPQPSAYR.[S]			7.52769e-05	0	1	1	2	Q5F5B3	Q5F5B3 [236-260]	0	2665.23	High	4.18	High	0	0.0001598	396.5	High	0	4.242e-06
FALSE	High	[K].ANDVFGEGIK.[M]			0.000364499	0	1	1	2	Q5F5B3	Q5F5B3 [304-313]	0	1049.53	High	2.98	High	0	4.727e-05	258.91	High	0	2.869e-05
High	Master Protein	Q5F573	Transporter OS=Neisseria gonorrhoeae (strain ATCC 700825 / FA 1090) OX=242231 GN=NGO_2057 PE=4 SV=1	0	8.848	10.6383	3	6	3	1	282	30.7	7.37	High		3282739	NGO2057; NGO_2057	transport	membrane		Pf00924, Pf05552	5.61	3	541.76	3
Checked	Confidence	Annotated Sequence	Modifications	Modifications in Master Proteins	Qvality PEP	Qvality q-value	# Protein Groups	# Proteins	# PSMs	Master Protein Accessions	Positions in Master Proteins	# Missed Cleavages	Theo. MH+ [Da]	Found in Sample: [S29] F29: Sample	XCorr Sequest HT	Confidence Sequest HT	Percolator q-Value Sequest HT	Percolator PEP Sequest HT	Amanda Score MS Amanda	Confidence MS Amanda	Percolator q-Value MS Amanda	Percolator PEP MS Amanda
FALSE	High	[K].AAAEHPLSVQNEER.[Q]			0.00400744	0	1	1	2	Q5F573	Q5F573 [208-221]	0	1550.76	High	2.04	High	0	0.0007522	215.02	High	0.0001033	0.001234
FALSE	High	[R].VGGFEGYVR.[E]			0.00601979	0	1	1	2	Q5F573	Q5F573 [138-146]	0	983.495	High	1.89	High	0.0001159	0.00289	185.97	High	0	0.0008237
FALSE	High	[K].MVQTSLR.[T]			0.0139644	0.000242025	1	1	2	Q5F573	Q5F573 [150-156]	0	834.45	High	1.68	High	0.0001159	0.004557	140.78	High	0.0001033	0.002292
High	Master Protein	Q5FA36	Ammonium transporter OS=Neisseria gonorrhoeae (strain ATCC 700825 / FA 1090) OX=242231 GN=NGO_0198 PE=3 SV=2	0	8.685	5.99078	2	4	2	1	434	45.3	8.94	High		3281685	NGO0198; NGO_0198	transport	membrane	transporter activity	Pf00909	6.81	2	654.11	2
Checked	Confidence	Annotated Sequence	Modifications	Modifications in Master Proteins	Qvality PEP	Qvality q-value	# Protein Groups	# Proteins	# PSMs	Master Protein Accessions	Positions in Master Proteins	# Missed Cleavages	Theo. MH+ [Da]	Found in Sample: [S29] F29: Sample	XCorr Sequest HT	Confidence Sequest HT	Percolator q-Value Sequest HT	Percolator PEP Sequest HT	Amanda Score MS Amanda	Confidence MS Amanda	Percolator q-Value MS Amanda	Percolator PEP MS Amanda
FALSE	High	[R].VFLSGMQIDAAAR.[M]			1.756e-05	0	1	1	2	Q5FA36	Q5FA36 [105-117]	0	1378.71	High	3.4	High	0	1.434e-06	402.53	High	0	1.299e-05
FALSE	High	[R].EGLDLNIHGEHVE.[-]			0.00702616	0.000242025	1	1	2	Q5FA36	Q5FA36 [422-434]	0	1461.7	High	3.41	High	0.0001159	0.001441	251.58	High	0.0001033	0.002794
High	Master Protein	Q5F5G9	Serine/threonine transporter SstT OS=Neisseria gonorrhoeae (strain ATCC 700825 / FA 1090) OX=242231 GN=sstT PE=3 SV=1	0	7.769	4.40098	2	4	2	1	409	41.9	9.29	High		3282664	NGO1957; NGO_1957	response to stimulus;transport	membrane	transporter activity	Pf00375	3.4	2	498.71	2
Checked	Confidence	Annotated Sequence	Modifications	Modifications in Master Proteins	Qvality PEP	Qvality q-value	# Protein Groups	# Proteins	# PSMs	Master Protein Accessions	Positions in Master Proteins	# Missed Cleavages	Theo. MH+ [Da]	Found in Sample: [S29] F29: Sample	XCorr Sequest HT	Confidence Sequest HT	Percolator q-Value Sequest HT	Percolator PEP Sequest HT	Amanda Score MS Amanda	Confidence MS Amanda	Percolator q-Value MS Amanda	Percolator PEP MS Amanda
FALSE	High	[R].ESGVYAFFTR.[S]			0.000154333	0	1	1	2	Q5F5G9	Q5F5G9 [256-265]	0	1176.57	High	3.4	High	0	1.751e-05	290.15	High	0	0.0001796
FALSE	High	[K].SLFHAIGR.[V]			0.00689179	0.000242025	1	1	2	Q5F5G9	Q5F5G9 [6-13]	0	900.505	High	1.53	High	0.0001159	0.003352	208.56	High	0	0.0009732
High	Master Protein	Q5F9V4	Membrane protein OS=Neisseria gonorrhoeae (strain ATCC 700825 / FA 1090) OX=242231 GN=NGO_0284 PE=4 SV=1	0	7.707	12.9496	2	10	2	1	139	15.7	10.59	High		3281629	NGO0284; NGO_0284		membrane			13.04	2	1296.72	2
Checked	Confidence	Annotated Sequence	Modifications	Modifications in Master Proteins	Qvality PEP	Qvality q-value	# Protein Groups	# Proteins	# PSMs	Master Protein Accessions	Positions in Master Proteins	# Missed Cleavages	Theo. MH+ [Da]	Found in Sample: [S29] F29: Sample	XCorr Sequest HT	Confidence Sequest HT	Percolator q-Value Sequest HT	Percolator PEP Sequest HT	Amanda Score MS Amanda	Confidence MS Amanda	Percolator q-Value MS Amanda	Percolator PEP MS Amanda
FALSE	High	[K].DAITLICLSQK.[C]	1xCarbamidomethyl [C7]		7.7895e-05	0	1	1	4	Q5F9V4	Q5F9V4 [94-104]	0	1261.68	High	4.04	High	0	8.471e-06	428.23	High	0	4.428e-06
FALSE	High	[K].FDIDPEK.[G]			0.0184061	0.000242025	1	1	6	Q5F9V4	Q5F9V4 [67-73]	0	863.415	High	2.22	High	0.0001159	0.01705	207.95	High	0.0002031	0.007549
High	Master Protein	Q5F9P9	Elongation factor 4 OS=Neisseria gonorrhoeae (strain ATCC 700825 / FA 1090) OX=242231 GN=lepA PE=3 SV=1	0	7.514	8.71022	3	5	3	1	597	66	5.45	High		3281791	NGO0344; NGO_0344	metabolic process;regulation of biological process;response to stimulus	membrane	catalytic activity;nucleotide binding	Pf00009, Pf00071, Pf00679, Pf03144, Pf06421, Pf14492	4.83	2	452.06	3
Checked	Confidence	Annotated Sequence	Modifications	Modifications in Master Proteins	Qvality PEP	Qvality q-value	# Protein Groups	# Proteins	# PSMs	Master Protein Accessions	Positions in Master Proteins	# Missed Cleavages	Theo. MH+ [Da]	Found in Sample: [S29] F29: Sample	XCorr Sequest HT	Confidence Sequest HT	Percolator q-Value Sequest HT	Percolator PEP Sequest HT	Amanda Score MS Amanda	Confidence MS Amanda	Percolator q-Value MS Amanda	Percolator PEP MS Amanda
FALSE	High	[K].AQTAALNYK.[A]			0.00441566	0	1	1	2	Q5F9P9	Q5F9P9 [56-64]	0	979.521	High	2.16	High	0	0.0008385	159.26	High	0.0001033	0.002734
FALSE	High	[R].NFSIIAHIDHGK.[S]			0.00108218	0	1	1	2	Q5F9P9	Q5F9P9 [6-17]	0	1351.71	High	2.67	High	0	0.0001653	272.81	High	0	0.0009355
FALSE	High	[R].GVQVNMQYMGRQVMLTYDLPMNEVVMDFFDK.[L]	2xOxidation [M9; M26]		0.440863	0.00816301	1	1	1	Q5F9P9	Q5F9P9 [427-457]	1	3730.71	High	2.33	Low	0.4672	1	20	High	0.002808	0.2208
High	Master Protein	Q5F9N3	Uroporphyrin-III methyltransferase OS=Neisseria gonorrhoeae (strain ATCC 700825 / FA 1090) OX=242231 GN=NGO_0360 PE=4 SV=2	0	7.347	4.27928	2	4	2	1	444	48.3	5.24	High		3283031	NGO0360; NGO_0360	metabolic process	membrane	catalytic activity	Pf04375	4.43	2	440.17	2
Checked	Confidence	Annotated Sequence	Modifications	Modifications in Master Proteins	Qvality PEP	Qvality q-value	# Protein Groups	# Proteins	# PSMs	Master Protein Accessions	Positions in Master Proteins	# Missed Cleavages	Theo. MH+ [Da]	Found in Sample: [S29] F29: Sample	XCorr Sequest HT	Confidence Sequest HT	Percolator q-Value Sequest HT	Percolator PEP Sequest HT	Amanda Score MS Amanda	Confidence MS Amanda	Percolator q-Value MS Amanda	Percolator PEP MS Amanda
FALSE	High	[R].QSAIQSELDR.[L]			0.0002326	0	1	1	2	Q5F9N3	Q5F9N3 [111-120]	0	1146.57	High	2.37	High	0	2.819e-05	262.61	High	0	2.435e-05
FALSE	High	[K].NQELAFNQK.[I]			0.00872805	0.000242025	1	1	2	Q5F9N3	Q5F9N3 [81-89]	0	1091.55	High	2.06	High	0.0001159	0.001848	177.56	High	0.0001033	0.003225
High	Master Protein	Q5F4Y9	ATP synthase epsilon chain OS=Neisseria gonorrhoeae (strain ATCC 700825 / FA 1090) OX=242231 GN=atpC PE=3 SV=1	0	6.984	9.28571	1	2	1	1	140	15	6.33	High		3282770	atpC; NGO_2151	metabolic process;transport	membrane	catalytic activity;transporter activity	Pf02823			873.99	1
Checked	Confidence	Annotated Sequence	Modifications	Modifications in Master Proteins	Qvality PEP	Qvality q-value	# Protein Groups	# Proteins	# PSMs	Master Protein Accessions	Positions in Master Proteins	# Missed Cleavages	Theo. MH+ [Da]	Found in Sample: [S29] F29: Sample	XCorr Sequest HT	Confidence Sequest HT	Percolator q-Value Sequest HT	Percolator PEP Sequest HT	Amanda Score MS Amanda	Confidence MS Amanda	Percolator q-Value MS Amanda	Percolator PEP MS Amanda
FALSE	High	[M].SIMQVEVVSGEQK.[I]			3.43554e-06	0	1	1	2	Q5F4Y9	Q5F4Y9 [2-14]	0	1433.73	High					438	High	0	1.038e-07
High	Master Protein	Q5FA93	Uncharacterized protein OS=Neisseria gonorrhoeae (strain ATCC 700825 / FA 1090) OX=242231 GN=NGO_0136 PE=4 SV=1	0	6.852	3.95257	1	2	1	1	506	53.4	7.44	High		3281295	NGO0136; NGO_0136		membrane		Pf03553	4.9	1	461.54	1
Checked	Confidence	Annotated Sequence	Modifications	Modifications in Master Proteins	Qvality PEP	Qvality q-value	# Protein Groups	# Proteins	# PSMs	Master Protein Accessions	Positions in Master Proteins	# Missed Cleavages	Theo. MH+ [Da]	Found in Sample: [S29] F29: Sample	XCorr Sequest HT	Confidence Sequest HT	Percolator q-Value Sequest HT	Percolator PEP Sequest HT	Amanda Score MS Amanda	Confidence MS Amanda	Percolator q-Value MS Amanda	Percolator PEP MS Amanda
FALSE	High	[R].FEQAALNEAHDETAASDATK.[G]			2.33565e-06	0	1	1	2	Q5FA93	Q5FA93 [233-252]	0	2118.96	High	4.9	High	0	1.406e-07	461.54	High	0	2.941e-07
High	Master Protein	Q5F5X1	Phosphatidate cytidylyltransferase OS=Neisseria gonorrhoeae (strain ATCC 700825 / FA 1090) OX=242231 GN=NGO_1798 PE=3 SV=1	0	6.841	5.66038	1	8	1	1	265	29.1	8.54	High		3282424	NGO1798; NGO_1798	metabolic process	membrane	catalytic activity	Pf01148	9.49	1	1087.09	1
Checked	Confidence	Annotated Sequence	Modifications	Modifications in Master Proteins	Qvality PEP	Qvality q-value	# Protein Groups	# Proteins	# PSMs	Master Protein Accessions	Positions in Master Proteins	# Missed Cleavages	Theo. MH+ [Da]	Found in Sample: [S29] F29: Sample	XCorr Sequest HT	Confidence Sequest HT	Percolator q-Value Sequest HT	Percolator PEP Sequest HT	Amanda Score MS Amanda	Confidence MS Amanda	Percolator q-Value MS Amanda	Percolator PEP MS Amanda
FALSE	High	[K].DSSNLLPGHGGVFDR.[T]			0.00113626	0	1	1	8	Q5F5X1	Q5F5X1 [232-246]	0	1570.76	High	4.03	High	0	0.0002934	378.03	High	0	0.0001105
High	Master Protein	Q5FA43	Protein translocase subunit SecD OS=Neisseria gonorrhoeae (strain ATCC 700825 / FA 1090) OX=242231 GN=secD PE=3 SV=2	0	6.798	5.99676	2	4	2	1	617	66.7	6.19	High		3281517	secD; NGO_0189	transport	membrane	transporter activity	Pf02355, Pf03176, Pf07549, Pf13721	5.53	2	558.45	2
Checked	Confidence	Annotated Sequence	Modifications	Modifications in Master Proteins	Qvality PEP	Qvality q-value	# Protein Groups	# Proteins	# PSMs	Master Protein Accessions	Positions in Master Proteins	# Missed Cleavages	Theo. MH+ [Da]	Found in Sample: [S29] F29: Sample	XCorr Sequest HT	Confidence Sequest HT	Percolator q-Value Sequest HT	Percolator PEP Sequest HT	Amanda Score MS Amanda	Confidence MS Amanda	Percolator q-Value MS Amanda	Percolator PEP MS Amanda
FALSE	High	[R].EALEGNVPSGYELLSSGGEHPETLLISK.[Q]			0.000394113	0	1	1	2	Q5FA43	Q5FA43 [291-318]	0	2926.47	High	3.4	High	0	0.0001368	355.45	High	0	3.097e-05
FALSE	High	[R].FKDTETQLK.[A]			0.0268502	0.000242025	1	1	2	Q5FA43	Q5FA43 [78-86]	1	1109.58	High	2.14	High	0.0001159	0.007346	203	High	0.0001033	0.005139
High	Master Protein	Q5F869	Succinate dehydrogenase OS=Neisseria gonorrhoeae (strain ATCC 700825 / FA 1090) OX=242231 GN=NGO_0922 PE=4 SV=1	0	6.627	13.2743	2	6	2	1	113	13.1	9.64	High		3281726	NGO0922; NGO_0922	metabolic process	membrane	catalytic activity;metal ion binding	Pf01127	3.42	2	415.2	2
Checked	Confidence	Annotated Sequence	Modifications	Modifications in Master Proteins	Qvality PEP	Qvality q-value	# Protein Groups	# Proteins	# PSMs	Master Protein Accessions	Positions in Master Proteins	# Missed Cleavages	Theo. MH+ [Da]	Found in Sample: [S29] F29: Sample	XCorr Sequest HT	Confidence Sequest HT	Percolator q-Value Sequest HT	Percolator PEP Sequest HT	Amanda Score MS Amanda	Confidence MS Amanda	Percolator q-Value MS Amanda	Percolator PEP MS Amanda
FALSE	High	[K].LTGAHYGLR.[D]			0.000481441	0	1	1	2	Q5F869	Q5F869 [6-14]	0	987.537	High	1.73	High	0	6.493e-05	201.97	High	0	0.000977
FALSE	High	[R].DWVMQR.[A]			0.197604	0.0022959	1	1	2	Q5F869	Q5F869 [15-20]	0	834.393	High	1.69	High	0.0007747	0.08449	128.44	High	0.0009476	0.06856
FALSE	High	[R].DWVMQR.[A]	1xOxidation [M4]		0.163715	0.0022959	1	1	2	Q5F869	Q5F869 [15-20]	0	850.388	High	0.83	High	0.001533	0.1603	84.8	High	0.0009476	0.05297
High	Master Protein	Q5F6X8	Na(+)-translocating NADH-quinone reductase subunit C OS=Neisseria gonorrhoeae (strain ATCC 700825 / FA 1090) OX=242231 GN=nqrC PE=3 SV=1	0	6.431	4.26357	1	2	1	1	258	27.7	8.66	High		3281782	NGO1415; NGO_1415	metabolic process;transport	membrane	catalytic activity;nucleotide binding	Pf04205	2.85	1	371.14	1
Checked	Confidence	Annotated Sequence	Modifications	Modifications in Master Proteins	Qvality PEP	Qvality q-value	# Protein Groups	# Proteins	# PSMs	Master Protein Accessions	Positions in Master Proteins	# Missed Cleavages	Theo. MH+ [Da]	Found in Sample: [S29] F29: Sample	XCorr Sequest HT	Confidence Sequest HT	Percolator q-Value Sequest HT	Percolator PEP Sequest HT	Amanda Score MS Amanda	Confidence MS Amanda	Percolator q-Value MS Amanda	Percolator PEP MS Amanda
FALSE	High	[R].VVDLATGEYVK.[D]			9.9158e-06	0	1	1	2	Q5F6X8	Q5F6X8 [76-86]	0	1193.64	High	2.85	High	0	7.319e-06	371.14	High	0	3.703e-07
High	Master Protein	Q5FA50	Sec-independent protein translocase protein TatB OS=Neisseria gonorrhoeae (strain ATCC 700825 / FA 1090) OX=242231 GN=tatB PE=3 SV=1	0	6.403	5.70175	1	2	1	1	228	25.2	5.43	High		3281448	NGO0182; NGO_0182	transport	membrane	transporter activity	Pf02416	3.68	1	339	1
Checked	Confidence	Annotated Sequence	Modifications	Modifications in Master Proteins	Qvality PEP	Qvality q-value	# Protein Groups	# Proteins	# PSMs	Master Protein Accessions	Positions in Master Proteins	# Missed Cleavages	Theo. MH+ [Da]	Found in Sample: [S29] F29: Sample	XCorr Sequest HT	Confidence Sequest HT	Percolator q-Value Sequest HT	Percolator PEP Sequest HT	Amanda Score MS Amanda	Confidence MS Amanda	Percolator q-Value MS Amanda	Percolator PEP MS Amanda
FALSE	High	[K].QELDTQIELEELR.[K]			5.73769e-06	0	1	1	2	Q5FA50	Q5FA50 [48-60]	0	1615.82	High	3.68	High	0	3.952e-07	339	High	0	3.959e-07
High	Master Protein	Q5F6U6	Lactate permease OS=Neisseria gonorrhoeae (strain ATCC 700825 / FA 1090) OX=242231 GN=NGO_1449 PE=4 SV=1	0	6.398	2.27273	1	2	1	1	528	56.7	8.76	High		3281635	NGO1449; NGO_1449	transport	membrane	transporter activity	Pf02652	3.39	1	352.51	1
Checked	Confidence	Annotated Sequence	Modifications	Modifications in Master Proteins	Qvality PEP	Qvality q-value	# Protein Groups	# Proteins	# PSMs	Master Protein Accessions	Positions in Master Proteins	# Missed Cleavages	Theo. MH+ [Da]	Found in Sample: [S29] F29: Sample	XCorr Sequest HT	Confidence Sequest HT	Percolator q-Value Sequest HT	Percolator PEP Sequest HT	Amanda Score MS Amanda	Confidence MS Amanda	Percolator q-Value MS Amanda	Percolator PEP MS Amanda
FALSE	High	[R].MMETTGCIDVIR.[K]	1xCarbamidomethyl [C7]		1.05144e-05	0	1	1	2	Q5F6U6	Q5F6U6 [78-89]	0	1425.65	High	3.39	High	0	3.618e-06	352.51	High	0	3.995e-07
High	Master Protein	Q5F6J5	Membrane protein OS=Neisseria gonorrhoeae (strain ATCC 700825 / FA 1090) OX=242231 GN=NGO_1559 PE=3 SV=1	0	6.308	9.33333	1	2	1	1	225	23.4	9.17	High		3281400	NGO1559; NGO_1559		membrane		Pf00691, Pf05433	4.07	1	466.45	1
Checked	Confidence	Annotated Sequence	Modifications	Modifications in Master Proteins	Qvality PEP	Qvality q-value	# Protein Groups	# Proteins	# PSMs	Master Protein Accessions	Positions in Master Proteins	# Missed Cleavages	Theo. MH+ [Da]	Found in Sample: [S29] F29: Sample	XCorr Sequest HT	Confidence Sequest HT	Percolator q-Value Sequest HT	Percolator PEP Sequest HT	Amanda Score MS Amanda	Confidence MS Amanda	Percolator q-Value MS Amanda	Percolator PEP MS Amanda
FALSE	High	[R].LTVYGYGSHMPVASNATVEGR.[A]			1.25358e-05	0	1	1	2	Q5F6J5	Q5F6J5 [182-202]	0	2209.07	High	4.07	High	0	4.393e-06	466.45	High	0	4.925e-07
High	Master Protein	Q5FA39	Putrescine/spermidine ABC transporter permease OS=Neisseria gonorrhoeae (strain ATCC 700825 / FA 1090) OX=242231 GN=NGO_0195 PE=3 SV=1	0	6.299	4.36137	1	2	1	1	321	35.9	7.42	High		3281667	NGO0195; NGO_0195	transport	membrane		Pf00528	3.92	1	354.85	1
Checked	Confidence	Annotated Sequence	Modifications	Modifications in Master Proteins	Qvality PEP	Qvality q-value	# Protein Groups	# Proteins	# PSMs	Master Protein Accessions	Positions in Master Proteins	# Missed Cleavages	Theo. MH+ [Da]	Found in Sample: [S29] F29: Sample	XCorr Sequest HT	Confidence Sequest HT	Percolator q-Value Sequest HT	Percolator PEP Sequest HT	Amanda Score MS Amanda	Confidence MS Amanda	Percolator q-Value MS Amanda	Percolator PEP MS Amanda
FALSE	High	[R].LLEAASDLGAGPVK.[S]			7.07872e-06	0	1	1	2	Q5FA39	Q5FA39 [217-230]	0	1340.74	High	3.92	High	0	5.022e-07	354.85	High	0	1.442e-05
High	Master Protein	Q5F699	Uncharacterized protein OS=Neisseria gonorrhoeae (strain ATCC 700825 / FA 1090) OX=242231 GN=NGO_1663 PE=4 SV=1	0	6.276	13.4615	1	6	1	1	104	11.3	10.43	High		3281307	NGO1663; NGO_1663		membrane		Pf06305	4.67	1	877.17	1
Checked	Confidence	Annotated Sequence	Modifications	Modifications in Master Proteins	Qvality PEP	Qvality q-value	# Protein Groups	# Proteins	# PSMs	Master Protein Accessions	Positions in Master Proteins	# Missed Cleavages	Theo. MH+ [Da]	Found in Sample: [S29] F29: Sample	XCorr Sequest HT	Confidence Sequest HT	Percolator q-Value Sequest HT	Percolator PEP Sequest HT	Amanda Score MS Amanda	Confidence MS Amanda	Percolator q-Value MS Amanda	Percolator PEP MS Amanda
FALSE	High	[K].LTAPPIQNAAESAK.[Q]			1.32925e-05	0	1	1	6	Q5F699	Q5F699 [89-102]	0	1410.76	High	2.42	High	0	6.598e-06	363.39	High	0	5.294e-07
High	Master Protein	Q5F540	Transporter OS=Neisseria gonorrhoeae (strain ATCC 700825 / FA 1090) OX=242231 GN=NGO_2096 PE=3 SV=1	0	6.272	3.2197	2	6	2	1	528	56.7	8.53	High		3282821	NGO2096; NGO_2096	transport	membrane	transporter activity	Pf00209	4.13	2	546.32	2
Checked	Confidence	Annotated Sequence	Modifications	Modifications in Master Proteins	Qvality PEP	Qvality q-value	# Protein Groups	# Proteins	# PSMs	Master Protein Accessions	Positions in Master Proteins	# Missed Cleavages	Theo. MH+ [Da]	Found in Sample: [S29] F29: Sample	XCorr Sequest HT	Confidence Sequest HT	Percolator q-Value Sequest HT	Percolator PEP Sequest HT	Amanda Score MS Amanda	Confidence MS Amanda	Percolator q-Value MS Amanda	Percolator PEP MS Amanda
FALSE	High	[R].HLNALSSIR.[V]			0.000421991	0	1	1	2	Q5F540	Q5F540 [437-445]	0	1010.57	High	2.12	High	0	5.587e-05	253.72	High	0	4.8e-05
FALSE	High	[R].GSAPLAFR.[R]			0.0499045	0.000710552	1	1	4	Q5F540	Q5F540 [92-99]	0	818.452	High	2.01	High	0.0003429	0.02266	161.8	High	0.000581	0.03041
High	Master Protein	Q5F715	Cbb3-type cytochrome c oxidase subunit I OS=Neisseria gonorrhoeae (strain ATCC 700825 / FA 1090) OX=242231 GN=NGO_1374 PE=3 SV=1	0	6.067	3.1185	1	2	1	1	481	53.9	9	High		3281484	NGO1374; NGO_1374	metabolic process;transport	membrane	catalytic activity;metal ion binding;transporter activity	Pf00115	3.22	1	394.27	1
Checked	Confidence	Annotated Sequence	Modifications	Modifications in Master Proteins	Qvality PEP	Qvality q-value	# Protein Groups	# Proteins	# PSMs	Master Protein Accessions	Positions in Master Proteins	# Missed Cleavages	Theo. MH+ [Da]	Found in Sample: [S29] F29: Sample	XCorr Sequest HT	Confidence Sequest HT	Percolator q-Value Sequest HT	Percolator PEP Sequest HT	Amanda Score MS Amanda	Confidence MS Amanda	Percolator q-Value MS Amanda	Percolator PEP MS Amanda
FALSE	High	[K].AVDAEIPAVSQTQHH.[-]			1.98407e-05	0	1	1	2	Q5F715	Q5F715 [467-481]	0	1602.79	High	3.22	High	0	2.52e-05	394.27	High	0	8.566e-07
High	Master Protein	Q5F6A0	Lipopolysaccharide assembly protein B OS=Neisseria gonorrhoeae (strain ATCC 700825 / FA 1090) OX=242231 GN=lapB PE=3 SV=1	0	5.971	3.85604	1	2	1	1	389	44.5	7.14	High		3281303	NGO1662; NGO_1662	metabolic process;regulation of biological process	membrane	metal ion binding;protein binding	Pf13432	3.65	1	415.18	1
Checked	Confidence	Annotated Sequence	Modifications	Modifications in Master Proteins	Qvality PEP	Qvality q-value	# Protein Groups	# Proteins	# PSMs	Master Protein Accessions	Positions in Master Proteins	# Missed Cleavages	Theo. MH+ [Da]	Found in Sample: [S29] F29: Sample	XCorr Sequest HT	Confidence Sequest HT	Percolator q-Value Sequest HT	Percolator PEP Sequest HT	Amanda Score MS Amanda	Confidence MS Amanda	Percolator q-Value MS Amanda	Percolator PEP MS Amanda
FALSE	High	[R].AEQIFLGLQDGEMAR.[E]			1.36212e-05	0	1	1	2	Q5F6A0	Q5F6A0 [131-145]	0	1677.83	High	3.65	High	0	1.068e-06	415.18	High	0	2.16e-06
High	Master Protein	Q5F8C7	Glycerol-3-phosphate acyltransferase OS=Neisseria gonorrhoeae (strain ATCC 700825 / FA 1090) OX=242231 GN=plsY PE=3 SV=1	0	5.944	7	1	2	1	1	200	20.7	10.05	High		3282318	NGO0858; NGO_0858	metabolic process	membrane	catalytic activity	Pf02660	3.38	1	330.61	1
Checked	Confidence	Annotated Sequence	Modifications	Modifications in Master Proteins	Qvality PEP	Qvality q-value	# Protein Groups	# Proteins	# PSMs	Master Protein Accessions	Positions in Master Proteins	# Missed Cleavages	Theo. MH+ [Da]	Found in Sample: [S29] F29: Sample	XCorr Sequest HT	Confidence Sequest HT	Percolator q-Value Sequest HT	Percolator PEP Sequest HT	Amanda Score MS Amanda	Confidence MS Amanda	Percolator q-Value MS Amanda	Percolator PEP MS Amanda
FALSE	High	[R].TYGSGNPGATNVLR.[S]			1.43731e-05	0	1	1	2	Q5F8C7	Q5F8C7 [33-46]	0	1406.7	High	3.38	High	0	1.137e-06	330.61	High	0	6.997e-06
High	Master Protein	Q5F4Z6	ATP synthase subunit a OS=Neisseria gonorrhoeae (strain ATCC 700825 / FA 1090) OX=242231 GN=atpB PE=3 SV=1	0	5.884	4.16667	1	1	1	1	288	31.4	6.9	High		3282777	NGO2144; NGO_2144	metabolic process;transport	membrane	catalytic activity;transporter activity	Pf00119			405.35	1
Checked	Confidence	Annotated Sequence	Modifications	Modifications in Master Proteins	Qvality PEP	Qvality q-value	# Protein Groups	# Proteins	# PSMs	Master Protein Accessions	Positions in Master Proteins	# Missed Cleavages	Theo. MH+ [Da]	Found in Sample: [S29] F29: Sample	XCorr Sequest HT	Confidence Sequest HT	Percolator q-Value Sequest HT	Percolator PEP Sequest HT	Amanda Score MS Amanda	Confidence MS Amanda	Percolator q-Value MS Amanda	Percolator PEP MS Amanda
FALSE	High	[M].AGETITAADYIK.[H]			2.82027e-05	0	1	1	1	Q5F4Z6	Q5F4Z6 [2-13]	0	1252.64	High					405.35	High	0	1.307e-06
High	Master Protein	Q5F671	Membrane protein OS=Neisseria gonorrhoeae (strain ATCC 700825 / FA 1090) OX=242231 GN=NGO_1692 PE=4 SV=2	0	5.82	8.51064	1	2	1	1	141	16.4	10.07	High		3281220	NGO1692; NGO_1692		membrane		Pf03653	3.78	1	418.21	1
Checked	Confidence	Annotated Sequence	Modifications	Modifications in Master Proteins	Qvality PEP	Qvality q-value	# Protein Groups	# Proteins	# PSMs	Master Protein Accessions	Positions in Master Proteins	# Missed Cleavages	Theo. MH+ [Da]	Found in Sample: [S29] F29: Sample	XCorr Sequest HT	Confidence Sequest HT	Percolator q-Value Sequest HT	Percolator PEP Sequest HT	Amanda Score MS Amanda	Confidence MS Amanda	Percolator q-Value MS Amanda	Percolator PEP MS Amanda
FALSE	High	[R].IFVNMAMIDAPR.[G]			1.83491e-05	0	1	1	2	Q5F671	Q5F671 [26-37]	0	1377.7	High	3.78	High	0	1.512e-06	418.21	High	0	1.945e-06
High	Master Protein	Q5F6J9	Proline:sodium symporter PutP OS=Neisseria gonorrhoeae (strain ATCC 700825 / FA 1090) OX=242231 GN=NGO_1552 PE=3 SV=2	0	5.572	1.9685	1	2	1	1	508	54.3	8.27	High		3281457	NGO1552; NGO_1552	transport	membrane	metal ion binding;transporter activity	Pf00474	2.67	1	325.62	1
Checked	Confidence	Annotated Sequence	Modifications	Modifications in Master Proteins	Qvality PEP	Qvality q-value	# Protein Groups	# Proteins	# PSMs	Master Protein Accessions	Positions in Master Proteins	# Missed Cleavages	Theo. MH+ [Da]	Found in Sample: [S29] F29: Sample	XCorr Sequest HT	Confidence Sequest HT	Percolator q-Value Sequest HT	Percolator PEP Sequest HT	Amanda Score MS Amanda	Confidence MS Amanda	Percolator q-Value MS Amanda	Percolator PEP MS Amanda
FALSE	High	[R].NFDDYILGGR.[S]			5.14289e-05	0	1	1	2	Q5F6J9	Q5F6J9 [28-37]	0	1169.56	High	2.67	High	0	3.82e-05	325.62	High	0	2.678e-06
High	Master Protein	Q5F581	Murein transglycosylase OS=Neisseria gonorrhoeae (strain ATCC 700825 / FA 1090) OX=242231 GN=NGO_2048 PE=1 SV=1	0	5.558	4.30839	1	2	1	1	441	48	9.74	High		3282730	NGO2048; NGO_2048	metabolic process	membrane	catalytic activity	Pf03562, Pf06725	2.87	1	394.17	1
Checked	Confidence	Annotated Sequence	Modifications	Modifications in Master Proteins	Qvality PEP	Qvality q-value	# Protein Groups	# Proteins	# PSMs	Master Protein Accessions	Positions in Master Proteins	# Missed Cleavages	Theo. MH+ [Da]	Found in Sample: [S29] F29: Sample	XCorr Sequest HT	Confidence Sequest HT	Percolator q-Value Sequest HT	Percolator PEP Sequest HT	Amanda Score MS Amanda	Confidence MS Amanda	Percolator q-Value MS Amanda	Percolator PEP MS Amanda
FALSE	High	[R].HYITLGAPLFVATAHPVTR.[K]			5.27004e-05	0	1	1	2	Q5F581	Q5F581 [364-382]	0	2064.14	High	2.87	High	0	0.0001095	394.17	High	0	2.767e-06
High	Master Protein	Q5F6Q8	Membrane protein OS=Neisseria gonorrhoeae (strain ATCC 700825 / FA 1090) OX=242231 GN=NGO_1491 PE=4 SV=2	0	5.414	4.72103	1	2	1	1	233	25.1	8.7	High		3281559	NGO1491; NGO_1491		membrane		Pf04367	2.29	1	237.44	1
Checked	Confidence	Annotated Sequence	Modifications	Modifications in Master Proteins	Qvality PEP	Qvality q-value	# Protein Groups	# Proteins	# PSMs	Master Protein Accessions	Positions in Master Proteins	# Missed Cleavages	Theo. MH+ [Da]	Found in Sample: [S29] F29: Sample	XCorr Sequest HT	Confidence Sequest HT	Percolator q-Value Sequest HT	Percolator PEP Sequest HT	Amanda Score MS Amanda	Confidence MS Amanda	Percolator q-Value MS Amanda	Percolator PEP MS Amanda
FALSE	High	[R].ELDMSVDEALK.[Y]			6.96182e-05	0	1	1	2	Q5F6Q8	Q5F6Q8 [190-200]	0	1249.6	High	2.29	High	0	8.832e-05	237.44	High	0	3.853e-06
High	Master Protein	Q5F6M2	Cell division protein FtsA OS=Neisseria gonorrhoeae (strain ATCC 700825 / FA 1090) OX=242231 GN=ftsA PE=3 SV=1	0	5.276	3.38164	1	2	1	1	414	44	5.52	High		3281555	NGO1529; NGO_1529	cell division;cell organization and biogenesis;reproduction	membrane	protein binding	Pf02491, Pf06277, Pf06723, Pf11104, Pf14450	2.72	1	373.26	1
Checked	Confidence	Annotated Sequence	Modifications	Modifications in Master Proteins	Qvality PEP	Qvality q-value	# Protein Groups	# Proteins	# PSMs	Master Protein Accessions	Positions in Master Proteins	# Missed Cleavages	Theo. MH+ [Da]	Found in Sample: [S29] F29: Sample	XCorr Sequest HT	Confidence Sequest HT	Percolator q-Value Sequest HT	Percolator PEP Sequest HT	Amanda Score MS Amanda	Confidence MS Amanda	Percolator q-Value MS Amanda	Percolator PEP MS Amanda
FALSE	High	[K].ITHVTTGIAGNHIR.[S]			9.06286e-05	0	1	1	2	Q5F6M2	Q5F6M2 [74-87]	0	1489.82	High	2.72	High	0	5.522e-05	373.26	High	0	5.297e-06
High	Master Protein	Q5F6M4	Guanine permease OS=Neisseria gonorrhoeae (strain ATCC 700825 / FA 1090) OX=242231 GN=NGO_1527 PE=4 SV=1	0	5.161	4.58716	1	2	1	1	436	46.1	8.06	High		3281533	NGO1527; NGO_1527	transport	membrane	transporter activity	Pf00860	2.68	1	334.52	1
Checked	Confidence	Annotated Sequence	Modifications	Modifications in Master Proteins	Qvality PEP	Qvality q-value	# Protein Groups	# Proteins	# PSMs	Master Protein Accessions	Positions in Master Proteins	# Missed Cleavages	Theo. MH+ [Da]	Found in Sample: [S29] F29: Sample	XCorr Sequest HT	Confidence Sequest HT	Percolator q-Value Sequest HT	Percolator PEP Sequest HT	Amanda Score MS Amanda	Confidence MS Amanda	Percolator q-Value MS Amanda	Percolator PEP MS Amanda
FALSE	High	[K].SVPVFATAPALLYVGTQMLR.[S]			0.000112905	0	1	1	2	Q5F6M4	Q5F6M4 [345-364]	0	2134.17	High	2.68	High	0	4.616e-05	334.52	High	0	6.903e-06
High	Master Protein	Q5F543	FetA OS=Neisseria gonorrhoeae (strain ATCC 700825 / FA 1090) OX=242231 GN=NGO_2093 PE=3 SV=1	0	4.814	1.96353	1	2	1	1	713	78.8	9.63	High		3282824	NGO2093; NGO_2093	response to stimulus;transport	membrane	metal ion binding;receptor activity	Pf00593, Pf07715, Pf14905	2.69	1	278.12	1
Checked	Confidence	Annotated Sequence	Modifications	Modifications in Master Proteins	Qvality PEP	Qvality q-value	# Protein Groups	# Proteins	# PSMs	Master Protein Accessions	Positions in Master Proteins	# Missed Cleavages	Theo. MH+ [Da]	Found in Sample: [S29] F29: Sample	XCorr Sequest HT	Confidence Sequest HT	Percolator q-Value Sequest HT	Percolator PEP Sequest HT	Amanda Score MS Amanda	Confidence MS Amanda	Percolator q-Value MS Amanda	Percolator PEP MS Amanda
FALSE	High	[R].ETTQSNTNLAYTGK.[D]			0.000137264	0	1	1	2	Q5F543	Q5F543 [283-296]	0	1527.73	High	2.69	High	0	1.534e-05	278.12	High	0	9.59e-05
High	Master Protein	Q5FA49	Sec-independent protein translocase protein TatA OS=Neisseria gonorrhoeae (strain ATCC 700825 / FA 1090) OX=242231 GN=tatA PE=3 SV=1	0	4.775	14.9254	1	4	1	1	67	7.4	6.79	High		3281482	tatA; NGO_0183	transport	membrane	transporter activity	Pf02416	6.27	1	764.44	1
Checked	Confidence	Annotated Sequence	Modifications	Modifications in Master Proteins	Qvality PEP	Qvality q-value	# Protein Groups	# Proteins	# PSMs	Master Protein Accessions	Positions in Master Proteins	# Missed Cleavages	Theo. MH+ [Da]	Found in Sample: [S29] F29: Sample	XCorr Sequest HT	Confidence Sequest HT	Percolator q-Value Sequest HT	Percolator PEP Sequest HT	Amanda Score MS Amanda	Confidence MS Amanda	Percolator q-Value MS Amanda	Percolator PEP MS Amanda
FALSE	High	[K].DLGGAVHDFK.[Q]			0.000236032	0	1	1	4	Q5FA49	Q5FA49 [31-40]	0	1058.53	High	3.23	High	0	0.0001525	404.44	High	0	1.677e-05
High	Master Protein	Q5F8D6	Prolipoprotein diacylglyceryl transferase OS=Neisseria gonorrhoeae (strain ATCC 700825 / FA 1090) OX=242231 GN=lgt PE=3 SV=1	0	4.424	4.24028	1	2	1	1	283	31.8	9.13	High		3282218	NGO0846; NGO_0846	metabolic process	membrane	catalytic activity	Pf01790	2.67	1	320.27	1
Checked	Confidence	Annotated Sequence	Modifications	Modifications in Master Proteins	Qvality PEP	Qvality q-value	# Protein Groups	# Proteins	# PSMs	Master Protein Accessions	Positions in Master Proteins	# Missed Cleavages	Theo. MH+ [Da]	Found in Sample: [S29] F29: Sample	XCorr Sequest HT	Confidence Sequest HT	Percolator q-Value Sequest HT	Percolator PEP Sequest HT	Amanda Score MS Amanda	Confidence MS Amanda	Percolator q-Value MS Amanda	Percolator PEP MS Amanda
FALSE	High	[R].IGNFINGELWGR.[I]			0.000299834	0	1	1	2	Q5F8D6	Q5F8D6 [140-151]	0	1375.71	High	2.67	High	0	3.764e-05	320.27	High	0	4.493e-05
High	Master Protein	Q5F5K3	Cell division protein FtsX OS=Neisseria gonorrhoeae (strain ATCC 700825 / FA 1090) OX=242231 GN=NGO_1921 PE=3 SV=1	0	4.151	2.62295	1	4	1	1	305	34.2	8.38	High		3282849	NGO1921; NGO_1921	cell division	membrane		Pf02687	4.17	1	398.21	1
Checked	Confidence	Annotated Sequence	Modifications	Modifications in Master Proteins	Qvality PEP	Qvality q-value	# Protein Groups	# Proteins	# PSMs	Master Protein Accessions	Positions in Master Proteins	# Missed Cleavages	Theo. MH+ [Da]	Found in Sample: [S29] F29: Sample	XCorr Sequest HT	Confidence Sequest HT	Percolator q-Value Sequest HT	Percolator PEP Sequest HT	Amanda Score MS Amanda	Confidence MS Amanda	Percolator q-Value MS Amanda	Percolator PEP MS Amanda
FALSE	High	[R].KEEIEITK.[L]			0.00078431	0	1	1	4	Q5F5K3	Q5F5K3 [204-211]	1	989.551	High	2.11	High	0	0.0003627	220.76	High	0	0.0005653
High	Master Protein	Q5F8Z3	Cell division protein FtsB OS=Neisseria gonorrhoeae (strain ATCC 700825 / FA 1090) OX=242231 GN=ftsB PE=3 SV=1	0	4.083	15.2174	1	2	1	1	92	10.6	6.52	High		3281228	NGO0616; NGO_0616	cell division	membrane		Pf04977	2.46	1	263.1	1
Checked	Confidence	Annotated Sequence	Modifications	Modifications in Master Proteins	Qvality PEP	Qvality q-value	# Protein Groups	# Proteins	# PSMs	Master Protein Accessions	Positions in Master Proteins	# Missed Cleavages	Theo. MH+ [Da]	Found in Sample: [S29] F29: Sample	XCorr Sequest HT	Confidence Sequest HT	Percolator q-Value Sequest HT	Percolator PEP Sequest HT	Amanda Score MS Amanda	Confidence MS Amanda	Percolator q-Value MS Amanda	Percolator PEP MS Amanda
FALSE	High	[R].VELGYIQDGETFYR.[L]			0.000890377	0	1	1	2	Q5F8Z3	Q5F8Z3 [73-86]	0	1689.81	High	2.46	High	0	0.0003103	263.1	High	0	8.264e-05
High	Master Protein	Q5F6X5	Na(+)-translocating NADH-quinone reductase subunit F OS=Neisseria gonorrhoeae (strain ATCC 700825 / FA 1090) OX=242231 GN=nqrF PE=3 SV=1	0	4.018	2.96296	1	2	1	1	405	45.1	5.22	High		3281779	NGO1418; NGO_1418	metabolic process;transport	membrane	catalytic activity;metal ion binding	Pf00175, Pf00970	2.55	1	253.43	1
Checked	Confidence	Annotated Sequence	Modifications	Modifications in Master Proteins	Qvality PEP	Qvality q-value	# Protein Groups	# Proteins	# PSMs	Master Protein Accessions	Positions in Master Proteins	# Missed Cleavages	Theo. MH+ [Da]	Found in Sample: [S29] F29: Sample	XCorr Sequest HT	Confidence Sequest HT	Percolator q-Value Sequest HT	Percolator PEP Sequest HT	Amanda Score MS Amanda	Confidence MS Amanda	Percolator q-Value MS Amanda	Percolator PEP MS Amanda
FALSE	High	[K].LAIPEGEEVPFR.[A]			0.00101076	0	1	1	2	Q5F6X5	Q5F6X5 [149-160]	0	1356.72	High	2.55	High	0	0.0005166	253.43	High	0	9.605e-05
High	Master Protein	Q5F6Y2	Sodium:proton antiporter OS=Neisseria gonorrhoeae (strain ATCC 700825 / FA 1090) OX=242231 GN=NGO_1411 PE=4 SV=2	0	3.832	3.59408	1	2	1	1	473	51.6	8.32	High		3281157	NGO1411; NGO_1411		membrane			3.49	1	301.43	1
Checked	Confidence	Annotated Sequence	Modifications	Modifications in Master Proteins	Qvality PEP	Qvality q-value	# Protein Groups	# Proteins	# PSMs	Master Protein Accessions	Positions in Master Proteins	# Missed Cleavages	Theo. MH+ [Da]	Found in Sample: [S29] F29: Sample	XCorr Sequest HT	Confidence Sequest HT	Percolator q-Value Sequest HT	Percolator PEP Sequest HT	Amanda Score MS Amanda	Confidence MS Amanda	Percolator q-Value MS Amanda	Percolator PEP MS Amanda
FALSE	High	[K].QESIAQDTPAQQEKPEK.[I]			0.000976839	0	1	1	2	Q5F6Y2	Q5F6Y2 [227-243]	0	1926.94	High	3.49	High	0	0.0001471	301.43	High	0	0.0002288
High	Master Protein	Q5F6W9	Probable protein kinase UbiB OS=Neisseria gonorrhoeae (strain ATCC 700825 / FA 1090) OX=242231 GN=ubiB PE=3 SV=1	0	3.641	1.98807	1	2	1	1	503	57.3	8.79	High		3281752	ubiB; NGO_1424	metabolic process;regulation of biological process	membrane	catalytic activity;nucleotide binding	Pf03109	2.16	1	255.3	1
Checked	Confidence	Annotated Sequence	Modifications	Modifications in Master Proteins	Qvality PEP	Qvality q-value	# Protein Groups	# Proteins	# PSMs	Master Protein Accessions	Positions in Master Proteins	# Missed Cleavages	Theo. MH+ [Da]	Found in Sample: [S29] F29: Sample	XCorr Sequest HT	Confidence Sequest HT	Percolator q-Value Sequest HT	Percolator PEP Sequest HT	Amanda Score MS Amanda	Confidence MS Amanda	Percolator q-Value MS Amanda	Percolator PEP MS Amanda
FALSE	High	[K].TLLNIEGLGR.[Q]			0.00207909	0	1	1	2	Q5F6W9	Q5F6W9 [399-408]	0	1085.63	High	2.16	High	0.0001159	0.005271	255.3	High	0	0.0002285
High	Master Protein	Q5F7X9	Membrane protein OS=Neisseria gonorrhoeae (strain ATCC 700825 / FA 1090) OX=242231 GN=NGO_1032 PE=4 SV=1	0	3.621	3.04348	1	2	1	1	460	48.8	9.38	High		3282556	NGO1032; NGO_1032	transport	membrane	transporter activity	Pf07690, Pf13347	2.25	1	248.68	1
Checked	Confidence	Annotated Sequence	Modifications	Modifications in Master Proteins	Qvality PEP	Qvality q-value	# Protein Groups	# Proteins	# PSMs	Master Protein Accessions	Positions in Master Proteins	# Missed Cleavages	Theo. MH+ [Da]	Found in Sample: [S29] F29: Sample	XCorr Sequest HT	Confidence Sequest HT	Percolator q-Value Sequest HT	Percolator PEP Sequest HT	Amanda Score MS Amanda	Confidence MS Amanda	Percolator q-Value MS Amanda	Percolator PEP MS Amanda
FALSE	High	[K].NLSYPVGGVWQGNR.[D]			0.0014929	0	1	1	2	Q5F7X9	Q5F7X9 [401-414]	0	1546.78	High	2.25	High	0	0.0002395	248.68	High	0	0.00041
High	Master Protein	Q5F952	Molecular chaperone DnaJ OS=Neisseria gonorrhoeae (strain ATCC 700825 / FA 1090) OX=242231 GN=NGO_0551 PE=4 SV=1	0	3.411	3.47826	1	2	1	1	230	26.9	9.82	High		3282125	NGO0551; NGO_0551		membrane		Pf00226	2.14	1	225.09	1
Checked	Confidence	Annotated Sequence	Modifications	Modifications in Master Proteins	Qvality PEP	Qvality q-value	# Protein Groups	# Proteins	# PSMs	Master Protein Accessions	Positions in Master Proteins	# Missed Cleavages	Theo. MH+ [Da]	Found in Sample: [S29] F29: Sample	XCorr Sequest HT	Confidence Sequest HT	Percolator q-Value Sequest HT	Percolator PEP Sequest HT	Amanda Score MS Amanda	Confidence MS Amanda	Percolator q-Value MS Amanda	Percolator PEP MS Amanda
FALSE	High	[R].TQYDASFR.[R]			0.00226946	0	1	1	2	Q5F952	Q5F952 [63-70]	0	987.453	High	2.14	High	0	0.0003882	225.09	High	0	0.0005108
High	Master Protein	Q5F6S5	NAD(P) transhydrogenase subunit beta OS=Neisseria gonorrhoeae (strain ATCC 700825 / FA 1090) OX=242231 GN=pntB PE=3 SV=1	0	3.366	2.81996	1	2	1	1	461	48.5	5.77	High		3281598	pntB; NGO_1472	metabolic process	membrane	catalytic activity;nucleotide binding	Pf02233	2.43	1	293.08	1
Checked	Confidence	Annotated Sequence	Modifications	Modifications in Master Proteins	Qvality PEP	Qvality q-value	# Protein Groups	# Proteins	# PSMs	Master Protein Accessions	Positions in Master Proteins	# Missed Cleavages	Theo. MH+ [Da]	Found in Sample: [S29] F29: Sample	XCorr Sequest HT	Confidence Sequest HT	Percolator q-Value Sequest HT	Percolator PEP Sequest HT	Amanda Score MS Amanda	Confidence MS Amanda	Percolator q-Value MS Amanda	Percolator PEP MS Amanda
FALSE	High	[R].LPGHMNVLLAEAK.[V]			0.00267767	0	1	1	2	Q5F6S5	Q5F6S5 [348-360]	0	1392.77	High	2.43	High	0	0.0004698	293.08	High	0	0.0004309
High	Master Protein	Q5F605	Dihydroorotate dehydrogenase (quinone) OS=Neisseria gonorrhoeae (strain ATCC 700825 / FA 1090) OX=242231 GN=pyrD PE=3 SV=1	0	3.355	2.68657	1	2	1	1	335	35.8	8.78	High		3281087	NGO1761; NGO_1761	metabolic process	cytoplasm;membrane	catalytic activity	Pf01180, Pf03060	0	1	153.36	1
Checked	Confidence	Annotated Sequence	Modifications	Modifications in Master Proteins	Qvality PEP	Qvality q-value	# Protein Groups	# Proteins	# PSMs	Master Protein Accessions	Positions in Master Proteins	# Missed Cleavages	Theo. MH+ [Da]	Found in Sample: [S29] F29: Sample	XCorr Sequest HT	Confidence Sequest HT	Percolator q-Value Sequest HT	Percolator PEP Sequest HT	Amanda Score MS Amanda	Confidence MS Amanda	Percolator q-Value MS Amanda	Percolator PEP MS Amanda
FALSE	High	[R].ILFALDAEK.[A]			0.00358413	0	1	1	2	Q5F605	Q5F605 [8-16]	0	1019.58	High	1.21	High	0.0001159	0.004572	153.36	High	0	0.0004417
High	Master Protein	Q5FAC3	Cytochrome C biogenesis protein OS=Neisseria gonorrhoeae (strain ATCC 700825 / FA 1090) OX=242231 GN=NGO_0103 PE=4 SV=1	0	3.349	2.02532	1	2	1	1	395	44.6	8.81	High		3282441	NGO0103; NGO_0103	cell organization and biogenesis	membrane		Pf01578	2.3	1	211.03	1
Checked	Confidence	Annotated Sequence	Modifications	Modifications in Master Proteins	Qvality PEP	Qvality q-value	# Protein Groups	# Proteins	# PSMs	Master Protein Accessions	Positions in Master Proteins	# Missed Cleavages	Theo. MH+ [Da]	Found in Sample: [S29] F29: Sample	XCorr Sequest HT	Confidence Sequest HT	Percolator q-Value Sequest HT	Percolator PEP Sequest HT	Amanda Score MS Amanda	Confidence MS Amanda	Percolator q-Value MS Amanda	Percolator PEP MS Amanda
FALSE	High	[K].SAEIFLLR.[Y]			0.00256299	0	1	1	2	Q5FAC3	Q5FAC3 [98-105]	0	948.551	High	2.3	High	0	0.0004478	211.03	High	0	0.0007843
High	Master Protein	Q5F630	Membrane protein OS=Neisseria gonorrhoeae (strain ATCC 700825 / FA 1090) OX=242231 GN=NGO_1736 PE=4 SV=2	0	3.272	8.08081	1	2	1	1	99	11.3	9.64	High		3281274	NGO1736; NGO_1736		membrane		Pf10993	0	1	162.82	1
Checked	Confidence	Annotated Sequence	Modifications	Modifications in Master Proteins	Qvality PEP	Qvality q-value	# Protein Groups	# Proteins	# PSMs	Master Protein Accessions	Positions in Master Proteins	# Missed Cleavages	Theo. MH+ [Da]	Found in Sample: [S29] F29: Sample	XCorr Sequest HT	Confidence Sequest HT	Percolator q-Value Sequest HT	Percolator PEP Sequest HT	Amanda Score MS Amanda	Confidence MS Amanda	Percolator q-Value MS Amanda	Percolator PEP MS Amanda
FALSE	High	[R].LFGVAALK.[R]			0.00420663	0	1	1	2	Q5F630	Q5F630 [25-32]	0	818.513	High	1.56	High	0.0001159	0.003699	162.82	High	0	0.0005346
High	Master Protein	Q5FA87	Major facilitator transporter OS=Neisseria gonorrhoeae (strain ATCC 700825 / FA 1090) OX=242231 GN=NGO_0142 PE=4 SV=2	0.002	2.982	1.7199	1	2	1	1	407	43.1	8.54	High		3281278	NGO0142; NGO_0142	transport	membrane	transporter activity	Pf07690	2.21	1	242.4	1
Checked	Confidence	Annotated Sequence	Modifications	Modifications in Master Proteins	Qvality PEP	Qvality q-value	# Protein Groups	# Proteins	# PSMs	Master Protein Accessions	Positions in Master Proteins	# Missed Cleavages	Theo. MH+ [Da]	Found in Sample: [S29] F29: Sample	XCorr Sequest HT	Confidence Sequest HT	Percolator q-Value Sequest HT	Percolator PEP Sequest HT	Amanda Score MS Amanda	Confidence MS Amanda	Percolator q-Value MS Amanda	Percolator PEP MS Amanda
FALSE	High	[K].TGVWQYK.[H]			0.0073027	0.000242025	1	1	2	Q5FA87	Q5FA87 [221-227]	0	881.452	High	2.21	High	0.0001159	0.01408	242.4	High	0.0001033	0.001043
High	Master Protein	Q5F8V4	MFS transporter OS=Neisseria gonorrhoeae (strain ATCC 700825 / FA 1090) OX=242231 GN=NGO_0656 PE=4 SV=1	0.002	2.895	3.7037	1	2	1	1	513	54.4	9.1	High		3282508	NGO0656; NGO_0656	transport	membrane		Pf07690	0	1	250.26	1
Checked	Confidence	Annotated Sequence	Modifications	Modifications in Master Proteins	Qvality PEP	Qvality q-value	# Protein Groups	# Proteins	# PSMs	Master Protein Accessions	Positions in Master Proteins	# Missed Cleavages	Theo. MH+ [Da]	Found in Sample: [S29] F29: Sample	XCorr Sequest HT	Confidence Sequest HT	Percolator q-Value Sequest HT	Percolator PEP Sequest HT	Amanda Score MS Amanda	Confidence MS Amanda	Percolator q-Value MS Amanda	Percolator PEP MS Amanda
FALSE	High	[R].SGNPDDETAISDAYLVGEK.[V]			0.00860291	0.000242025	1	1	2	Q5F8V4	Q5F8V4 [460-478]	0	1980.9	High	1.48	High	0.0001159	0.00273	250.26	High	0.0001033	0.001273
High	Master Protein	Q5F5W2	Transporter OS=Neisseria gonorrhoeae (strain ATCC 700825 / FA 1090) OX=242231 GN=NGO_1807 PE=3 SV=1	0.002	2.661	1.72786	1	2	1	1	463	48.5	8.79	High		3282388	NGO1807; NGO_1807	transport	membrane	transporter activity	Pf01235	0	1	111.91	1
Checked	Confidence	Annotated Sequence	Modifications	Modifications in Master Proteins	Qvality PEP	Qvality q-value	# Protein Groups	# Proteins	# PSMs	Master Protein Accessions	Positions in Master Proteins	# Missed Cleavages	Theo. MH+ [Da]	Found in Sample: [S29] F29: Sample	XCorr Sequest HT	Confidence Sequest HT	Percolator q-Value Sequest HT	Percolator PEP Sequest HT	Amanda Score MS Amanda	Confidence MS Amanda	Percolator q-Value MS Amanda	Percolator PEP MS Amanda
FALSE	High	[K].ITNGELPH.[-]			0.0133767	0.000242025	1	1	2	Q5F5W2	Q5F5W2 [456-463]	0	880.452	High	0.84	High	0.0001159	0.008562	111.91	High	0.0001033	0.002185
High	Master Protein	Q5F9E2	Type IV pilin OS=Neisseria gonorrhoeae (strain ATCC 700825 / FA 1090) OX=242231 GN=NGO_0456 PE=4 SV=1	0.002	2.361	4.32099	1	2	1	1	162	18.1	9.31	High		3282988	NGO0456; NGO_0456	transport	membrane	transporter activity	Pf04237, Pf07963, Pf11530, Pf13544, Pf13633	1.84	1	124.18	1
Checked	Confidence	Annotated Sequence	Modifications	Modifications in Master Proteins	Qvality PEP	Qvality q-value	# Protein Groups	# Proteins	# PSMs	Master Protein Accessions	Positions in Master Proteins	# Missed Cleavages	Theo. MH+ [Da]	Found in Sample: [S29] F29: Sample	XCorr Sequest HT	Confidence Sequest HT	Percolator q-Value Sequest HT	Percolator PEP Sequest HT	Amanda Score MS Amanda	Confidence MS Amanda	Percolator q-Value MS Amanda	Percolator PEP MS Amanda
FALSE	High	[K].KYSVSVR.[F]			0.0230986	0.000242025	1	1	2	Q5F9E2	Q5F9E2 [92-98]	1	838.478	High	1.84	High	0.0001159	0.005777	124.18	High	0.0001033	0.004359
High	Master Protein	Q5FAC4	Cytochrome C biogenesis protein OS=Neisseria gonorrhoeae (strain ATCC 700825 / FA 1090) OX=242231 GN=NGO_0102 PE=4 SV=2	0.01	1.744	1.69231	1	2	1	1	650	73.8	8.79	High		3282446	NGO0102; NGO_0102		membrane		Pf05140	0	1	142.6	1
Checked	Confidence	Annotated Sequence	Modifications	Modifications in Master Proteins	Qvality PEP	Qvality q-value	# Protein Groups	# Proteins	# PSMs	Master Protein Accessions	Positions in Master Proteins	# Missed Cleavages	Theo. MH+ [Da]	Found in Sample: [S29] F29: Sample	XCorr Sequest HT	Confidence Sequest HT	Percolator q-Value Sequest HT	Percolator PEP Sequest HT	Amanda Score MS Amanda	Confidence MS Amanda	Percolator q-Value MS Amanda	Percolator PEP MS Amanda
FALSE	High	[R].DFASDIEVTDK.[A]			0.0727603	0.000937381	1	1	2	Q5FAC4	Q5FAC4 [252-262]	0	1239.57	High	1.32	High	0.0004491	0.03107	142.6	High	0.0002944	0.01802
Medium	Master Protein	Q5FAC7	Penicillin-binding protein 1A OS=Neisseria gonorrhoeae (strain ATCC 700825 / FA 1090) OX=242231 GN=mrcA PE=3 SV=3	0.017	1.47	3.00752	1	2	1	1	798	88.4	9.47	High		3282452	NGO0099; NGO_0099	cell organization and biogenesis;metabolic process;regulation of biological process;response to stimulus	membrane	catalytic activity	Pf00905, Pf00912	0	1	134.22	1
Checked	Confidence	Annotated Sequence	Modifications	Modifications in Master Proteins	Qvality PEP	Qvality q-value	# Protein Groups	# Proteins	# PSMs	Master Protein Accessions	Positions in Master Proteins	# Missed Cleavages	Theo. MH+ [Da]	Found in Sample: [S29] F29: Sample	XCorr Sequest HT	Confidence Sequest HT	Percolator q-Value Sequest HT	Percolator PEP Sequest HT	Amanda Score MS Amanda	Confidence MS Amanda	Percolator q-Value MS Amanda	Percolator PEP MS Amanda
FALSE	High	[R].AAVGNVVSGSVQSGASTITQQVAK.[N]			0.115525	0.00162893	1	1	2	Q5FAC7	Q5FAC7 [106-129]	0	2259.19	High	1.32	High	0.0004491	0.04089	134.22	High	0.000581	0.03385
Medium	Master Protein	Q5F522	ABC transporter permease OS=Neisseria gonorrhoeae (strain ATCC 700825 / FA 1090) OX=242231 GN=NGO_2117 PE=3 SV=1	0.025	1.249	17.4419	1	2	1	1	258	27.3	9.76	High		3282803	NGO2117; NGO_2117	transport	membrane		Pf02405			56.81	1
Checked	Confidence	Annotated Sequence	Modifications	Modifications in Master Proteins	Qvality PEP	Qvality q-value	# Protein Groups	# Proteins	# PSMs	Master Protein Accessions	Positions in Master Proteins	# Missed Cleavages	Theo. MH+ [Da]	Found in Sample: [S29] F29: Sample	XCorr Sequest HT	Confidence Sequest HT	Percolator q-Value Sequest HT	Percolator PEP Sequest HT	Amanda Score MS Amanda	Confidence MS Amanda	Percolator q-Value MS Amanda	Percolator PEP MS Amanda
FALSE	High	[R].ELGPVLAAILFASSAGGAMTSEIGLMKTTGQLEAMNVMAVNPVAR.[V]	1xOxidation [M]		0.171708	0.0022959	1	1	2	Q5F522	Q5F522 [96-140]	1	4533.32	High					56.81	High	0.0009476	0.07336
Medium	Master Protein	Q5F5Y3	Ribonuclease E OS=Neisseria gonorrhoeae (strain ATCC 700825 / FA 1090) OX=242231 GN=rne PE=3 SV=1	0.025	1.183	2.39391	1	2	1	1	919	101.6	6.7	High		3282472	NGO1785; NGO_1785	metabolic process	cytoplasm;membrane	catalytic activity;metal ion binding;RNA binding	Pf00575, Pf10150	0	1	150.8	1
Checked	Confidence	Annotated Sequence	Modifications	Modifications in Master Proteins	Qvality PEP	Qvality q-value	# Protein Groups	# Proteins	# PSMs	Master Protein Accessions	Positions in Master Proteins	# Missed Cleavages	Theo. MH+ [Da]	Found in Sample: [S29] F29: Sample	XCorr Sequest HT	Confidence Sequest HT	Percolator q-Value Sequest HT	Percolator PEP Sequest HT	Amanda Score MS Amanda	Confidence MS Amanda	Percolator q-Value MS Amanda	Percolator PEP MS Amanda
FALSE	High	[R].NVQPAAPVADAAPPETEGQTGK.[R]			0.191596	0.0022959	1	1	2	Q5F5Y3	Q5F5Y3 [652-673]	0	2148.06	High	1.32	High	0.001967	0.1943	150.8	High	0.0009476	0.06563
Medium	Master Protein	Q5F7I2	Chloride channel protein EriC OS=Neisseria gonorrhoeae (strain ATCC 700825 / FA 1090) OX=242231 GN=NGO_1195 PE=4 SV=1	0.025	1.181	7.67591	1	8	1	1	469	50	10.56	High		3282040	NGO1195; NGO_1195	transport	membrane	transporter activity	Pf00654	0	1	18.4	1
Checked	Confidence	Annotated Sequence	Modifications	Modifications in Master Proteins	Qvality PEP	Qvality q-value	# Protein Groups	# Proteins	# PSMs	Master Protein Accessions	Positions in Master Proteins	# Missed Cleavages	Theo. MH+ [Da]	Found in Sample: [S29] F29: Sample	XCorr Sequest HT	Confidence Sequest HT	Percolator q-Value Sequest HT	Percolator PEP Sequest HT	Amanda Score MS Amanda	Confidence MS Amanda	Percolator q-Value MS Amanda	Percolator PEP MS Amanda
FALSE	High	[K].GMQENDLMAAGAAGGLAAAFNAPLAGVIFAIEELGR.[G]	2xOxidation [M2; M8]		0.192339	0.0022959	1	1	8	Q5F7I2	Q5F7I2 [163-198]	0	3548.75	High	0.42	High	0.00607	0.3968	8.9	High	0.0009476	0.06591

## Sheet: Band 1
Gel-excised band # 1
Protein FDR Confidence	Master	Accession	Description	Exp. q-value	Sum PEP Score	Coverage	# Peptides	# PSMs	# Unique Peptides	# Protein Groups	# AAs	MW [kDa]	calc. pI	Found in Sample: [S14] F14: Sample	Modifications	Entrez Gene ID	Gene ID	Biological Process	Cellular Component	Molecular Function	Pfam IDs	Score Sequest HT	# Peptides Sequest HT	Score MS Amanda	# Peptides MS Amanda
High	Master Protein	Q5F5Y3	Ribonuclease E OS=Neisseria gonorrhoeae (strain ATCC 700825 / FA 1090) OX=242231 GN=rne PE=3 SV=1	0	352.922	53.7541	45	252	45	1	919	101.6	6.7	High		3282472	NGO1785; NGO_1785	metabolic process	cytoplasm;membrane	catalytic activity;metal ion binding;RNA binding	Pf00575, Pf10150	412.45	45	46633.5	45
Checked	Confidence	Annotated Sequence	Modifications	Modifications in Master Proteins	Qvality PEP	Qvality q-value	# Protein Groups	# Proteins	# PSMs	Master Protein Accessions	Positions in Master Proteins	# Missed Cleavages	Theo. MH+ [Da]	Found in Sample: [S14] F14: Sample	XCorr Sequest HT	Confidence Sequest HT	Percolator q-Value Sequest HT	Percolator PEP Sequest HT	Amanda Score MS Amanda	Confidence MS Amanda	Percolator q-Value MS Amanda	Percolator PEP MS Amanda
FALSE	High	[K].AAMAQLDIPNGMSIIAR.[T]	2xOxidation [M3; M12]		1.82791e-07	0	1	1	4	Q5F5Y3	Q5F5Y3 [151-167]	0	1803.91	High	4.56	High	0	1.483e-06	718.87	High	0	1.038e-08
FALSE	High	[K].QLWQAIEEAGK.[A]			2.08354e-05	0	1	1	6	Q5F5Y3	Q5F5Y3 [187-197]	0	1272.66	High	3.02	High	0	6.482e-06	324.46	High	0	2.324e-06
FALSE	High	[R].SYFLGYEGGR.[A]			6.07874e-05	0	1	1	6	Q5F5Y3	Q5F5Y3 [76-85]	0	1148.54	High	2.5	High	0	1.993e-05	317.19	High	0	7.866e-06
FALSE	High	[R].HGFLPFK.[E]			0.00119227	0	1	1	8	Q5F5Y3	Q5F5Y3 [65-71]	0	845.467	High	3.1	High	0	0.000158	246.56	High	0	0.000845
FALSE	High	[K].AAAQEMPSETATFTAAAEQAR.[E]	1xOxidation [M6]		8.60674e-09	0	1	1	10	Q5F5Y3	Q5F5Y3 [839-859]	0	2167.99	High	5.33	High	0	2.375e-08	709.76	High	0	3.173e-10
FALSE	High	[K].AAAQEMPSETATFTAAAEQAR.[E]			0.000211682	0	1	1	2	Q5F5Y3	Q5F5Y3 [839-859]	0	2152	High	2.21	High	0	0.000117	324.59	High	0	3.269e-05
FALSE	High	[R].FGLLELSR.[Q]			0.00071885	0	1	1	6	Q5F5Y3	Q5F5Y3 [379-386]	0	934.536	High	3.03	High	0	0.0006021	298.21	High	0	0.0009907
FALSE	High	[R].MLFNATQAEELR.[V]	1xOxidation [M1]		1.86758e-09	0	1	1	10	Q5F5Y3	Q5F5Y3 [4-15]	0	1438.7	High	3.82	High	0	9.541e-08	587.62	High	0	5.554e-11
FALSE	High	[R].MLFNATQAEELR.[V]			6.41304e-05	0	1	1	2	Q5F5Y3	Q5F5Y3 [4-15]	0	1422.7	High	2.51	High	0	0.0001175	283.88	High	0	8.383e-06
FALSE	High	[R].GIESTALHVLR.[M]			0.000462798	0	1	1	2	Q5F5Y3	Q5F5Y3 [412-422]	0	1195.68	High	2.74	High	0	3.669e-05	314.78	High	0	0.0001168
FALSE	High	[R].AQVPVDVATFLLNEK.[R]			5.74603e-08	0	1	1	6	Q5F5Y3	Q5F5Y3 [438-452]	0	1643.9	High	4.9	High	0	1.018e-08	516.87	High	0	1.067e-07
FALSE	High	[R].DLGGLVVIDFIDMENPK.[H]	1xOxidation [M13]		1.69108e-08	0	1	1	2	Q5F5Y3	Q5F5Y3 [335-351]	0	1890.95	High	4.29	High	0	2.664e-07	628.41	High	0	6.87e-10
FALSE	High	[R].VAIVDGQNLLDLDIETLGK.[E]			2.20009e-07	0	1	1	2	Q5F5Y3	Q5F5Y3 [16-34]	0	2026.11	High	4.72	High	0	4.786e-09	536.54	High	0	1.285e-08
FALSE	High	[R].ETAQTGGLVLIETDPAALK.[A]			2.9866e-09	0	1	1	10	Q5F5Y3	Q5F5Y3 [860-878]	0	1927.04	High	5.59	High	0	2.666e-09	591.55	High	0	9.485e-11
FALSE	High	[R].IEPSLEACFVDYGTDR.[H]	1xCarbamidomethyl [C8]		1.70356e-06	0	1	1	6	Q5F5Y3	Q5F5Y3 [49-64]	0	1871.85	High	3.45	High	0	1.983e-07	446.32	High	0	1.328e-07
FALSE	High	[R].FQIEHQIESAFSR.[S]			1.27166e-06	0	1	1	6	Q5F5Y3	Q5F5Y3 [266-278]	0	1591.79	High	5.14	High	0	1.777e-07	466.14	High	0	9.529e-08
FALSE	High	[R].GQTAPETAAVAETAVQTAENTPPEPYTAEDK.[G]			1.48905e-09	0	1	1	14	Q5F5Y3	Q5F5Y3 [684-714]	0	3187.49	High	6.46	High	0	2.205e-09	582.17	High	0	1.131e-09
FALSE	High	[R].SAEELEWDLNYLK.[Q]			1.8986e-09	0	1	1	4	Q5F5Y3	Q5F5Y3 [174-186]	0	1609.77	High	4.93	High	0	2.9e-08	553.84	High	0	5.667e-11
FALSE	High	[K].GAALTTFISLAGR.[Y]			3.40431e-07	0	1	1	6	Q5F5Y3	Q5F5Y3 [111-123]	0	1277.72	High	4.11	High	0	4.832e-06	421.94	High	0	2.112e-08
FALSE	High	[K].TSWWDSFK.[A]			0.00168398	0	1	1	4	Q5F5Y3	Q5F5Y3 [545-552]	0	1056.48	High	1.96	High	0	0.001159	197.27	High	0	0.0006613
FALSE	High	[R].NVQPAAPVADAAPPETEGQTGKR.[R]			1.49938e-06	0	1	1	4	Q5F5Y3	Q5F5Y3 [652-674]	1	2304.16	High	4.92	High	0	5.744e-07	502.24	High	0	1.147e-07
FALSE	High	[K].AWAAQPEVQAGR.[G]			8.62643e-05	0	1	1	2	Q5F5Y3	Q5F5Y3 [879-890]	0	1283.65	High	3.61	High	0	1.024e-05	363.86	High	0	1.173e-05
FALSE	High	[K].RAELFAMEER.[L]	1xOxidation [M7]		6.15431e-05	0	1	1	7	Q5F5Y3	Q5F5Y3 [453-462]	1	1267.61	High	3.27	High	0	0.0001012	419.58	High	0	8.004e-06
FALSE	High	[K].RIFGGSETQAVPAAETSEK.[R]			4.92956e-06	0	1	1	2	Q5F5Y3	Q5F5Y3 [557-575]	1	1977.99	High	4.09	High	0	5.057e-07	403.9	High	0	4.474e-07
FALSE	High	[R].GADIEDTAFK.[T]			0.000315592	0	1	1	4	Q5F5Y3	Q5F5Y3 [309-318]	0	1066.51	High	3.14	High	0	0.0005609	294.32	High	0	5.167e-05
FALSE	High	[R].IFGGSETQAVPAAETSEKR.[S]			3.37333e-05	0	1	1	2	Q5F5Y3	Q5F5Y3 [558-576]	1	1977.99	High	3.76	High	0	1.858e-06	422.2	High	0	4.012e-06
FALSE	High	[R].AELFAMEER.[L]	1xOxidation [M6]		0.000617325	0	1	1	4	Q5F5Y3	Q5F5Y3 [454-462]	0	1111.51	High	2.41	High	0	0.001717	311.51	High	0	0.0001109
FALSE	High	[R].NVQPAAPVADAAPPETEGQTGK.[R]			3.35311e-10	0	1	1	6	Q5F5Y3	Q5F5Y3 [652-673]	0	2148.06	High	5.53	High	0	1.943e-09	629.61	High	0	7.814e-12
FALSE	High	[K].EGMEVIVQVEK.[D]	1xOxidation [M3]		0.000886678	0	1	1	2	Q5F5Y3	Q5F5Y3 [94-104]	0	1276.65	High	3.05	High	0	0.0001119	278.84	High	0	0.0001683
FALSE	High	[R].RAAADILPEGAAPK.[A]			0.00274503	0	1	1	2	Q5F5Y3	Q5F5Y3 [825-838]	1	1379.76	High	2.66	High	0	0.01292	283.92	High	0	0.0006104
FALSE	High	[R].TDDVEEDGEPSYKR.[V]			4.96796e-05	0	1	1	6	Q5F5Y3	Q5F5Y3 [487-500]	1	1639.71	High	3.39	High	0	4.086e-05	379.22	High	0	2.18e-05
FALSE	High	[R].LKPALGESSHAACPR.[C]	1xCarbamidomethyl [C13]		1.49255e-05	0	1	1	4	Q5F5Y3	Q5F5Y3 [389-403]	0	1593.82	High	3.78	High	0	2.241e-05	365.73	High	0	1.588e-06
FALSE	High	[K].IEQYLNIHDTADK.[V]			3.57354e-05	0	1	1	2	Q5F5Y3	Q5F5Y3 [759-771]	0	1559.77	High	3.22	High	0	1.637e-06	326.98	High	0	5.506e-06
FALSE	High	[R].MVQEEAMKDNTGEVR.[A]	1xOxidation [M7]		0.000234632	0	1	1	2	Q5F5Y3	Q5F5Y3 [423-437]	1	1752.79	High	2.92	High	0	0.0001596	338.25	High	0	3.686e-05
FALSE	High	[K].RVAEPEEDESAKPFGGEK.[A]			0.00134326	0	1	1	2	Q5F5Y3	Q5F5Y3 [500-517]	1	1974.94	High	3.23	High	0	0.0003793	344.85	High	0	0.0002707
FALSE	High	[R].VAEPEEDESAKPFGGEK.[A]			2.32109e-07	0	1	1	11	Q5F5Y3	Q5F5Y3 [501-517]	0	1818.84	High	4.79	High	0	2.113e-07	490.82	High	0	1.364e-08
FALSE	High	[R].IRTDDVEEDGEPSYK.[R]			3.33191e-05	0	1	1	4	Q5F5Y3	Q5F5Y3 [485-499]	1	1752.79	High	3.31	High	0	8.348e-05	322.68	High	0	3.956e-06
FALSE	High	[R].TDDVEEDGEPSYK.[R]			2.82717e-06	0	1	1	6	Q5F5Y3	Q5F5Y3 [487-499]	0	1483.61	High	3.47	High	0	5.849e-06	376.56	High	0	2.37e-07
FALSE	High	[K].EGMEVIVQVEKDER.[G]	1xOxidation [M3]		1.40893e-05	0	1	1	8	Q5F5Y3	Q5F5Y3 [94-107]	1	1676.82	High	4.28	High	0	3.844e-06	406.54	High	0	1.481e-06
FALSE	High	[R].YLVLMPNNPR.[G]	1xOxidation [M5]		6.2052e-05	0	1	1	10	Q5F5Y3	Q5F5Y3 [124-133]	0	1232.65	High	2.7	High	0	4.433e-05	415.38	High	0	1.032e-05
FALSE	High	[R].RSEQPKPSEAATVPAEEMIQVETR.[Q]	1xOxidation [M18]		3.3408e-11	0	1	1	12	Q5F5Y3	Q5F5Y3 [894-917]	1	2699.33	High	6.94	High	0	1.974e-09	705.65	High	0	5.616e-13
FALSE	High	[R].SEQPKPSEAATVPAEEMIQVETR.[Q]	1xOxidation [M17]		6.16003e-07	0	1	1	6	Q5F5Y3	Q5F5Y3 [895-917]	0	2543.23	High	3.73	High	0	1.262e-07	463.85	High	0	3.703e-07
FALSE	High	[K].IEQYLNIHDTADKVR.[S]			8.24856e-06	0	1	1	2	Q5F5Y3	Q5F5Y3 [759-773]	1	1814.94	High	3.86	High	0	1.148e-06	361.13	High	0	8.037e-07
FALSE	High	[R].AAADILPEGAAPK.[A]			0.000248554	0	1	1	6	Q5F5Y3	Q5F5Y3 [826-838]	0	1223.66	High	3.63	High	0	4.191e-05	394.88	High	0	9.781e-05
FALSE	High	[K].LYEDHTPLFSR.[F]			0.000207368	0	1	1	8	Q5F5Y3	Q5F5Y3 [255-265]	0	1377.68	High	2.72	High	0	6.716e-05	288.67	High	0	7.931e-05
FALSE	High	[R].IFGGSETQAVPAAETSEK.[R]			4.34638e-10	0	1	1	6	Q5F5Y3	Q5F5Y3 [558-575]	0	1821.89	High	5.36	High	0	1.228e-10	598.11	High	0	1.051e-11
FALSE	High	[R].DVENVLR.[D]			0.0121384	0.000400742	1	1	6	Q5F5Y3	Q5F5Y3 [355-361]	0	844.452	High	2.27	High	0	0.005357	241.43	High	0.0001758	0.003376
High	Master Protein	Q5F5W8	Outer membrane protein assembly factor BamA OS=Neisseria gonorrhoeae (strain ATCC 700825 / FA 1090) OX=242231 GN=bamA PE=1 SV=1	0	300.926	56.1869	35	211	35	1	792	87.9	8.92	High		3282404	NGO1801; NGO_1801	cell organization and biogenesis	membrane		Pf01103, Pf07244	349.33	35	41318.9	35
Checked	Confidence	Annotated Sequence	Modifications	Modifications in Master Proteins	Qvality PEP	Qvality q-value	# Protein Groups	# Proteins	# PSMs	Master Protein Accessions	Positions in Master Proteins	# Missed Cleavages	Theo. MH+ [Da]	Found in Sample: [S14] F14: Sample	XCorr Sequest HT	Confidence Sequest HT	Percolator q-Value Sequest HT	Percolator PEP Sequest HT	Amanda Score MS Amanda	Confidence MS Amanda	Percolator q-Value MS Amanda	Percolator PEP MS Amanda
FALSE	High	[R].MGSAGYAYSEISVQPLPNAGTK.[T]	1xOxidation [M1]		3.5878e-14	0	1	1	12	Q5F5W8	Q5F5W8 [312-333]	0	2257.08	High	6.06	High	0	2.953e-11	882.28	High	0	2.286e-16
FALSE	High	[R].MGSAGYAYSEISVQPLPNAGTK.[T]			0.00105823	0	1	1	2	Q5F5W8	Q5F5W8 [312-333]	0	2241.09	High	2.3	High	0	0.0007803	305.13	High	0	0.000206
FALSE	High	[R].VNFGLAAEHLTVNTYNK.[A]			1.07804e-05	0	1	1	4	Q5F5W8	Q5F5W8 [527-543]	0	1890.97	High	3.09	High	0	3.307e-06	471.15	High	0	1.091e-06
FALSE	High	[K].TVDFVLHIEPGR.[K]			4.44518e-05	0	1	1	2	Q5F5W8	Q5F5W8 [334-345]	0	1382.74	High	2.98	High	0	0.0002418	304.02	High	0	5.512e-06
FALSE	High	[K].ITDIEFEGNQVYSDRK.[L]			0.000140236	0	1	1	4	Q5F5W8	Q5F5W8 [176-191]	1	1913.92	High	3.04	High	0	2.374e-05	330.48	High	0	2.049e-05
FALSE	High	[K].ITDIEFEGNQVYSDR.[K]			9.90469e-10	0	1	1	8	Q5F5W8	Q5F5W8 [176-190]	0	1785.83	High	5.51	High	0	7.679e-11	649.09	High	0	8.767e-10
FALSE	High	[K].FSYAYPLK.[K]			0.000203981	0	1	1	8	Q5F5W8	Q5F5W8 [767-774]	0	988.514	High	2.56	High	0	0.00449	271.92	High	0	3.135e-05
FALSE	High	[K].ANVSAELLFPMPGAK.[D]	1xOxidation [M11]		1.53327e-10	0	1	1	18	Q5F5W8	Q5F5W8 [687-701]	0	1560.81	High	4.41	High	0	2.652e-08	653.59	High	0	1.275e-11
FALSE	High	[K].KNLESFGLAQSQYFNQATLNQAVAGLK.[E]			0.000527951	0	1	1	2	Q5F5W8	Q5F5W8 [111-137]	1	2940.52	High	2.19	High	0	0.001671	183.9	High	0	9.304e-05
FALSE	High	[R].TKEIPFFENFYGGGLGSVR.[G]			9.81049e-07	0	1	1	2	Q5F5W8	Q5F5W8 [642-660]	1	2118.07	High	2.69	High	0	1.045e-05	410.18	High	0	7.087e-08
FALSE	High	[R].LSLFADAGSVWDGR.[T]			4.71538e-08	0	1	1	6	Q5F5W8	Q5F5W8 [708-721]	0	1493.74	High	3.88	High	0	5.396e-08	480.81	High	0	2.214e-09
FALSE	High	[K].LQYYSATHNQTWFFPLSK.[T]			2.44875e-07	0	1	1	6	Q5F5W8	Q5F5W8 [606-623]	0	2231.09	High	3.96	High	0	5.526e-08	425.13	High	0	1.45e-08
FALSE	High	[R].QMSLTEGGIWTWLTR.[S]	1xOxidation [M2]		1.26643e-06	0	1	1	2	Q5F5W8	Q5F5W8 [195-209]	0	1794.88	High	4.3	High	0	3.145e-06	349.77	High	0	9.48e-08
FALSE	High	[R].VELLGYFDNVQFDAVPLAGTPDK.[V]			2.5811e-05	0	1	1	3	Q5F5W8	Q5F5W8 [389-411]	0	2508.27	High	3.8	High	0	1.091e-05	453.74	High	0	2.968e-06
FALSE	High	[K].EIPFFENFYGGGLGSVR.[G]			1.49454e-08	0	1	1	8	Q5F5W8	Q5F5W8 [644-660]	0	1888.92	High	4.01	High	0	9.176e-09	517.01	High	0	5.955e-10
FALSE	High	[K].NLESFGLAQSQYFNQATLNQAVAGLK.[E]			4.58743e-11	0	1	1	6	Q5F5W8	Q5F5W8 [112-137]	0	2812.43	High	7.05	High	0	1.747e-12	687.44	High	0	8.062e-13
FALSE	High	[R].VETADGQLLLTVIERPTIGSLNITGAK.[M]			3.63938e-09	0	1	1	2	Q5F5W8	Q5F5W8 [76-102]	0	2809.57	High	4.88	High	0	9.765e-10	667.87	High	0	1.188e-10
FALSE	High	[R].GYLTGVNAEIALPGSK.[L]			3.83785e-08	0	1	1	8	Q5F5W8	Q5F5W8 [590-605]	0	1589.85	High	5.21	High	0	2.583e-08	566.1	High	0	2.76e-09
FALSE	High	[K].SLYATGFFDDVR.[V]			6.88147e-06	0	1	1	8	Q5F5W8	Q5F5W8 [64-75]	0	1390.66	High	3.93	High	0	4.226e-05	373.57	High	0	6.547e-07
FALSE	High	[R].TEPSTVFNYLPVK.[V]			1.95873e-05	0	1	1	6	Q5F5W8	Q5F5W8 [36-48]	0	1494.78	High	3.67	High	0	1.101e-06	362.33	High	0	2.161e-06
FALSE	High	[R].YSAGGAVTWLSPLGPMK.[F]	1xOxidation [M16]		1.61095e-10	0	1	1	8	Q5F5W8	Q5F5W8 [750-766]	0	1750.88	High	5.03	High	0	7.72e-10	773.28	High	0	1.859e-11
FALSE	High	[R].YSAGGAVTWLSPLGPMK.[F]			0.0025706	0	1	1	2	Q5F5W8	Q5F5W8 [750-766]	0	1734.89	High	2.81	High	0	0.001281	263.4	High	0	0.000567
FALSE	High	[K].VTDFYQNNGYFDFR.[I]			2.31257e-08	0	1	1	6	Q5F5W8	Q5F5W8 [225-238]	0	1785.79	High	4.84	High	0	1.182e-08	535.2	High	0	9.808e-10
FALSE	High	[K].VSIEGDTNEVPK.[A]			1.18027e-05	0	1	1	6	Q5F5W8	Q5F5W8 [270-281]	0	1287.64	High	3.74	High	0	1.163e-06	357.51	High	0	1.21e-06
FALSE	High	[R].ILDTDIQTNEDK.[T]			2.8754e-07	0	1	1	6	Q5F5W8	Q5F5W8 [239-250]	0	1404.69	High	4.35	High	0	4.176e-06	478.87	High	0	1.798e-08
FALSE	High	[K].VDLNMSLTER.[S]			7.71869e-05	0	1	1	2	Q5F5W8	Q5F5W8 [412-421]	0	1177.59	High	2.31	High	0	0.0001045	312.23	High	0	1.037e-05
FALSE	High	[K].VDLNMSLTER.[S]	1xOxidation [M5]		3.06848e-05	0	1	1	4	Q5F5W8	Q5F5W8 [412-421]	0	1193.58	High	3.08	High	0	3.346e-05	390.92	High	0	3.608e-06
FALSE	High	[R].MGIPVTEYDR.[V]	1xOxidation [M1]		0.000536714	0	1	1	6	Q5F5W8	Q5F5W8 [517-526]	0	1196.56	High	2.71	High	0	0.0003958	342.26	High	0	9.451e-05
FALSE	High	[R].QMESAPYDTSK.[L]			0.000136251	0	1	1	2	Q5F5W8	Q5F5W8 [371-381]	0	1256.55	High	2.61	High	0	0.0001631	223.69	High	0	1.975e-05
FALSE	High	[K].VGDTYNDTHGSAIIK.[S]			2.42866e-07	0	1	1	10	Q5F5W8	Q5F5W8 [49-63]	0	1590.78	High	4.33	High	0	1.024e-06	472.34	High	0	1.438e-08
FALSE	High	[R].QQMTAVLGEIQNR.[M]			2.03269e-05	0	1	1	4	Q5F5W8	Q5F5W8 [299-311]	0	1487.76	High	3.25	High	0	8.275e-07	284.09	High	0	3.212e-06
FALSE	High	[R].QQMTAVLGEIQNR.[M]	1xOxidation [M3]		2.2082e-06	0	1	1	6	Q5F5W8	Q5F5W8 [299-311]	0	1503.76	High	3.62	High	0	7.746e-06	422.89	High	0	1.789e-07
FALSE	High	[K].LNIQITPK.[V]			0.00231991	0	1	1	6	Q5F5W8	Q5F5W8 [146-153]	0	926.567	High	3.15	High	0	0.0009622	264.04	High	0.0001758	0.002571
FALSE	High	[K].IYVNEIHITGNNK.[T]			3.27899e-06	0	1	1	8	Q5F5W8	Q5F5W8 [347-359]	0	1514.8	High	3.9	High	0	1.889e-06	390.04	High	0	3.35e-07
FALSE	High	[R].KIYVNEIHITGNNK.[T]			1.65441e-05	0	1	1	4	Q5F5W8	Q5F5W8 [346-359]	1	1642.89	High	3.59	High	0	1.411e-06	404.93	High	0	1.784e-06
FALSE	High	[R].FQFQLGTTF.[-]			0.00465681	0.000400742	1	1	4	Q5F5W8	Q5F5W8 [784-792]	0	1088.54	High	2.19	High	0	0.01638	263.05	High	0.0001758	0.001122
FALSE	High	[K].MLQNDAIK.[K]			0.0447743	0.000400742	1	1	2	Q5F5W8	Q5F5W8 [103-110]	0	932.487	High	1.77	High	0.0002001	0.02647	135.15	High	0.0001758	0.01531
FALSE	High	[R].GYESGTLGPK.[V]			0.023558	0.000400742	1	1	2	Q5F5W8	Q5F5W8 [661-670]	0	1008.5	High	2.46	High	0	0.01604	274.99	High	0.0001758	0.007257
FALSE	High	[K].STFTNELR.[Y]			0.026789	0.000400742	1	1	2	Q5F5W8	Q5F5W8 [742-749]	0	967.484	High	2.26	High	0	0.005844	237.13	High	0.0001758	0.008409
FALSE	High	[R].MGIPVTEYDR.[V]			0.019494	0.000400742	1	1	2	Q5F5W8	Q5F5W8 [517-526]	0	1180.57	High	1.42	High	0	0.01267	182.83	High	0.0001758	0.005812
FALSE	High	[K].MLQNDAIK.[K]	1xOxidation [M1]		0.357997	0.0065902	1	1	2	Q5F5W8	Q5F5W8 [103-110]	0	948.482	High	1.42	High	0.001354	0.1534	97.98	High	0.004532	0.3183
High	Master Protein	Q5F807	Protein translocase subunit SecA OS=Neisseria gonorrhoeae (strain ATCC 700825 / FA 1090) OX=242231 GN=secA PE=3 SV=1	0	184.495	38.1004	27	107	27	1	916	103.1	5.21	High		3282574	NGO0996; NGO_0996	transport	cytoplasm;membrane	metal ion binding;nucleotide binding	Pf00270, Pf01043, Pf02810, Pf07516, Pf07517	146.09	27	17912.5	27
Checked	Confidence	Annotated Sequence	Modifications	Modifications in Master Proteins	Qvality PEP	Qvality q-value	# Protein Groups	# Proteins	# PSMs	Master Protein Accessions	Positions in Master Proteins	# Missed Cleavages	Theo. MH+ [Da]	Found in Sample: [S14] F14: Sample	XCorr Sequest HT	Confidence Sequest HT	Percolator q-Value Sequest HT	Percolator PEP Sequest HT	Amanda Score MS Amanda	Confidence MS Amanda	Percolator q-Value MS Amanda	Percolator PEP MS Amanda
FALSE	High	[R].GQPVLVGTTSIENSELVSR.[L]			4.80003e-11	0	1	1	6	Q5F807	Q5F807 [444-462]	0	1986.05	High	4.07	High	0	7.607e-11	636.13	High	0	8.492e-13
FALSE	High	[R].NVMLQAIDNQWR.[E]	1xOxidation [M3]		8.05435e-08	0	1	1	4	Q5F807	Q5F807 [767-778]	0	1503.74	High	3.37	High	0	1.411e-06	441.37	High	0	4.08e-09
FALSE	High	[R].INALEEQMQALSDADLQAK.[T]	1xOxidation [M8]		3.59312e-08	0	1	1	10	Q5F807	Q5F807 [28-46]	0	2104.02	High	4.24	High	0	3.781e-10	504.98	High	0	4.164e-09
FALSE	High	[R].INALEEQMQALSDADLQAK.[T]			2.16221e-05	0	1	1	2	Q5F807	Q5F807 [28-46]	0	2088.03	High	3.27	High	0	4.417e-06	421.14	High	0	2.414e-06
FALSE	High	[K].DIGDLMQEIR.[S]	1xOxidation [M6]		9.76582e-06	0	1	1	6	Q5F807	Q5F807 [673-682]	0	1205.58	High	2.98	High	0	1.922e-05	404.85	High	0	3.082e-06
FALSE	High	[K].GVHVVTVNDYLASR.[D]			0.000160647	0	1	1	4	Q5F807	Q5F807 [125-138]	0	1529.81	High	4.05	High	0	2.521e-05	332.09	High	0	2.389e-05
FALSE	High	[R].SDAVSDLVDTYMPPDSMEEQWDIPTLENR.[L]	2xOxidation [M12; M17]		0.00033708	0	1	1	2	Q5F807	Q5F807 [683-711]	0	3385.47	High	1.79	High	0	0.0006545	204.16	High	0	5.57e-05
FALSE	High	[K].DQHYVIQDGEIVIVDEFTGR.[L]			1.20483e-05	0	1	1	2	Q5F807	Q5F807 [318-337]	0	2333.14	High	4.06	High	0	5.85e-07	424.61	High	0	1.238e-06
FALSE	High	[R].LADGQTLDGILPEAFAVCR.[E]	1xCarbamidomethyl [C18]		4.22287e-10	0	1	1	2	Q5F807	Q5F807 [54-72]	0	2046.03	High	3.83	High	0	7.683e-08	586.07	High	0	1.017e-11
FALSE	High	[R].ENQTLASITFQNYFR.[L]			2.5089e-06	0	1	1	2	Q5F807	Q5F807 [363-377]	0	1831.9	High	3.94	High	0	1.608e-06	394.78	High	0	2.072e-07
FALSE	High	[R].EAFTMFQDLWNGIK.[F]	1xOxidation [M5]		6.0567e-06	0	1	1	2	Q5F807	Q5F807 [808-821]	0	1715.81	High	3.61	High	0	1.407e-05	365.31	High	0	5.669e-07
FALSE	High	[R].FYLSFEDPLLR.[L]			4.19614e-05	0	1	1	2	Q5F807	Q5F807 [588-598]	0	1399.73	High	2.58	High	0	6.604e-05	297.63	High	0	5.147e-06
FALSE	High	[R].LQEDIQSWLK.[A]			2.71186e-05	0	1	1	4	Q5F807	Q5F807 [718-727]	0	1259.66	High	2.82	High	0	2.584e-06	345.7	High	0	3.127e-06
FALSE	High	[K].AGLPHNVLNAK.[E]			0.0019524	0	1	1	2	Q5F807	Q5F807 [467-477]	0	1133.64	High	1.65	High	0	0.0005992	229	High	0	0.0004137
FALSE	High	[R].EALIVAQAGK.[V]			0.00049025	0	1	1	4	Q5F807	Q5F807 [482-491]	0	999.583	High	2.86	High	0	3.923e-05	276.48	High	0	0.0003925
FALSE	High	[R].WSEGLHQAVEAK.[E]			0.000974666	0	1	1	3	Q5F807	Q5F807 [344-355]	0	1354.67	High	2.01	High	0	0.0004832	257.42	High	0	0.0001876
FALSE	High	[R].SAEEKFEAVVK.[D]			3.34721e-06	0	1	1	4	Q5F807	Q5F807 [425-435]	1	1236.65	High	4	High	0	2.716e-07	436.93	High	0	2.875e-07
FALSE	High	[R].KQVLEYDDVANEQR.[K]			2.90986e-06	0	1	1	2	Q5F807	Q5F807 [645-658]	1	1706.83	High	3.22	High	0	5.418e-06	416.72	High	0	2.456e-07
FALSE	High	[K].VGAITVATNMAGR.[G]	1xOxidation [M10]		5.81491e-07	0	1	1	8	Q5F807	Q5F807 [492-504]	0	1276.67	High	3.44	High	0	1.815e-06	461.3	High	0	3.894e-08
FALSE	High	[K].ADNAIDGQDIK.[E]			0.000234632	0	1	1	4	Q5F807	Q5F807 [728-738]	0	1159.56	High	3.31	High	0	0.000517	282.53	High	0	3.68e-05
FALSE	High	[-].MLTNIAK.[K]	1xOxidation [M1]		0.00367254	0	1	1	4	Q5F807	Q5F807 [1-7]	0	806.444	High	1.33	High	0	0.0157	205.85	High	0	0.0008976
FALSE	High	[K].VGAITVATNMAGR.[G]			0.000707115	0	1	1	2	Q5F807	Q5F807 [492-504]	0	1260.67	High	2.33	High	0	0.0001562	316.69	High	0	0.0001295
FALSE	High	[R].GVAIEHNLLTR.[Q]			4.98847e-05	0	1	1	6	Q5F807	Q5F807 [617-627]	0	1222.69	High	3	High	0	0.0001407	321.22	High	0	6.286e-06
FALSE	High	[K].QVLEYDDVANEQR.[K]			1.51111e-05	0	1	1	4	Q5F807	Q5F807 [646-658]	0	1578.74	High	3.78	High	0	5.769e-07	351.92	High	0	2.073e-06
FALSE	High	[R].GTDIVLGGNLK.[H]			3.48632e-05	0	1	1	4	Q5F807	Q5F807 [505-515]	0	1086.62	High	3.23	High	0	8.468e-05	317.68	High	0	4.18e-06
FALSE	High	[K].VMEAGGLHIIGTER.[H]	1xOxidation [M2]		0.00247739	0	1	1	2	Q5F807	Q5F807 [550-563]	0	1498.77	High	3.18	High	0	0.0006621	278.9	High	0	0.0005437
FALSE	High	[R].EHLAAMDYLR.[Q]	1xOxidation [M6]		0.000670282	0	1	1	6	Q5F807	Q5F807 [779-788]	0	1234.59	High	2.23	High	0	0.004765	287.5	High	0	0.0001222
FALSE	High	[R].QETEEGEGDYWVDEK.[A]			8.38132e-05	0	1	1	2	Q5F807	Q5F807 [249-263]	0	1813.74	High	2.69	High	0	6.629e-05	319.74	High	0	1.137e-05
FALSE	High	[R].AHSLFHK.[D]			0.00651042	0.000400742	1	1	2	Q5F807	Q5F807 [311-317]	0	839.452	High	1.87	High	0	0.01329	217.94	High	0.0001758	0.001643
High	Master Protein	Q5F651	LPS-assembly protein LptD OS=Neisseria gonorrhoeae (strain ATCC 700825 / FA 1090) OX=242231 GN=lptD PE=3 SV=1	0	164.232	50.6866	30	122	30	1	801	87.5	7.72	High		3281158	NGO1715; NGO_1715	cell organization and biogenesis;response to stimulus;transport	membrane		Pf04453	175.34	30	19784.6	30
Checked	Confidence	Annotated Sequence	Modifications	Modifications in Master Proteins	Qvality PEP	Qvality q-value	# Protein Groups	# Proteins	# PSMs	Master Protein Accessions	Positions in Master Proteins	# Missed Cleavages	Theo. MH+ [Da]	Found in Sample: [S14] F14: Sample	XCorr Sequest HT	Confidence Sequest HT	Percolator q-Value Sequest HT	Percolator PEP Sequest HT	Amanda Score MS Amanda	Confidence MS Amanda	Percolator q-Value MS Amanda	Percolator PEP MS Amanda
FALSE	High	[R].DFYGGEEIAGNVNLNR.[R]			2.62397e-05	0	1	1	4	Q5F651	Q5F651 [363-378]	0	1767.83	High	3.21	High	0	3.842e-06	421.59	High	0	3.019e-06
FALSE	High	[R].LFGGGVVQTIEPR.[L]			1.398e-06	0	1	1	8	Q5F651	Q5F651 [517-529]	0	1372.76	High	4.42	High	0	1.143e-06	464.36	High	0	2.992e-07
FALSE	High	[R].LFYNYIPAK.[S]			0.000698439	0	1	1	4	Q5F651	Q5F651 [530-538]	0	1128.61	High	2.44	High	0	0.0004589	251.99	High	0	0.0001279
FALSE	High	[K].IYLQADGSYFYDK.[L]			1.54961e-06	0	1	1	2	Q5F651	Q5F651 [681-693]	0	1582.74	High	3.06	High	0	4.612e-06	354.59	High	0	1.193e-07
FALSE	High	[K].LTETQFNTCSAGDAGWYVK.[A]	1xCarbamidomethyl [C9]		0.000543382	0	1	1	2	Q5F651	Q5F651 [195-213]	0	2147.97	High	2.75	High	0	0.0003636	283.23	High	0	9.601e-05
FALSE	High	[K].YQTLANQSGYKDEPYAIMPR.[L]	1xOxidation [M18]		8.1809e-06	0	1	1	4	Q5F651	Q5F651 [402-421]	1	2361.12	High	2.81	High	0	0.001095	473.33	High	0	7.968e-07
FALSE	High	[R].FALQQDGTLIR.[G]			2.51811e-05	0	1	1	6	Q5F651	Q5F651 [139-149]	0	1261.69	High	3.59	High	0	7.821e-06	338.78	High	0	2.873e-06
FALSE	High	[R].MDVAVPGYIPAHSLSAGR.[N]	1xOxidation [M1]		4.95427e-08	0	1	1	6	Q5F651	Q5F651 [780-797]	0	1856.93	High	4.11	High	0	3.265e-07	519.66	High	0	2.34e-09
FALSE	High	[K].SQNDLPNFDSSESSFGYGQLFR.[E]			1.78906e-05	0	1	1	4	Q5F651	Q5F651 [539-560]	0	2495.11	High	3.58	High	0	3.188e-05	364.41	High	0	1.945e-06
FALSE	High	[R].VLPVVNIDGGTTFER.[N]			1.82791e-07	0	1	1	6	Q5F651	Q5F651 [499-513]	0	1616.86	High	3.14	High	0	3.819e-07	435.8	High	0	1.038e-08
FALSE	High	[R].SDWVAFASGGIGGR.[F]			2.00038e-06	0	1	1	4	Q5F651	Q5F651 [623-636]	0	1379.67	High	3.2	High	0	1.02e-06	392.73	High	0	3.735e-06
FALSE	High	[K].LSQLDLSAQWPLTR.[N]			3.99569e-06	0	1	1	4	Q5F651	Q5F651 [694-707]	0	1627.88	High	3.66	High	0	4.79e-07	447.08	High	0	3.518e-07
FALSE	High	[R].AAGGSLNAGLSVQK.[Y]			1.10144e-07	0	1	1	4	Q5F651	Q5F651 [388-401]	0	1272.69	High	4.25	High	0	1.341e-08	443.53	High	0	6.455e-09
FALSE	High	[K].DDAVMLDGSVGK.[N]	1xOxidation [M5]		0.002825	0	1	1	2	Q5F651	Q5F651 [606-617]	0	1222.56	High	2.63	High	0	0.001277	252.75	High	0	0.0006313
FALSE	High	[K].KPIEMLAGAEYK.[S]	1xOxidation [M5]		0.00339745	0	1	1	4	Q5F651	Q5F651 [723-734]	0	1365.71	High	1.79	High	0.0002001	0.03384	290.02	High	0	0.0007794
FALSE	High	[R].TEAAVQGSGEASVPEDYTR.[I]			4.87118e-07	0	1	1	4	Q5F651	Q5F651 [72-90]	0	1966.9	High	4.18	High	0	6.689e-07	527.21	High	0	3.191e-08
FALSE	High	[R].YNYGFEAK.[K]			0.00374854	0	1	1	4	Q5F651	Q5F651 [715-722]	0	991.452	High	1.7	High	0	0.001021	199.8	High	0	0.0009394
FALSE	High	[R].ILDGATGEER.[F]			0.000234632	0	1	1	4	Q5F651	Q5F651 [584-593]	0	1060.53	High	3.07	High	0	0.0006428	284.99	High	0	0.0007292
FALSE	High	[R].GATFDGQIR.[Y]			0.0042559	0	1	1	6	Q5F651	Q5F651 [297-305]	0	964.485	High	2.33	High	0	0.003668	184.41	High	0.0001758	0.003114
FALSE	High	[R].ENLYYGNDR.[I]			0.00316875	0	1	1	4	Q5F651	Q5F651 [561-569]	0	1143.51	High	2.57	High	0	0.0008245	216.51	High	0	0.0009042
FALSE	High	[R].AEHYAVGAGYRPAPGK.[V]			0.000770933	0	1	1	8	Q5F651	Q5F651 [652-667]	0	1643.83	High	3.22	High	0	0.002127	276.05	High	0.0001758	0.02264
FALSE	High	[R].AEGSVIIER.[D]			0.000139086	0	1	1	4	Q5F651	Q5F651 [106-114]	0	973.531	High	2.46	High	0	0.0003721	273.4	High	0	2.025e-05
FALSE	High	[R].INAANSLSTAVQSR.[I]			3.77515e-08	0	1	1	4	Q5F651	Q5F651 [570-583]	0	1431.76	High	4.39	High	0	7.554e-09	469.42	High	0	1.718e-09
FALSE	High	[R].AQIGVSAQFTR.[F]			2.36726e-05	0	1	1	4	Q5F651	Q5F651 [433-443]	0	1177.63	High	2.97	High	0	6.943e-05	308.77	High	0	2.677e-06
FALSE	High	[R].GETLTYNLDQQTGEAHNVR.[M]			6.50453e-09	0	1	1	4	Q5F651	Q5F651 [150-168]	0	2146.02	High	5.65	High	0	6.559e-10	536.39	High	0	2.305e-10
FALSE	High	[R].TAEMLGEGR.[Y]			0.0538604	0.000400742	1	1	2	Q5F651	Q5F651 [184-192]	0	963.456	High	1.25	High	0.0003946	0.05451	163.26	High	0.0001758	0.0191
FALSE	High	[R].VWLDYGGR.[A]			0.0193373	0.000400742	1	1	4	Q5F651	Q5F651 [380-387]	0	965.484	High	1.99	High	0	0.006545	175.33	High	0.0001758	0.005762
FALSE	High	[R].DGAVLNTDWADYDQSGDTVTVGDR.[F]			0.00697809	0.000400742	1	1	2	Q5F651	Q5F651 [115-138]	0	2570.13	High	1.85	High	0	0.00111	215.2	High	0.0001758	0.001779
FALSE	High	[K].FYFKDDAVMLDGSVGK.[N]	1xOxidation [M9]		0.00524312	0.000400742	1	1	2	Q5F651	Q5F651 [602-617]	1	1807.86	High	2.63	High	0	0.003	267.56	High	0.0001758	0.001285
FALSE	High	[R].FTLDSSIHYNQNDKR.[A]			0.00738816	0.000400742	1	1	2	Q5F651	Q5F651 [637-651]	1	1837.88	High	1.99	High	0	0.01651	243.83	High	0.0001758	0.001907
High	Master Protein	Q5F8I5	Stomatin 2 OS=Neisseria gonorrhoeae (strain ATCC 700825 / FA 1090) OX=242231 GN=NGO_0788 PE=4 SV=1	0	125.132	60.9524	13	68	13	1	315	34.5	5.8	High		3281955	NGO0788; NGO_0788		membrane		Pf01145	109.08	13	12266.9	13
Checked	Confidence	Annotated Sequence	Modifications	Modifications in Master Proteins	Qvality PEP	Qvality q-value	# Protein Groups	# Proteins	# PSMs	Master Protein Accessions	Positions in Master Proteins	# Missed Cleavages	Theo. MH+ [Da]	Found in Sample: [S14] F14: Sample	XCorr Sequest HT	Confidence Sequest HT	Percolator q-Value Sequest HT	Percolator PEP Sequest HT	Amanda Score MS Amanda	Confidence MS Amanda	Percolator q-Value MS Amanda	Percolator PEP MS Amanda
FALSE	High	[K].SFVVIPQQEVHVVER.[L]			1.1055e-06	0	1	1	6	Q5F8I5	Q5F8I5 [18-32]	0	1765.96	High	3.96	High	0	2.836e-06	387.4	High	0	8.128e-08
FALSE	High	[K].DLVPPQEILR.[A]			0.0021022	0	1	1	12	Q5F8I5	Q5F8I5 [160-169]	0	1179.67	High	2.33	High	0	0.002653	211.92	High	0	0.0008089
FALSE	High	[K].EIPLDVPSQVCITR.[D]	1xCarbamidomethyl [C11]		8.91991e-06	0	1	1	6	Q5F8I5	Q5F8I5 [62-75]	0	1626.85	High	2.5	High	0	0.0001101	389.57	High	0	1.704e-06
FALSE	High	[R].QIAAALQTQGGADAVNLK.[I]			1.42897e-09	0	1	1	6	Q5F8I5	Q5F8I5 [252-269]	0	1768.96	High	6.04	High	0	7.565e-12	626.94	High	0	6.654e-10
FALSE	High	[K].ESNTLIMPANVADIGSLISAGMK.[I]	2xOxidation [M7; M22]		4.30883e-09	0	1	1	4	Q5F8I5	Q5F8I5 [284-306]	0	2364.18	High	3.84	High	0	2.543e-06	592.66	High	0	1.438e-10
FALSE	High	[K].LASYGSSNYIMAITQLAQTTLR.[S]	1xOxidation [M11]		3.43548e-09	0	1	1	4	Q5F8I5	Q5F8I5 [95-116]	0	2418.23	High	5.44	High	0	2.919e-08	505.53	High	0	1.112e-10
FALSE	High	[R].DEINSTVVSALDEAAGAWGVK.[V]			5.41932e-06	0	1	1	2	Q5F8I5	Q5F8I5 [132-152]	0	2132.05	High	4.17	High	0	1.659e-07	422.45	High	0	7.666e-07
FALSE	High	[K].IAEQYVAAFNNLAK.[E]			4.23843e-09	0	1	1	6	Q5F8I5	Q5F8I5 [270-283]	0	1551.82	High	4.78	High	0	4.186e-08	528.38	High	0	1.412e-10
FALSE	High	[R].KIEQINLASGQR.[E]			4.98847e-05	0	1	1	8	Q5F8I5	Q5F8I5 [192-203]	1	1356.76	High	4.45	High	0	2.459e-06	305.77	High	0	1.477e-05
FALSE	High	[R].LVAEANAEAIR.[Q]			0.000117964	0	1	1	4	Q5F8I5	Q5F8I5 [241-251]	0	1156.63	High	3.35	High	0	6.968e-06	320.4	High	0	6.219e-05
FALSE	High	[K].IEQINLASGQR.[E]			0.00132679	0	1	1	2	Q5F8I5	Q5F8I5 [193-203]	0	1228.66	High	3.03	High	0	0.0002441	280.09	High	0	0.000266
FALSE	High	[R].AMQAQITAER.[E]			4.80924e-06	0	1	1	2	Q5F8I5	Q5F8I5 [170-179]	0	1118.56	High	2.57	High	0	2.503e-05	332.09	High	0	4.341e-07
FALSE	High	[R].EAEIQQSEGEAQAAVNASNAEK.[I]			3.85708e-10	0	1	1	6	Q5F8I5	Q5F8I5 [204-225]	0	2274.05	High	4.8	High	0	7.244e-10	689.29	High	0	9.172e-12
High	Master Protein	Q5F5H1	Uncharacterized protein OS=Neisseria gonorrhoeae (strain ATCC 700825 / FA 1090) OX=242231 GN=NGO_1955 PE=4 SV=1	0	120.922	28.3657	30	99	30	1	1389	147.2	9.52	High		3282666	NGO1955; NGO_1955		membrane		Pf04357	118.23	29	12918.6	30
Checked	Confidence	Annotated Sequence	Modifications	Modifications in Master Proteins	Qvality PEP	Qvality q-value	# Protein Groups	# Proteins	# PSMs	Master Protein Accessions	Positions in Master Proteins	# Missed Cleavages	Theo. MH+ [Da]	Found in Sample: [S14] F14: Sample	XCorr Sequest HT	Confidence Sequest HT	Percolator q-Value Sequest HT	Percolator PEP Sequest HT	Amanda Score MS Amanda	Confidence MS Amanda	Percolator q-Value MS Amanda	Percolator PEP MS Amanda
FALSE	High	[R].NAQTGELNPAEQVLTVGK.[Q]			1.23044e-06	0	1	1	4	Q5F5H1	Q5F5H1 [1302-1319]	0	1868.97	High	3.43	High	0	2.871e-05	382.5	High	0	9.169e-08
FALSE	High	[R].LNLNITAPDLSR.[F]			0.00011943	0	1	1	6	Q5F5H1	Q5F5H1 [577-588]	0	1326.74	High	3.62	High	0	1.491e-05	351.39	High	0	1.705e-05
FALSE	High	[R].QVLGGFVIR.[Q]			0.00118738	0	1	1	4	Q5F5H1	Q5F5H1 [348-356]	0	988.594	High	2.5	High	0	0.000176	212.9	High	0	0.0004558
FALSE	High	[R].NQTQGIILDNGSLR.[S]			6.55256e-07	0	1	1	4	Q5F5H1	Q5F5H1 [1010-1023]	0	1528.81	High	4.85	High	0	2.201e-07	429.05	High	0	5.605e-07
FALSE	High	[R].IGILLDGGAR.[F]			0.00365752	0	1	1	6	Q5F5H1	Q5F5H1 [848-857]	0	984.584	High	3.1	High	0	0.0004515	260.75	High	0	0.001055
FALSE	High	[K].KPFALDTAIYTK.[G]			0.00392129	0	1	1	2	Q5F5H1	Q5F5H1 [223-234]	0	1367.76	High	2.11	High	0	0.003397	197.78	High	0	0.00092
FALSE	High	[K].GTLLDGFDGDNWSIETEGADLK.[I]			0.00021877	0	1	1	2	Q5F5H1	Q5F5H1 [85-106]	0	2353.08	High	2.89	High	0	4.614e-05	333.74	High	0	3.391e-05
FALSE	High	[R].QSGDAVLPGGQALGLNAFSLK.[T]			0.000130755	0	1	1	2	Q5F5H1	Q5F5H1 [820-840]	0	2043.09	High	2.79	High	0	0.0007729	281.46	High	0	1.892e-05
FALSE	High	[R].IGLVDDLGFTSK.[R]			2.30948e-05	0	1	1	2	Q5F5H1	Q5F5H1 [1287-1298]	0	1264.68	High	2.72	High	0	1.468e-05	281.66	High	0	2.614e-06
FALSE	High	[R].INADLGIGNAFGGNMANTPLGGR.[I]	1xOxidation [M15]		6.2052e-05	0	1	1	6	Q5F5H1	Q5F5H1 [861-883]	0	2246.1	High	3.67	High	0	4.352e-05	464.21	High	0	8.08e-06
FALSE	High	[R].QDGTVHIGNTSAALLGR.[G]			0.00218135	0	1	1	2	Q5F5H1	Q5F5H1 [357-373]	0	1709.89	High	2.67	High	0	0.0007312	227.1	High	0	0.0004702
FALSE	High	[R].SFDTAPLGGR.[L]			0.00132135	0	1	1	4	Q5F5H1	Q5F5H1 [948-957]	0	1020.51	High	2.76	High	0	0.0002089	266.91	High	0	0.0002646
FALSE	High	[K].AYGQDLDITK.[G]			0.000232708	0	1	1	2	Q5F5H1	Q5F5H1 [1189-1198]	0	1123.56	High	2.03	High	0	0.0003319	259.89	High	0	3.641e-05
FALSE	High	[R].LDGSIGIGGTTASPK.[I]			3.62124e-07	0	1	1	4	Q5F5H1	Q5F5H1 [412-426]	0	1373.73	High	5	High	0	6.233e-09	463.01	High	0	1.215e-07
FALSE	High	[K].LTLTAQPGGNVR.[G]			0.00171893	0	1	1	2	Q5F5H1	Q5F5H1 [1164-1175]	0	1226.69	High	2.31	High	0	0.003048	235.3	High	0	0.0003588
FALSE	High	[R].TDGSLAIASDPANEQR.[K]			5.37229e-05	0	1	1	4	Q5F5H1	Q5F5H1 [438-453]	0	1644.78	High	4	High	0	2.689e-06	418.67	High	0	1.676e-05
FALSE	High	[K].GGFEGETIHSTAR.[L]			0.000178065	0	1	1	2	Q5F5H1	Q5F5H1 [235-247]	0	1361.64	High	2.36	High	0	9.102e-05	245.29	High	0	2.69e-05
FALSE	High	[R].TFETDLSGTAR.[N]			0.000256877	0	1	1	4	Q5F5H1	Q5F5H1 [613-623]	0	1197.57	High	2.62	High	0	1.79e-05	301.53	High	0	0.0001198
FALSE	High	[K].LDLDASGGINR.[E]			3.31976e-06	0	1	1	4	Q5F5H1	Q5F5H1 [699-709]	0	1130.58	High	2.39	High	0	4.206e-05	344.28	High	0	2.854e-07
FALSE	High	[R].FSGYGADVTIGGK.[L]			0.0119915	0.000400742	1	1	2	Q5F5H1	Q5F5H1 [1151-1163]	0	1271.63	High	1.74	High	0.0002001	0.04289	182.51	High	0.0001758	0.003319
FALSE	High	[R].NFLPVGQTVK.[G]			0.0204609	0.000400742	1	1	8	Q5F5H1	Q5F5H1 [970-979]	0	1102.63	High	1.82	High	0	0.02088	167.15	High	0.0001758	0.006149
FALSE	High	[K].TLEEVLVK.[G]			0.00852096	0.000400742	1	1	4	Q5F5H1	Q5F5H1 [284-291]	0	930.551	High	2.13	High	0	0.005419	202.54	High	0.0001758	0.002244
FALSE	High	[R].GYLNISR.[Q]			0.0445979	0.000400742	1	1	4	Q5F5H1	Q5F5H1 [813-819]	0	822.447	High	1.88	High	0	0.01219	166.87	High	0.0001758	0.01732
FALSE	High	[R].SLDFTLK.[G]			0.00619918	0.000400742	1	1	4	Q5F5H1	Q5F5H1 [635-641]	0	823.456	High	1.91	High	0	0.006013	186.3	High	0.0001758	0.001559
FALSE	High	[R].AELTIDGGNIR.[L]			0.00630125	0.000400742	1	1	2	Q5F5H1	Q5F5H1 [257-267]	0	1158.61	High	2.67	High	0	0.001017	279.52	High	0.0001758	0.001585
FALSE	High	[K].GTVSFVGPLNDPNLNIR.[A]			0.032852	0.000400742	1	1	2	Q5F5H1	Q5F5H1 [1199-1215]	0	1812.96	High	1.42	High	0.0003946	0.06621	129.13	High	0.0001758	0.01066
FALSE	High	[R].GHLSGDLDGGIR.[T]			0.0519946	0.000400742	1	1	2	Q5F5H1	Q5F5H1 [601-612]	0	1196.6	High	2.39	High	0	0.01183	222.89	High	0.0001758	0.02243
FALSE	High	[R].FLPGTFNGVPIAGSADIVYESR.[H]			0.131657	0.000787616	1	1	2	Q5F5H1	Q5F5H1 [527-548]	0	2310.18	High	0.91	High	0.006095	0.3749	164.08	High	0.0003433	0.05574
FALSE	High	[K].SSMPSVGDDVVVLGEVK.[K]	1xOxidation [M3]		0.225974	0.00195355	1	1	2	Q5F5H1	Q5F5H1 [1112-1128]	0	1733.86	High	1.25	High	0.0007779	0.1179	125.92	High	0.0006806	0.1089
FALSE	High	[K].GRLDGSIGIGGTTASPK.[I]			0.38283	0.00696304	1	1	1	Q5F5H1	Q5F5H1 [410-426]	1	1586.85	High	1.42	Medium	0.03034	0.7551	116.76	High	0.002702	0.2159
High	Master Protein	Q5F6Q4	Ligand-gated channel OS=Neisseria gonorrhoeae (strain ATCC 700825 / FA 1090) OX=242231 GN=NGO_1495 PE=3 SV=1	0	103.709	25.9868	21	84	21	1	912	101.9	9.36	High		3281624	NGO1495; NGO_1495	transport	membrane	receptor activity;transporter activity	Pf00593, Pf07715	104.02	21	11887.3	21
Checked	Confidence	Annotated Sequence	Modifications	Modifications in Master Proteins	Qvality PEP	Qvality q-value	# Protein Groups	# Proteins	# PSMs	Master Protein Accessions	Positions in Master Proteins	# Missed Cleavages	Theo. MH+ [Da]	Found in Sample: [S14] F14: Sample	XCorr Sequest HT	Confidence Sequest HT	Percolator q-Value Sequest HT	Percolator PEP Sequest HT	Amanda Score MS Amanda	Confidence MS Amanda	Percolator q-Value MS Amanda	Percolator PEP MS Amanda
FALSE	High	[R].FLADPLSYESR.[S]			1.17542e-05	0	1	1	6	Q5F6Q4	Q5F6Q4 [298-308]	0	1297.64	High	3.03	High	0	5.944e-06	427.4	High	0	1.205e-06
FALSE	High	[K].GSNSVEQGSGALAGSVAFQTK.[T]			3.96989e-10	0	1	1	4	Q5F6Q4	Q5F6Q4 [156-176]	0	1994.98	High	5.06	High	0	1.022e-07	576.34	High	0	9.479e-12
FALSE	High	[R].TAGSSGAINEIEYENVK.[A]			5.51662e-09	0	1	1	4	Q5F6Q4	Q5F6Q4 [133-149]	0	1781.86	High	4.8	High	0	9.672e-08	521.51	High	0	1.915e-10
FALSE	High	[R].IGGAEALLIR.[T]			2.99359e-05	0	1	1	4	Q5F6Q4	Q5F6Q4 [213-222]	0	1012.61	High	3.51	High	0	6.142e-06	372.89	High	0	1.982e-05
FALSE	High	[R].ITGINILGK.[I]			0.00256007	0	1	1	6	Q5F6Q4	Q5F6Q4 [730-738]	0	928.583	High	2.56	High	0	0.003935	251.32	High	0.0001758	0.001168
FALSE	High	[R].DMTVPAFLTK.[A]	1xOxidation [M2]		0.000624993	0	1	1	8	Q5F6Q4	Q5F6Q4 [340-349]	0	1138.58	High	2.32	High	0	0.001914	289.1	High	0	0.0001389
FALSE	High	[K].LPEGWYSTFAYNR.[V]			0.00266731	0	1	1	4	Q5F6Q4	Q5F6Q4 [748-760]	0	1603.75	High	1.59	High	0	0.003663	229.23	High	0	0.0005907
FALSE	High	[R].YVVGSGYDQPEGK.[W]			1.8196e-06	0	1	1	4	Q5F6Q4	Q5F6Q4 [788-800]	0	1398.65	High	3.04	High	0	2.379e-05	376.4	High	0	1.436e-07
FALSE	High	[K].TADDVIGEGR.[Q]			0.000131294	0	1	1	4	Q5F6Q4	Q5F6Q4 [177-186]	0	1032.5	High	2.78	High	0	8.307e-05	351.13	High	0	2.368e-05
FALSE	High	[R].HQDYYYQHANR.[A]			0.000305367	0	1	1	2	Q5F6Q4	Q5F6Q4 [509-519]	0	1494.65	High	2.57	High	0	9.634e-05	281.78	High	0	4.966e-05
FALSE	High	[K].GDPAYLNAQSAR.[I]			7.23331e-07	0	1	1	4	Q5F6Q4	Q5F6Q4 [718-729]	0	1262.61	High	3.49	High	0	1.173e-06	417.52	High	0	5.006e-08
FALSE	High	[R].YDPGIAVVEQGR.[G]			2.16221e-05	0	1	1	4	Q5F6Q4	Q5F6Q4 [82-93]	0	1303.66	High	3.12	High	0	2.161e-05	367.4	High	0	6.847e-06
FALSE	High	[R].GLTQSIALAGR.[I]			0.000109988	0	1	1	4	Q5F6Q4	Q5F6Q4 [202-212]	0	1086.63	High	3.47	High	0	8.111e-06	275.67	High	0.0001758	0.003042
FALSE	High	[K].EITELLGSR.[A]			0.000614789	0	1	1	4	Q5F6Q4	Q5F6Q4 [814-822]	0	1017.56	High	2.58	High	0	0.0006142	232.73	High	0	0.0006059
FALSE	High	[R].YVTWENVR.[Q]			0.00274503	0	1	1	4	Q5F6Q4	Q5F6Q4 [871-878]	0	1066.53	High	1.81	High	0	0.00251	182.49	High	0	0.0006114
FALSE	High	[R].HNLSVNLGYDR.[F]			0.00328785	0	1	1	4	Q5F6Q4	Q5F6Q4 [492-502]	0	1287.64	High	2.38	High	0	0.0009343	228.09	High	0	0.0007532
FALSE	High	[K].GDFGNLEASWFNNAYR.[D]			7.35345e-07	0	1	1	2	Q5F6Q4	Q5F6Q4 [683-698]	0	1860.83	High	3.78	High	0	1.876e-06	414.8	High	0	5.103e-08
FALSE	High	[R].HYIGGILER.[T]			0.0524038	0.000400742	1	1	4	Q5F6Q4	Q5F6Q4 [323-331]	0	1057.58	High	2.02	High	0	0.01199	184.61	High	0.0001758	0.0213
FALSE	High	[R].QWGIQSK.[T]			0.0210465	0.000400742	1	1	2	Q5F6Q4	Q5F6Q4 [187-193]	0	846.447	High	1.03	High	0	0.0153	127.51	High	0.0001758	0.006355
FALSE	High	[K].QLDTIQVK.[A]			0.0131649	0.000400742	1	1	4	Q5F6Q4	Q5F6Q4 [36-43]	0	944.541	High	2	High	0	0.007143	171.04	High	0.0001758	0.003703
FALSE	High	[R].WADVGAGLR.[Y]			0.00697809	0.000400742	1	1	2	Q5F6Q4	Q5F6Q4 [592-600]	0	944.495	High	2.58	High	0	0.001345	201.87	High	0.0001758	0.001785
High	Master Protein	Q5FAC7	Penicillin-binding protein 1A OS=Neisseria gonorrhoeae (strain ATCC 700825 / FA 1090) OX=242231 GN=mrcA PE=3 SV=3	0	98.512	29.9499	17	42	17	1	798	88.4	9.47	High		3282452	NGO0099; NGO_0099	cell organization and biogenesis;metabolic process;regulation of biological process;response to stimulus	membrane	catalytic activity	Pf00905, Pf00912	57.66	17	6463.88	17
Checked	Confidence	Annotated Sequence	Modifications	Modifications in Master Proteins	Qvality PEP	Qvality q-value	# Protein Groups	# Proteins	# PSMs	Master Protein Accessions	Positions in Master Proteins	# Missed Cleavages	Theo. MH+ [Da]	Found in Sample: [S14] F14: Sample	XCorr Sequest HT	Confidence Sequest HT	Percolator q-Value Sequest HT	Percolator PEP Sequest HT	Amanda Score MS Amanda	Confidence MS Amanda	Percolator q-Value MS Amanda	Percolator PEP MS Amanda
FALSE	High	[R].AAVGNVVSGSVQSGASTITQQVAK.[N]			1.85308e-10	0	1	1	4	Q5FAC7	Q5FAC7 [106-129]	0	2259.19	High	5.19	High	0	2.824e-09	588.19	High	0	3.964e-12
FALSE	High	[K].VAEAYSVFANGGYR.[V]			0.000163989	0	1	1	2	Q5FAC7	Q5FAC7 [570-583]	0	1503.72	High	3.27	High	0	4.748e-05	324.69	High	0	2.444e-05
FALSE	High	[K].NVVIQLPGGR.[R]			0.000532315	0	1	1	4	Q5FAC7	Q5FAC7 [363-372]	0	1052.62	High	2.37	High	0	0.001446	230.17	High	0	9.385e-05
FALSE	High	[K].GMTASTVVNDAPISLPGK.[G]	1xOxidation [M2]		0.000381389	0	1	1	4	Q5FAC7	Q5FAC7 [475-492]	0	1773.91	High	2.83	High	0	9.906e-05	370.1	High	0	0.0001573
FALSE	High	[R].FGFRPSELPASLSMALGTGETTPLK.[V]	1xOxidation [M14]		1.12999e-09	0	1	1	2	Q5FAC7	Q5FAC7 [545-569]	0	2623.34	High	5.56	High	0	8.693e-10	575.97	High	0	3.128e-11
FALSE	High	[R].DLTLAEAAMLAGLPK.[A]	1xOxidation [M9]		1.00648e-08	0	1	1	2	Q5FAC7	Q5FAC7 [192-206]	0	1529.82	High	4.13	High	0	1.012e-08	498.18	High	0	3.796e-10
FALSE	High	[K].SEDVEETVSQYLSGLYTVDK.[M]			6.29095e-08	0	1	1	2	Q5FAC7	Q5FAC7 [330-349]	0	2262.07	High	3.03	High	0	4.649e-06	444.13	High	0	3.079e-09
FALSE	High	[R].ILMSIGVGYAQQYIR.[R]	1xOxidation [M3]		3.50071e-05	0	1	1	2	Q5FAC7	Q5FAC7 [529-543]	0	1727.91	High	3.16	High	0	1.601e-06	360.93	High	0	6.927e-06
FALSE	High	[R].NAVIAAEDKR.[F]			0.0012998	0	1	1	2	Q5FAC7	Q5FAC7 [82-91]	1	1086.59	High	2.34	High	0	0.000128	238.6	High	0	0.0004553
FALSE	High	[R].GAENYIDLSK.[S]			0.000289453	0	1	1	2	Q5FAC7	Q5FAC7 [320-329]	0	1109.55	High	2.34	High	0	0.0003188	265.98	High	0	4.67e-05
FALSE	High	[K].APSAYNPIVNPER.[A]			0.0002859	0	1	1	2	Q5FAC7	Q5FAC7 [207-219]	0	1427.73	High	3.13	High	0	2.041e-05	338.71	High	0	4.872e-05
FALSE	High	[K].YGEDAYTQGFK.[V]			2.26344e-06	0	1	1	2	Q5FAC7	Q5FAC7 [278-288]	0	1278.56	High	2.91	High	0	2.554e-06	337.04	High	0	1.842e-07
FALSE	High	[R].DQALNEELHYER.[F]			4.0103e-05	0	1	1	4	Q5FAC7	Q5FAC7 [243-254]	0	1516.7	High	3.25	High	0	6.015e-05	268.4	High	0	4.886e-06
FALSE	High	[R].YSGYITLR.[Q]			0.0343248	0.000400742	1	1	2	Q5FAC7	Q5FAC7 [508-515]	0	972.515	High	1.97	High	0	0.01466	165.18	High	0.0001758	0.01123
FALSE	High	[K].NFYLSSEK.[T]			0.0141618	0.000400742	1	1	2	Q5FAC7	Q5FAC7 [130-137]	0	987.478	High	1.86	High	0	0.005714	188.56	High	0.0001758	0.004029
FALSE	High	[R].NAYIMYK.[I]	1xOxidation [M5]		0.0568896	0.000400742	1	1	2	Q5FAC7	Q5FAC7 [620-626]	0	918.439	High	1.39	High	0.0005866	0.1055	142.82	High	0.0001758	0.02035
FALSE	High	[R].AQMQPLVAGQNAPQAIDPR.[N]	1xOxidation [M3]		0.00866092	0.000400742	1	1	2	Q5FAC7	Q5FAC7 [601-619]	0	2021.02	High	2.28	High	0	0.001655	255.31	High	0.0001758	0.002289
High	Master Protein	Q5F531	Adhesin OS=Neisseria gonorrhoeae (strain ATCC 700825 / FA 1090) OX=242231 GN=NGO_2105 PE=4 SV=1	0	90.735	19.346	22	56	22	1	1468	160.4	9.2	High		3282812	NGO2105; NGO_2105	metabolic process	membrane	catalytic activity	Pf02395, Pf03212, Pf03797	59.4	21	6951.24	22
Checked	Confidence	Annotated Sequence	Modifications	Modifications in Master Proteins	Qvality PEP	Qvality q-value	# Protein Groups	# Proteins	# PSMs	Master Protein Accessions	Positions in Master Proteins	# Missed Cleavages	Theo. MH+ [Da]	Found in Sample: [S14] F14: Sample	XCorr Sequest HT	Confidence Sequest HT	Percolator q-Value Sequest HT	Percolator PEP Sequest HT	Amanda Score MS Amanda	Confidence MS Amanda	Percolator q-Value MS Amanda	Percolator PEP MS Amanda
FALSE	High	[R].FMSELFGYR.[S]	1xOxidation [M2]		0.00055468	0	1	1	4	Q5F531	Q5F531 [970-978]	0	1165.53	High	2.2	High	0	0.0002497	227.35	High	0	9.849e-05
FALSE	High	[K].APMIDFSVVSR.[N]	1xOxidation [M3]		0.000180278	0	1	1	4	Q5F531	Q5F531 [88-98]	0	1237.62	High	2.56	High	0	3.801e-05	269.22	High	0	2.721e-05
FALSE	High	[K].DNAQSLDALIAAGR.[N]			1.28803e-07	0	1	1	2	Q5F531	Q5F531 [1090-1103]	0	1414.73	High	3.63	High	0	2.353e-06	387.93	High	0	6.97e-09
FALSE	High	[R].YENVNIATPGLAFNR.[Y]			0.00410195	0	1	1	2	Q5F531	Q5F531 [1361-1375]	0	1678.85	High	2.64	High	0	0.0007487	264.18	High	0	0.000968
FALSE	High	[R].LNNGENISFIDK.[G]			0.000400703	0	1	1	2	Q5F531	Q5F531 [389-400]	0	1363.69	High	2.29	High	0	8.262e-05	225.58	High	0	6.797e-05
FALSE	High	[R].SLLSVTPPTSAESR.[F]			0.000999019	0	1	1	4	Q5F531	Q5F531 [939-952]	0	1444.76	High	3.23	High	0	0.0001088	278.92	High	0	0.0001927
FALSE	High	[R].VNTAVLAQDFGK.[T]			2.99497e-06	0	1	1	2	Q5F531	Q5F531 [1414-1425]	0	1262.67	High	2.98	High	0	1.394e-07	387.15	High	0	2.527e-07
FALSE	High	[R].TVQLFNVSLSETAR.[E]			0.000137378	0	1	1	2	Q5F531	Q5F531 [359-372]	0	1564.83	High	2.97	High	0	8.396e-06	340.92	High	0	2.116e-05
FALSE	High	[R].SDWTGLTSCTEK.[T]	1xCarbamidomethyl [C9]		0.00116801	0	1	1	2	Q5F531	Q5F531 [729-740]	0	1384.6	High	2.34	High	0	0.0001129	234.7	High	0	0.0002462
FALSE	High	[K].ANVSHSALNGNVSLADK.[A]			9.96381e-05	0	1	1	2	Q5F531	Q5F531 [847-863]	0	1696.86	High	3.08	High	0	2.666e-05	291.92	High	0	1.383e-05
FALSE	High	[K].AGETEAALTAK.[Q]			8.14728e-06	0	1	1	2	Q5F531	Q5F531 [1067-1077]	0	1061.55	High	2.97	High	0	9.228e-06	323.16	High	0	7.944e-07
FALSE	High	[K].VILDQQADDQGKK.[Q]			4.92721e-05	0	1	1	4	Q5F531	Q5F531 [486-498]	1	1457.76	High	3.02	High	0	3.129e-06	326.89	High	0	6.194e-06
FALSE	High	[R].EAETRPATTAFPR.[A]			0.000780508	0	1	1	2	Q5F531	Q5F531 [1149-1161]	0	1446.73	High	2.68	High	0	0.0002457	225.37	High	0	0.0001455
FALSE	High	[R].GTVQLNADNQFNPDK.[L]			5.81233e-06	0	1	1	4	Q5F531	Q5F531 [511-525]	0	1660.79	High	3.03	High	0	0.0001341	348.98	High	0	5.396e-07
FALSE	High	[R].LNLNYQPEEADR.[T]			0.000110898	0	1	1	4	Q5F531	Q5F531 [608-619]	0	1461.7	High	3.16	High	0	4.692e-05	357.51	High	0	1.564e-05
FALSE	High	[K].WLINGVLQTGNPYIGK.[S]			0.015482	0.000400742	1	1	2	Q5F531	Q5F531 [281-296]	0	1772.97	High	1.59	High	0.0002001	0.03127	186.5	High	0.0001758	0.00447
FALSE	High	[K].DIEVYNK.[K]			0.0332475	0.000400742	1	1	2	Q5F531	Q5F531 [70-76]	0	880.441	High	1.43	High	0.0002001	0.04045	153.84	High	0.0001758	0.01081
FALSE	High	[R].LDLNGHSLSFHR.[I]			0.00450686	0.000400742	1	1	2	Q5F531	Q5F531 [535-546]	0	1395.71	High	2.11	High	0	0.0009234	202.88	High	0.0001758	0.001081
FALSE	High	[K].LYFGFR.[G]			0.040239	0.000400742	1	1	2	Q5F531	Q5F531 [526-531]	0	802.425	High	1.25	High	0.0002001	0.02991	123.01	High	0.0001758	0.01355
FALSE	High	[R].DLPQPQPQPQPQPQR.[D]			0.305748	0.00466515	1	1	3	Q5F531	Q5F531 [1168-1182]	0	1753.9	High	1.25	High	0.009854	0.4713	129.82	High	0.001524	0.1607
FALSE	High	[R].IQNTDEGAMIVNHNQDKESTVTITGNK.[D]	1xOxidation [M9]		0.304829	0.00466515	1	1	2	Q5F531	Q5F531 [547-573]	1	2973.42	High	1.33	High	0.001354	0.1545	118.44	High	0.001524	0.1597
FALSE	High	[K].HYSLPYR.[L]			0.38706	0.00696304	1	1	1	Q5F531	Q5F531 [348-354]	0	935.473	High	1.16	Medium	0.01209	0.5221	85.36	High	0.002702	0.2194
High	Master Protein	Q5F870	Succinate dehydrogenase flavoprotein subunit OS=Neisseria gonorrhoeae (strain ATCC 700825 / FA 1090) OX=242231 GN=NGO_0921 PE=3 SV=1	0	81.748	32.879	16	52	16	1	587	64.4	6.24	High		3281104	NGO0921; NGO_0921	metabolic process;transport	membrane	catalytic activity;nucleotide binding	Pf00890, Pf02910	66.4	16	7478.84	16
Checked	Confidence	Annotated Sequence	Modifications	Modifications in Master Proteins	Qvality PEP	Qvality q-value	# Protein Groups	# Proteins	# PSMs	Master Protein Accessions	Positions in Master Proteins	# Missed Cleavages	Theo. MH+ [Da]	Found in Sample: [S14] F14: Sample	XCorr Sequest HT	Confidence Sequest HT	Percolator q-Value Sequest HT	Percolator PEP Sequest HT	Amanda Score MS Amanda	Confidence MS Amanda	Percolator q-Value MS Amanda	Percolator PEP MS Amanda
FALSE	High	[R].AAPEAVIELEHMGMPFDR.[V]	2xOxidation [M12; M14]		0.000556968	0	1	1	8	Q5F870	Q5F870 [91-108]	0	2044.95	High	2.65	High	0	0.0008232	367.68	High	0	0.0001073
FALSE	High	[R].IYASSTNAYMNTGDGLGICAR.[A]	1xOxidation [M10]; 1xCarbamidomethyl [C19]		3.0308e-05	0	1	1	2	Q5F870	Q5F870 [208-228]	0	2251.01	High	1.76	High	0	0.002641	316.88	High	0	3.55e-06
FALSE	High	[R].KFDAVIVGGGGAGLR.[A]			1.71688e-05	0	1	1	2	Q5F870	Q5F870 [7-21]	1	1416.8	High	4.19	High	0	6.724e-07	339.84	High	0	5.502e-05
FALSE	High	[K].FDAVIVGGGGAGLR.[A]			0.000253724	0	1	1	2	Q5F870	Q5F870 [8-21]	0	1288.7	High	2.42	High	0	0.002053	235.4	High	0	4.034e-05
FALSE	High	[R].IEALELDNLIEVAK.[A]			1.27747e-07	0	1	1	2	Q5F870	Q5F870 [510-523]	0	1569.87	High	4.14	High	0	1.564e-06	451.18	High	0	6.917e-09
FALSE	High	[R].LGTNSLLDLVVFGK.[A]			2.94603e-06	0	1	1	2	Q5F870	Q5F870 [399-412]	0	1475.85	High	3.39	High	0	7.945e-08	356.52	High	0	2.06e-06
FALSE	High	[R].LDSQTDGENVDALR.[R]			9.33744e-07	0	1	1	4	Q5F870	Q5F870 [446-459]	0	1532.72	High	3.02	High	0	6.828e-07	360.48	High	0	6.69e-08
FALSE	High	[R].LDSQTDGENVDALRR.[E]			0.00200111	0	1	1	4	Q5F870	Q5F870 [446-460]	1	1688.82	High	2.55	High	0	0.001279	225.82	High	0	0.0004271
FALSE	High	[K].GLYAAGECACASVHGANR.[L]	2xCarbamidomethyl [C8; C10]		5.18159e-07	0	1	1	2	Q5F870	Q5F870 [381-398]	0	1863.82	High	4.53	High	0	9.264e-07	420.63	High	0	3.42e-08
FALSE	High	[K].ATLVSAEAR.[K]			0.000923914	0	1	1	4	Q5F870	Q5F870 [524-532]	0	917.505	High	2.26	High	0	8.468e-05	239.67	High	0	0.0002857
FALSE	High	[R].AMAMEIYEGR.[G]	2xOxidation [M2; M4]		0.000128619	0	1	1	4	Q5F870	Q5F870 [292-301]	0	1202.52	High	2.55	High	0	0.0001271	287.97	High	0	1.855e-05
FALSE	High	[R].GEGGILLNADGER.[F]			0.000100462	0	1	1	4	Q5F870	Q5F870 [259-271]	0	1300.65	High	3.97	High	0	4.529e-05	403.33	High	0	1.394e-05
FALSE	High	[K].GVQEIMAIAER.[V]	1xOxidation [M6]		8.04724e-06	0	1	1	4	Q5F870	Q5F870 [482-492]	0	1232.63	High	3.49	High	0	9.097e-07	428.78	High	0	7.814e-07
FALSE	High	[R].SVQLHAGVFR.[T]			0.00148865	0	1	1	2	Q5F870	Q5F870 [465-474]	0	1113.62	High	2.42	High	0	0.0008332	222.65	High	0	0.0003043
FALSE	High	[K].NKDHVLLK.[I]			0.0161869	0.000400742	1	1	2	Q5F870	Q5F870 [306-313]	1	966.573	High	2.17	High	0	0.009397	210.59	High	0.0001758	0.004686
FALSE	High	[K].EQSDWKPLPANAGELTR.[Q]			0.00694968	0.000400742	1	1	4	Q5F870	Q5F870 [424-440]	0	1911.96	High	3.16	High	0	0.001433	212.36	High	0.0001758	0.001774
High	Master Protein	Q5F5V7	Membrane protein OS=Neisseria gonorrhoeae (strain ATCC 700825 / FA 1090) OX=242231 GN=NGO_1812 PE=3 SV=1	0	76.994	42.5287	9	48	9	1	348	37.2	8.76	High		3282133	NGO1812; NGO_1812	transport	membrane	transporter activity	Pf00267, Pf13609	78.58	9	9318.39	9
Checked	Confidence	Annotated Sequence	Modifications	Modifications in Master Proteins	Qvality PEP	Qvality q-value	# Protein Groups	# Proteins	# PSMs	Master Protein Accessions	Positions in Master Proteins	# Missed Cleavages	Theo. MH+ [Da]	Found in Sample: [S14] F14: Sample	XCorr Sequest HT	Confidence Sequest HT	Percolator q-Value Sequest HT	Percolator PEP Sequest HT	Amanda Score MS Amanda	Confidence MS Amanda	Percolator q-Value MS Amanda	Percolator PEP MS Amanda
FALSE	High	[R].YDSPEFAGFSGSVQYAPK.[D]			6.63986e-09	0	1	1	10	Q5F5V7	Q5F5V7 [153-170]	0	1949.89	High	4.83	High	0	4.879e-11	640.97	High	0	8.643e-10
FALSE	High	[R].LVGGYDNNALYVSVAAQQQDAK.[L]			1.87612e-10	0	1	1	8	Q5F5V7	Q5F5V7 [231-252]	0	2324.15	High	5.77	High	0	2.109e-08	585.03	High	0	4.033e-12
FALSE	High	[R].TSALVSAGWLQEGK.[G]			1.64302e-08	0	1	1	4	Q5F5V7	Q5F5V7 [317-330]	0	1446.76	High	4.77	High	0	1.67e-09	523.75	High	0	6.657e-10
FALSE	High	[K].AVWQLEQGASVAGTNTGWGNK.[Q]			3.97164e-11	0	1	1	8	Q5F5V7	Q5F5V7 [74-94]	0	2174.06	High	6.06	High	0	1.099e-11	581.26	High	0	6.847e-13
FALSE	High	[K].GQEDLGNGLK.[A]			0.00201762	0	1	1	4	Q5F5V7	Q5F5V7 [64-73]	0	1030.52	High	3.1	High	0	0.0002194	269.74	High	0.0001758	0.001306
FALSE	High	[K].IVSTASAVVLR.[H]			0.000253724	0	1	1	6	Q5F5V7	Q5F5V7 [335-345]	0	1115.68	High	3.19	High	0	0.0008926	343.52	High	0	0.000199
FALSE	High	[K].VETGSEIADFGSK.[I]			2.07498e-05	0	1	1	4	Q5F5V7	Q5F5V7 [47-59]	0	1339.64	High	3.87	High	0	1.844e-06	430.58	High	0	2.663e-06
FALSE	High	[K].DNSGSNGESYHVGLNYQNSGFFAQYAGLFQR.[Y]			0.00779031	0.000400742	1	1	2	Q5F5V7	Q5F5V7 [171-201]	0	3427.54	High	1.82	High	0	0.002805	162.22	High	0.0001758	0.002022
FALSE	High	[R].VSYAHGFK.[G]			0.0125901	0.000400742	1	1	2	Q5F5V7	Q5F5V7 [283-290]	0	908.462	High	2.01	High	0	0.004146	239.03	High	0.0001758	0.003522
High	Master Protein	Q5F598	Cytochrome C OS=Neisseria gonorrhoeae (strain ATCC 700825 / FA 1090) OX=242231 GN=NGO_2031 PE=4 SV=2	0	66.558	42.3221	9	44	9	1	267	30.5	8.92	High		3282716	NGO2031; NGO_2031	metabolic process	membrane	metal ion binding	Pf02167	61.14	9	8156.25	9
Checked	Confidence	Annotated Sequence	Modifications	Modifications in Master Proteins	Qvality PEP	Qvality q-value	# Protein Groups	# Proteins	# PSMs	Master Protein Accessions	Positions in Master Proteins	# Missed Cleavages	Theo. MH+ [Da]	Found in Sample: [S14] F14: Sample	XCorr Sequest HT	Confidence Sequest HT	Percolator q-Value Sequest HT	Percolator PEP Sequest HT	Amanda Score MS Amanda	Confidence MS Amanda	Percolator q-Value MS Amanda	Percolator PEP MS Amanda
FALSE	High	[K].VGMPHPLWEQQGVQAVELDAK.[G]	1xOxidation [M3]		2.37251e-10	0	1	1	4	Q5F598	Q5F598 [155-175]	0	2348.17	High	5.01	High	0	2.741e-09	591.17	High	0	5.268e-12
FALSE	High	[K].GADYLYAYMR.[G]	1xOxidation [M9]		0.000148558	0	1	1	6	Q5F598	Q5F598 [126-135]	0	1238.55	High	2.55	High	0	0.0006214	427.12	High	0	2.876e-05
FALSE	High	[R].DLVNYLVYMGEPAQLQR.[K]	1xOxidation [M9]		2.71549e-08	0	1	1	12	Q5F598	Q5F598 [220-236]	0	2025.01	High	3.87	High	0	3.252e-06	494.25	High	0	1.177e-09
FALSE	High	[R].LKDIGLTDEEIKK.[N]			3.32122e-07	0	1	1	4	Q5F598	Q5F598 [73-85]	2	1501.85	High	4.92	High	0	4.426e-08	525.13	High	0	2.052e-08
FALSE	High	[K].DIGLTDEEIKK.[N]			0.0016702	0	1	1	4	Q5F598	Q5F598 [75-85]	1	1260.67	High	2.22	High	0	0.0008269	248.37	High	0	0.0003459
FALSE	High	[K].WFGAAPPDLTLIAR.[S]			2.82587e-05	0	1	1	2	Q5F598	Q5F598 [110-123]	0	1527.83	High	3.4	High	0	1.234e-06	330.74	High	0	1.915e-05
FALSE	High	[K].LYWESTGLHSR.[R]			0.000575611	0	1	1	2	Q5F598	Q5F598 [192-202]	0	1348.66	High	2.49	High	0	0.0002614	228.21	High	0	0.0001027
FALSE	High	[K].NLMFTTDNVGDVMHSAMNPK.[D]	3xOxidation [M3; M13; M17]		5.07598e-07	0	1	1	6	Q5F598	Q5F598 [86-105]	0	2269.99	High	3.86	High	0	1.576e-05	564.02	High	0	3.336e-08
FALSE	High	[K].EYDAYVR.[D]			0.0343248	0.000400742	1	1	4	Q5F598	Q5F598 [213-219]	0	915.421	High	1.85	High	0.0002001	0.03101	154.18	High	0.0001758	0.01584
High	Master Protein	Q5F726	Multidrug transporter OS=Neisseria gonorrhoeae (strain ATCC 700825 / FA 1090) OX=242231 GN=NGO_1363 PE=3 SV=1	0	62.122	33.1906	11	38	11	1	467	50.4	9.17	High		3282457	NGO1363; NGO_1363	transport	membrane	transporter activity	Pf02321	52.18	11	5988.69	11
Checked	Confidence	Annotated Sequence	Modifications	Modifications in Master Proteins	Qvality PEP	Qvality q-value	# Protein Groups	# Proteins	# PSMs	Master Protein Accessions	Positions in Master Proteins	# Missed Cleavages	Theo. MH+ [Da]	Found in Sample: [S14] F14: Sample	XCorr Sequest HT	Confidence Sequest HT	Percolator q-Value Sequest HT	Percolator PEP Sequest HT	Amanda Score MS Amanda	Confidence MS Amanda	Percolator q-Value MS Amanda	Percolator PEP MS Amanda
FALSE	High	[K].HGVSGALDLLDAER.[I]			4.2503e-06	0	1	1	4	Q5F726	Q5F726 [415-428]	0	1452.74	High	3.41	High	0	3.413e-05	376.27	High	0	3.772e-07
FALSE	High	[K].LIDIALER.[N]			0.000517197	0	1	1	4	Q5F726	Q5F726 [66-73]	0	942.562	High	2.52	High	0	0.0005216	225.53	High	0	9.059e-05
FALSE	High	[R].NALATLINRPIPEDLPAGLPLDK.[Q]			7.99531e-10	0	1	1	2	Q5F726	Q5F726 [240-262]	0	2441.38	High	6.73	High	0	4.333e-11	656.41	High	0	2.108e-11
FALSE	High	[K].LPAGLSSEVLLDRPDIR.[A]			0.000100877	0	1	1	4	Q5F726	Q5F726 [269-285]	0	1851.03	High	2.94	High	0	0.0001544	355.37	High	0	1.405e-05
FALSE	High	[R].SSSEAALQGYFASVANR.[D]			3.34869e-07	0	1	1	4	Q5F726	Q5F726 [142-158]	0	1757.85	High	3.81	High	0	2.984e-08	487.67	High	0	4.539e-08
FALSE	High	[R].LTGSVGTGSVELGGLFK.[S]			3.18434e-05	0	1	1	4	Q5F726	Q5F726 [311-327]	0	1621.88	High	4.38	High	0	1.598e-06	398.32	High	0	4.049e-06
FALSE	High	[K].AGVISAVALR.[Q]			8.77418e-06	0	1	1	4	Q5F726	Q5F726 [206-215]	0	956.589	High	2.89	High	0	0.0001407	336.91	High	0	8.642e-07
FALSE	High	[R].QQEALIESAK.[A]			0.00216351	0	1	1	4	Q5F726	Q5F726 [216-225]	0	1116.59	High	2.09	High	0	0.0005831	198.04	High	0	0.0004656
FALSE	High	[R].TAVLNSEIYR.[K]			3.05587e-05	0	1	1	4	Q5F726	Q5F726 [79-88]	0	1165.62	High	2.75	High	0	2.138e-05	299.23	High	0	3.599e-06
FALSE	High	[R].AVDLGWHDYFADPR.[L]			0.0198112	0.000400742	1	1	2	Q5F726	Q5F726 [49-62]	0	1661.77	High	2.02	High	0.0002001	0.04346	170.64	High	0.0001758	0.005937
FALSE	High	[R].NNLLPTLAANANGSR.[Q]			0.297546	0.00428248	1	1	2	Q5F726	Q5F726 [96-110]	0	1525.81	High	1.46	High	0.0007779	0.1175	141.04	High	0.007993	0.4583
High	Master Protein	Q5F693	Type II secretion system protein F OS=Neisseria gonorrhoeae (strain ATCC 700825 / FA 1090) OX=242231 GN=NGO_1669 PE=3 SV=1	0	60	25.8537	10	38	10	1	410	45.3	9.48	High		3281254	NGO1669; NGO_1669	transport	membrane		Pf00482	47.56	10	6638.93	10
Checked	Confidence	Annotated Sequence	Modifications	Modifications in Master Proteins	Qvality PEP	Qvality q-value	# Protein Groups	# Proteins	# PSMs	Master Protein Accessions	Positions in Master Proteins	# Missed Cleavages	Theo. MH+ [Da]	Found in Sample: [S14] F14: Sample	XCorr Sequest HT	Confidence Sequest HT	Percolator q-Value Sequest HT	Percolator PEP Sequest HT	Amanda Score MS Amanda	Confidence MS Amanda	Percolator q-Value MS Amanda	Percolator PEP MS Amanda
FALSE	High	[R].MPIFGDIVR.[K]	1xOxidation [M1]		0.000215197	0	1	1	6	Q5F693	Q5F693 [264-272]	0	1063.56	High	2.42	High	0	0.0008026	307.48	High	0	0.000122
FALSE	High	[R].KITQEDITVFTR.[Q]			0.000577985	0	1	1	4	Q5F693	Q5F693 [66-77]	1	1450.79	High	3.61	High	0	4.804e-05	284.26	High	0	0.0002772
FALSE	High	[K].AAEFYEDEVDNAVGR.[L]			5.42649e-09	0	1	1	4	Q5F693	Q5F693 [360-374]	0	1684.74	High	5.06	High	0	1.824e-09	580.81	High	0	2.006e-09
FALSE	High	[K].ITQEDITVFTR.[Q]			2.03269e-05	0	1	1	4	Q5F693	Q5F693 [67-77]	0	1322.7	High	3.29	High	0	3.736e-05	323.06	High	0	2.998e-06
FALSE	High	[K].LVNGEVSAFTEEEAR.[K]			1.03075e-06	0	1	1	4	Q5F693	Q5F693 [29-43]	0	1650.8	High	3.72	High	0	5.805e-08	442.11	High	0	7.49e-08
FALSE	High	[K].AGLPLMQAFEIVAR.[G]	1xOxidation [M6]		1.35767e-05	0	1	1	6	Q5F693	Q5F693 [85-98]	0	1531.83	High	2.89	High	0	5.595e-05	400.31	High	0	1.424e-06
FALSE	High	[R].GHGNPSMTEMLMEIR.[G]	3xOxidation [M7; M10; M12]		1.48031e-05	0	1	1	2	Q5F693	Q5F693 [99-113]	0	1750.76	High	2.18	High	0	0.0001075	373.96	High	0	1.569e-06
FALSE	High	[R].QLSTMIK.[A]	1xOxidation [M5]		0.00145836	0	1	1	2	Q5F693	Q5F693 [78-84]	0	836.455	High	1.75	High	0	0.001147	231.41	High	0	0.0002974
FALSE	High	[R].VIQGLSMTSGMR.[A]	2xOxidation [M7; M11]		2.82842e-07	0	1	1	4	Q5F693	Q5F693 [320-331]	0	1311.64	High	2.09	High	0	0.0002685	519.1	High	0	1.712e-08
FALSE	High	[R].MDAILLR.[M]	1xOxidation [M1]		0.00520043	0.000400742	1	1	2	Q5F693	Q5F693 [257-263]	0	847.471	High	1.81	High	0	0.005001	239.24	High	0.0001758	0.001271
High	Master Protein	Q5F9W0	Outer membrane protein assembly factor BamD OS=Neisseria gonorrhoeae (strain ATCC 700825 / FA 1090) OX=242231 GN=bamD PE=1 SV=1	0	54.62	43.8202	10	32	10	1	267	30.8	8.87	High		3281625	NGO0277; NGO_0277	cell organization and biogenesis	membrane	protein binding	Pf08139, Pf13432, Pf13512, Pf13525	36.5	10	5181.5	10
Checked	Confidence	Annotated Sequence	Modifications	Modifications in Master Proteins	Qvality PEP	Qvality q-value	# Protein Groups	# Proteins	# PSMs	Master Protein Accessions	Positions in Master Proteins	# Missed Cleavages	Theo. MH+ [Da]	Found in Sample: [S14] F14: Sample	XCorr Sequest HT	Confidence Sequest HT	Percolator q-Value Sequest HT	Percolator PEP Sequest HT	Amanda Score MS Amanda	Confidence MS Amanda	Percolator q-Value MS Amanda	Percolator PEP MS Amanda
FALSE	High	[K].LYEILESR.[F]			0.000800015	0	1	1	2	Q5F9W0	Q5F9W0 [57-64]	0	1022.55	High	2.51	High	0	0.0005032	241.23	High	0	0.0001494
FALSE	High	[R].EAYQAFAELVQR.[F]			3.15968e-06	0	1	1	4	Q5F9W0	Q5F9W0 [145-156]	0	1424.72	High	3.71	High	0	1.99e-06	443.12	High	0	2.687e-07
FALSE	High	[R].GLVLFNEDQSFLNK.[L]			3.82376e-09	0	1	1	4	Q5F9W0	Q5F9W0 [116-129]	0	1623.84	High	4.49	High	0	2.152e-09	519.9	High	0	1.259e-10
FALSE	High	[R].VLETNFPK.[S]			0.00101559	0	1	1	4	Q5F9W0	Q5F9W0 [240-247]	0	947.52	High	1.9	High	0	0.0007049	177.21	High	0	0.0001961
FALSE	High	[K].LVDALGGNEMSVAR.[Y]	1xOxidation [M10]		9.56679e-06	0	1	1	4	Q5F9W0	Q5F9W0 [173-186]	0	1447.72	High	2.55	High	0	0.0001404	511.23	High	0	9.552e-07
FALSE	High	[K].KLDKPQLAADTR.[R]			0.000288264	0	1	1	2	Q5F9W0	Q5F9W0 [227-238]	1	1355.76	High	3.18	High	0	2.379e-05	328.01	High	0	4.646e-05
FALSE	High	[K].IIGSYQNTR.[Y]			0.000294259	0	1	1	4	Q5F9W0	Q5F9W0 [204-212]	0	1051.55	High	1.46	High	0	0.0007742	238.62	High	0	4.777e-05
FALSE	High	[K].DAQITQDWSVEK.[L]			0.000100462	0	1	1	2	Q5F9W0	Q5F9W0 [26-37]	0	1419.68	High	2.25	High	0	8.603e-06	270.65	High	0	1.398e-05
FALSE	High	[K].LYAEAQDELNSSNYTR.[A]			1.60292e-08	0	1	1	4	Q5F9W0	Q5F9W0 [38-53]	0	1873.86	High	4.15	High	0	4.851e-10	546.58	High	0	6.466e-10
FALSE	High	[K].LASQDWSDRDPK.[A]			0.127426	0.000787616	1	1	2	Q5F9W0	Q5F9W0 [130-141]	1	1417.67	High	1.64	High	0.00459	0.3016	130.56	High	0.0003433	0.05338
High	Master Protein	A0A0H4IV81	Opacity protein opA54 OS=Neisseria gonorrhoeae (strain ATCC 700825 / FA 1090) OX=242231 GN=NGO_05620 PE=4 SV=1	0	44.293	23.1441	5	62	3	1	229	25.8	9.47	High		19593000	NGO1073a; NGO_05620	transport	membrane	transporter activity	Pf02462, Pf13505, Pf13568	117.17	5	12137.1	5
Checked	Confidence	Annotated Sequence	Modifications	Modifications in Master Proteins	Qvality PEP	Qvality q-value	# Protein Groups	# Proteins	# PSMs	Master Protein Accessions	Positions in Master Proteins	# Missed Cleavages	Theo. MH+ [Da]	Found in Sample: [S14] F14: Sample	XCorr Sequest HT	Confidence Sequest HT	Percolator q-Value Sequest HT	Percolator PEP Sequest HT	Amanda Score MS Amanda	Confidence MS Amanda	Percolator q-Value MS Amanda	Percolator PEP MS Amanda
FALSE	High	[R].VSVGYDFGGWR.[I]			0.000427982	0	2	7	2	A0A0H4IV74; A0A0H4IV81	A0A0H4IV74 [47-57]; A0A0H4IV81 [46-56]	0	1242.59	High	3.56	High	0	6.227e-05	321	High	0	7.3e-05
FALSE	High	[R].VGLGVIAGVGFDITPNLTLDAGYR.[Y]			2.00478e-11	0	1	1	48	A0A0H4IV81	A0A0H4IV81 [181-204]	0	2418.3	High	7.01	High	0	6.493e-11	696.92	High	0	1.419e-10
FALSE	High	[R].RVGLGVIAGVGFDITPNLTLDAGYR.[Y]			8.62188e-13	0	1	1	6	A0A0H4IV81	A0A0H4IV81 [180-204]	1	2574.4	High	7.63	High	0	3.984e-13	770.74	High	0	8.624e-15
FALSE	High	[K].FKPYIGAR.[V]			0.167103	0.000787616	2	4	4	A0A0H4IV74; A0A0H4IV81	A0A0H4IV74 [120-127]; A0A0H4IV81 [123-130]	0	951.541	High	1.57	High	0.001354	0.1461	122.27	High	0.004532	0.3028
FALSE	High	[K].ISTVSDYFR.[N]			0.415166	0.00849233	1	7	2	A0A0H4IV81	A0A0H4IV81 [27-35]	0	1087.54	High	1.09	High	0.001929	0.1912	116.76	High	0.004041	0.2849
High	Master Protein	Q5F6H7	Phosphate transporter OS=Neisseria gonorrhoeae (strain ATCC 700825 / FA 1090) OX=242231 GN=NGO_1581 PE=3 SV=1	0	39.882	12.0229	5	34	5	1	524	56.5	8.87	High		3281088	NGO1581; NGO_1581	transport	membrane	transporter activity	Pf01384	51.38	5	6231.81	5
Checked	Confidence	Annotated Sequence	Modifications	Modifications in Master Proteins	Qvality PEP	Qvality q-value	# Protein Groups	# Proteins	# PSMs	Master Protein Accessions	Positions in Master Proteins	# Missed Cleavages	Theo. MH+ [Da]	Found in Sample: [S14] F14: Sample	XCorr Sequest HT	Confidence Sequest HT	Percolator q-Value Sequest HT	Percolator PEP Sequest HT	Amanda Score MS Amanda	Confidence MS Amanda	Percolator q-Value MS Amanda	Percolator PEP MS Amanda
FALSE	High	[K].MAHDAQIYDEPEFDPQELQSEYYR.[G]	1xOxidation [M1]		1.00869e-13	0	1	1	8	Q5F6H7	Q5F6H7 [253-276]	0	2990.28	High	7.24	High	0	3.843e-11	853.51	High	0	7.436e-16
FALSE	High	[R].LFFEGLSEAEK.[V]			6.03181e-06	0	1	1	8	Q5F6H7	Q5F6H7 [236-246]	0	1269.64	High	3.25	High	0	3.553e-06	392.4	High	0	5.64e-07
FALSE	High	[K].NVLDYNAWAEGTLK.[G]			9.18488e-07	0	1	1	4	Q5F6H7	Q5F6H7 [208-221]	0	1593.79	High	3.21	High	0	8.116e-07	480.41	High	0	6.566e-08
FALSE	High	[R].LFFEGLSEAEKVEYATK.[M]			2.09308e-06	0	1	1	8	Q5F6H7	Q5F6H7 [236-252]	1	1960.99	High	4	High	0	4.984e-06	430.94	High	0	1.684e-07
FALSE	High	[R].GLYAFDNR.[K]			0.00483143	0.000400742	1	1	6	Q5F6H7	Q5F6H7 [277-284]	0	955.463	High	2.58	High	0	0.007067	187.41	High	0.0001758	0.00843
High	Master Protein	Q5F5Y1	Sodium:alanine symporter OS=Neisseria gonorrhoeae (strain ATCC 700825 / FA 1090) OX=242231 GN=NGO_1787 PE=3 SV=1	0	39.27	18.3158	5	20	5	1	475	51.7	8.38	High		3282464	NGO1787; NGO_1787	transport	membrane	transporter activity	Pf01235, Pf03845	33.17	5	3736.91	5
Checked	Confidence	Annotated Sequence	Modifications	Modifications in Master Proteins	Qvality PEP	Qvality q-value	# Protein Groups	# Proteins	# PSMs	Master Protein Accessions	Positions in Master Proteins	# Missed Cleavages	Theo. MH+ [Da]	Found in Sample: [S14] F14: Sample	XCorr Sequest HT	Confidence Sequest HT	Percolator q-Value Sequest HT	Percolator PEP Sequest HT	Amanda Score MS Amanda	Confidence MS Amanda	Percolator q-Value MS Amanda	Percolator PEP MS Amanda
FALSE	High	[K].FDAAAGGLLGGLISQTMMMGIK.[R]	3xOxidation [M17; M18; M19]		1.11006e-06	0	1	1	6	Q5F5Y1	Q5F5Y1 [254-275]	0	2230.09	High	4.26	High	0	4.591e-06	593.25	High	0	8.16e-08
FALSE	High	[K].QGDDPHGITPFQAFVTGLASR.[V]			8.1809e-06	0	1	1	2	Q5F5Y1	Q5F5Y1 [60-80]	0	2214.09	High	3.75	High	0	1.189e-05	353.33	High	0	7.985e-07
FALSE	High	[R].VGVGNIAGVAIAIK.[V]			0.000225167	0	1	1	4	Q5F5Y1	Q5F5Y1 [81-94]	0	1281.79	High	2.75	High	0	0.0001072	353.33	High	0	3.513e-05
FALSE	High	[K].LSEHPGLK.[R]			0.00215464	0	1	1	2	Q5F5Y1	Q5F5Y1 [460-467]	0	880.489	High	2.56	High	0	0.002122	233.53	High	0	0.000463
FALSE	High	[R].GLYSNEAGMGSAPNAAAAAEVK.[H]	1xOxidation [M9]		9.04277e-09	0	1	1	6	Q5F5Y1	Q5F5Y1 [277-298]	0	2094.98	High	4.3	High	0	2.137e-08	525.81	High	0	3.366e-10
High	Master Protein	Q5F6S7	NAD(P) transhydrogenase subunit alpha OS=Neisseria gonorrhoeae (strain ATCC 700825 / FA 1090) OX=242231 GN=pntA PE=3 SV=1	0	36.639	19.3359	8	24	8	1	512	53.7	8.09	High		3281654	pntA; NGO_1470	metabolic process;transport	membrane	catalytic activity;nucleotide binding	Pf01262, Pf05222, Pf12769	24.31	8	3997.07	8
Checked	Confidence	Annotated Sequence	Modifications	Modifications in Master Proteins	Qvality PEP	Qvality q-value	# Protein Groups	# Proteins	# PSMs	Master Protein Accessions	Positions in Master Proteins	# Missed Cleavages	Theo. MH+ [Da]	Found in Sample: [S14] F14: Sample	XCorr Sequest HT	Confidence Sequest HT	Percolator q-Value Sequest HT	Percolator PEP Sequest HT	Amanda Score MS Amanda	Confidence MS Amanda	Percolator q-Value MS Amanda	Percolator PEP MS Amanda
FALSE	High	[R].LAGQSSQLYATNLVNLTK.[L]			9.969e-06	0	1	1	4	Q5F6S7	Q5F6S7 [319-336]	0	1921.04	High	3.9	High	0	8.323e-06	464.45	High	0	1.075e-06
FALSE	High	[K].IIGYTDMANR.[L]	1xOxidation [M7]		0.000206516	0	1	1	2	Q5F6S7	Q5F6S7 [309-318]	0	1169.56	High	1.3	High	0	0.0027	332.18	High	0	3.175e-05
FALSE	High	[R].LEVAEQIESMGGK.[F]	1xOxidation [M10]		6.90987e-06	0	1	1	4	Q5F6S7	Q5F6S7 [198-210]	0	1406.68	High	2.71	High	0	1.115e-05	438.12	High	0	6.576e-07
FALSE	High	[R].FFTGQITAAGK.[V]			0.000282391	0	1	1	2	Q5F6S7	Q5F6S7 [152-162]	0	1140.6	High	2.65	High	0	0.0006674	246.55	High	0	4.538e-05
FALSE	High	[R].AVIEAANAFGR.[F]			1.07361e-05	0	1	1	4	Q5F6S7	Q5F6S7 [141-151]	0	1118.6	High	2.54	High	0	1.282e-05	331.75	High	0	5.116e-05
FALSE	High	[R].AQALDALSSMANISGYR.[A]	1xOxidation [M10]		0.00012809	0	1	1	4	Q5F6S7	Q5F6S7 [124-140]	0	1783.86	High	2.96	High	0	0.0007761	415.16	High	0	3.712e-05
FALSE	High	[K].LFAEQAK.[E]			0.0208775	0.000400742	1	1	2	Q5F6S7	Q5F6S7 [242-248]	0	806.441	High	1.42	High	0	0.01069	134.41	High	0.0001758	0.006304
FALSE	High	[K].VMSDEFIAAEMK.[L]	2xOxidation [M2; M11]		0.00741835	0.000400742	1	1	2	Q5F6S7	Q5F6S7 [230-241]	0	1402.62	High	1.44	High	0.0002001	0.02719	207.43	High	0.0001758	0.001912
High	Master Protein	Q5F6I1	Membrane protein OS=Neisseria gonorrhoeae (strain ATCC 700825 / FA 1090) OX=242231 GN=NGO_1577 PE=3 SV=1	0	36.457	41.9492	6	30	6	1	236	25.5	8.65	High		3281426	NGO1577; NGO_1577		membrane		Pf00691	42.67	6	4792.47	6
Checked	Confidence	Annotated Sequence	Modifications	Modifications in Master Proteins	Qvality PEP	Qvality q-value	# Protein Groups	# Proteins	# PSMs	Master Protein Accessions	Positions in Master Proteins	# Missed Cleavages	Theo. MH+ [Da]	Found in Sample: [S14] F14: Sample	XCorr Sequest HT	Confidence Sequest HT	Percolator q-Value Sequest HT	Percolator PEP Sequest HT	Amanda Score MS Amanda	Confidence MS Amanda	Percolator q-Value MS Amanda	Percolator PEP MS Amanda
FALSE	High	[K].TLFGFDKDSLR.[A]			0.00051933	0	1	1	6	Q5F6I1	Q5F6I1 [97-107]	1	1298.67	High	3.24	High	0	0.0001965	304.56	High	0	9.107e-05
FALSE	High	[R].AYVVANNLVSNGVPASR.[I]			4.00097e-09	0	1	1	6	Q5F6I1	Q5F6I1 [152-168]	0	1730.92	High	5.66	High	0	6.877e-11	599.04	High	0	2.861e-10
FALSE	High	[R].EALIACIEPDRR.[V]	1xCarbamidomethyl [C6]		0.000445967	0	1	1	6	Q5F6I1	Q5F6I1 [203-214]	1	1442.74	High	2.75	High	0	0.0004837	249.76	High	0	0.0002715
FALSE	High	[R].ISAVGLGESQAQMTQVCQAEVAK.[L]	1xOxidation [M13]; 1xCarbamidomethyl [C17]		3.85369e-08	0	1	1	6	Q5F6I1	Q5F6I1 [169-191]	0	2421.17	High	6.34	High	0	1.483e-09	522.3	High	0	1.756e-09
FALSE	High	[R].VECGDAVAVPEPEPAPVAVVEQAPQYVDETISLSAK.[T]	1xCarbamidomethyl [C3]		6.90647e-05	0	1	1	4	Q5F6I1	Q5F6I1 [61-96]	0	3764.86	High	1.98	High	0	0.000593	217.84	High	0	0.0005093
FALSE	High	[K].TLFGFDK.[D]			0.0383684	0.000400742	1	1	2	Q5F6I1	Q5F6I1 [97-103]	0	827.43	High	1.4	High	0	0.01041	173.79	High	0.0001758	0.0128
High	Master Protein	Q5F5H0	Membrane protein OS=Neisseria gonorrhoeae (strain ATCC 700825 / FA 1090) OX=242231 GN=NGO_1956 PE=4 SV=2	0	33.377	14.6382	8	22	8	1	608	66.8	7.74	High		3282665	NGO1956; NGO_1956		membrane		Pf01103, Pf07244	20.24	8	2616.53	8
Checked	Confidence	Annotated Sequence	Modifications	Modifications in Master Proteins	Qvality PEP	Qvality q-value	# Protein Groups	# Proteins	# PSMs	Master Protein Accessions	Positions in Master Proteins	# Missed Cleavages	Theo. MH+ [Da]	Found in Sample: [S14] F14: Sample	XCorr Sequest HT	Confidence Sequest HT	Percolator q-Value Sequest HT	Percolator PEP Sequest HT	Amanda Score MS Amanda	Confidence MS Amanda	Percolator q-Value MS Amanda	Percolator PEP MS Amanda
FALSE	High	[K].AAGFALFK.[S]			0.00224495	0	1	1	2	Q5F5H0	Q5F5H0 [30-37]	0	824.466	High	1.3	High	0	0.002121	187.05	High	0	0.0004869
FALSE	High	[R].LGAEFLAEGR.[K]			1.51111e-05	0	1	1	4	Q5F5H0	Q5F5H0 [394-403]	0	1062.56	High	3.44	High	0	5.76e-07	369.22	High	0	3.119e-06
FALSE	High	[R].TLSGAVFHDMGDAAANFK.[R]	1xOxidation [M10]		0.00153841	0	1	1	2	Q5F5H0	Q5F5H0 [547-564]	0	1867.86	High	1.61	High	0	0.005825	245.48	High	0	0.000316
FALSE	High	[K].IGTTLGTFLSSTALIR.[T]			0.00021877	0	1	1	2	Q5F5H0	Q5F5H0 [445-460]	0	1650.94	High	2.27	High	0	0.001551	250.51	High	0	3.4e-05
FALSE	High	[K].IAYDYYNLFNK.[G]			2.46791e-06	0	1	1	4	Q5F5H0	Q5F5H0 [316-326]	0	1423.69	High	2.69	High	0	0.000231	335.12	High	0	2.033e-07
FALSE	High	[K].TSVLGAVTR.[K]			0.00125774	0	1	1	4	Q5F5H0	Q5F5H0 [179-187]	0	903.526	High	2.53	High	0	0.0003861	252.97	High	0	0.00025
FALSE	High	[R].AGYFFTPENK.[K]			0.0111459	0.000400742	1	1	2	Q5F5H0	Q5F5H0 [465-474]	0	1173.56	High	1.62	High	0	0.002348	139.84	High	0.0001758	0.003057
FALSE	High	[K].LGTFIIR.[G]			0.00483143	0.000400742	1	1	2	Q5F5H0	Q5F5H0 [476-482]	0	819.509	High	2.21	High	0	0.001488	180.05	High	0.0001758	0.001168
High	Master Protein	Q5F716	Cbb3-type cytochrome c oxidase subunit II OS=Neisseria gonorrhoeae (strain ATCC 700825 / FA 1090) OX=242231 GN=NGO_1373 PE=4 SV=1	0	31.907	28.0788	6	24	6	1	203	22.5	8.38	High		3282491	NGO1373; NLA_RS02900; NGO_1373	metabolic process	membrane	catalytic activity;metal ion binding;transporter activity	Pf02433, Pf14376	30.51	6	4047.72	6
Checked	Confidence	Annotated Sequence	Modifications	Modifications in Master Proteins	Qvality PEP	Qvality q-value	# Protein Groups	# Proteins	# PSMs	Master Protein Accessions	Positions in Master Proteins	# Missed Cleavages	Theo. MH+ [Da]	Found in Sample: [S14] F14: Sample	XCorr Sequest HT	Confidence Sequest HT	Percolator q-Value Sequest HT	Percolator PEP Sequest HT	Amanda Score MS Amanda	Confidence MS Amanda	Percolator q-Value MS Amanda	Percolator PEP MS Amanda
FALSE	High	[R].DVVPESNMPAFPWLAR.[N]	1xOxidation [M8]		7.59975e-07	0	1	1	6	Q5F716	Q5F716 [130-145]	0	1844.9	High	3.11	High	0	7.7e-05	453.97	High	0	5.279e-08
FALSE	High	[K].VGTPYSDEEIAK.[A]			0.000152902	0	1	1	4	Q5F716	Q5F716 [163-174]	0	1308.63	High	2.59	High	0	4.549e-05	284.38	High	0	2.254e-05
FALSE	High	[R].NKVDVDATVANMK.[A]	1xOxidation [M12]		1.67573e-06	0	1	1	8	Q5F716	Q5F716 [146-158]	1	1420.71	High	3.82	High	0	9.715e-05	545.86	High	0	1.306e-07
FALSE	High	[R].YSDEWHR.[I]			0.00124232	0	1	1	2	Q5F716	Q5F716 [116-122]	0	992.422	High	1.78	High	0	0.001443	185.26	High	0	0.0002466
FALSE	High	[R].KVGTPYSDEEIAK.[A]			0.00788616	0.000400742	1	1	2	Q5F716	Q5F716 [162-174]	1	1436.73	High	2.31	High	0	0.007956	263.07	High	0.0001758	0.002054
FALSE	High	[K].VGTPYSDEEIAKAPEALANK.[S]			0.0802203	0.000787616	1	1	2	Q5F716	Q5F716 [163-182]	1	2103.06	High	1.48	High	0.0002001	0.04047	157.03	High	0.0003433	0.03064
High	Master Protein	Q5F634	Multidrug ABC transporter ATP-binding protein OS=Neisseria gonorrhoeae (strain ATCC 700825 / FA 1090) OX=242231 GN=NGO_1732 PE=4 SV=1	0	29.869	16.1812	8	18	8	1	618	67.8	7.66	High		3281146	NGO1732; NGO_1732	transport	membrane	catalytic activity;nucleotide binding;transporter activity	Pf00005, Pf00664, Pf01926, Pf02463	17.92	8	2264.83	8
Checked	Confidence	Annotated Sequence	Modifications	Modifications in Master Proteins	Qvality PEP	Qvality q-value	# Protein Groups	# Proteins	# PSMs	Master Protein Accessions	Positions in Master Proteins	# Missed Cleavages	Theo. MH+ [Da]	Found in Sample: [S14] F14: Sample	XCorr Sequest HT	Confidence Sequest HT	Percolator q-Value Sequest HT	Percolator PEP Sequest HT	Amanda Score MS Amanda	Confidence MS Amanda	Percolator q-Value MS Amanda	Percolator PEP MS Amanda
FALSE	High	[R].AEAAGFIPDLSDAK.[G]			5.48406e-05	0	1	1	4	Q5F634	Q5F634 [477-490]	0	1404.7	High	4.01	High	0	2.75e-06	362.86	High	0	1.243e-05
FALSE	High	[K].STIVNLLLR.[F]			0.0015321	0	1	1	2	Q5F634	Q5F634 [404-412]	0	1028.65	High	2.47	High	0	0.0004197	236.33	High	0	0.0003145
FALSE	High	[K].VMQTALALR.[D]	1xOxidation [M2]		0.00106697	0	1	1	2	Q5F634	Q5F634 [148-156]	0	1018.57	High	1.46	High	0	0.000762	217.19	High	0	0.000208
FALSE	High	[R].IIEEGTHAELLEK.[R]			0.00125258	0	1	1	2	Q5F634	Q5F634 [581-593]	0	1481.78	High	2.31	High	0	0.0005655	272.73	High	0	0.0002494
FALSE	High	[R].ITDAYSNIATVK.[L]			9.22279e-07	0	1	1	2	Q5F634	Q5F634 [227-238]	0	1295.68	High	2.81	High	0	1.189e-06	357.86	High	0	6.594e-08
FALSE	High	[K].TVIAIAHR.[L]			0.00791837	0.000400742	1	1	2	Q5F634	Q5F634 [556-563]	0	880.536	High	1.82	High	0	0.007128	184.06	High	0.0001758	0.002063
FALSE	High	[R].IDPYPEAAPK.[T]			0.0544964	0.000400742	1	1	2	Q5F634	Q5F634 [13-22]	0	1100.56	High	1.79	High	0.0003946	0.05365	145.06	High	0.0001758	0.01931
FALSE	High	[R].FYEPQSGTVSIDGQDISGVTQESLR.[A]			0.0476892	0.000400742	1	1	2	Q5F634	Q5F634 [413-437]	0	2713.3	High	1.79	High	0	0.01147	173.21	High	0.0001758	0.01653
High	Master Protein	Q5FAD2	Type IV pilus biogenesis and competence protein PilQ OS=Neisseria gonorrhoeae (strain ATCC 700825 / FA 1090) OX=242231 GN=pilQ PE=3 SV=1	0	29.715	12.5864	7	16	7	1	723	77.9	9.35	High		3282403	NGO0094; NGO_0094	cell communication;response to stimulus;transport	membrane	transporter activity	Pf00263, Pf03958, Pf07660, Pf11741	15.84	7	2021.62	7
Checked	Confidence	Annotated Sequence	Modifications	Modifications in Master Proteins	Qvality PEP	Qvality q-value	# Protein Groups	# Proteins	# PSMs	Master Protein Accessions	Positions in Master Proteins	# Missed Cleavages	Theo. MH+ [Da]	Found in Sample: [S14] F14: Sample	XCorr Sequest HT	Confidence Sequest HT	Percolator q-Value Sequest HT	Percolator PEP Sequest HT	Amanda Score MS Amanda	Confidence MS Amanda	Percolator q-Value MS Amanda	Percolator PEP MS Amanda
FALSE	High	[R].TILQILAK.[E]			0.00219032	0	1	1	4	Q5FAD2	Q5FAD2 [313-320]	0	899.592	High	1.82	High	0	0.002258	171.39	High	0	0.0004724
FALSE	High	[R].LVLNLNKPGQYNTEVR.[G]			0.000375161	0	1	1	2	Q5FAD2	Q5FAD2 [101-116]	0	1858.02	High	2.5	High	0	0.0002557	250.65	High	0	6.285e-05
FALSE	High	[K].DVPWDQALDLVMQAR.[N]	1xOxidation [M12]		2.08354e-05	0	1	1	2	Q5FAD2	Q5FAD2 [342-356]	0	1772.86	High	1.89	High	0	0.0009512	385.65	High	0	2.315e-06
FALSE	High	[R].GSVLIDPATNTLIVTDTR.[S]			2.22646e-06	0	1	1	2	Q5FAD2	Q5FAD2 [433-450]	0	1886.02	High	2.94	High	0	5.393e-06	399.97	High	0	1.804e-07
FALSE	High	[K].SAAPGYFTFQVLPK.[K]			0.00227277	0	1	1	2	Q5FAD2	Q5FAD2 [268-281]	0	1525.8	High	2.09	High	0	0.001341	230.08	High	0	0.0004925
FALSE	High	[R].IVEAADGFSR.[D]			0.000470481	0	1	1	2	Q5FAD2	Q5FAD2 [476-485]	0	1064.54	High	2.48	High	0	0.0003242	229.89	High	0	8.146e-05
FALSE	High	[R].IIDTAGNSLR.[Y]			0.0137098	0.000400742	1	1	2	Q5FAD2	Q5FAD2 [713-722]	0	1059.58	High	2.12	High	0	0.004161	201.69	High	0.0001758	0.003879
High	Master Protein	Q5F599	Cytochrome b OS=Neisseria gonorrhoeae (strain ATCC 700825 / FA 1090) OX=242231 GN=NGO_2030 PE=3 SV=1	0	27.774	12.0267	5	26	5	1	449	50.3	9.32	High		3282717	NGO2030; NGO_2030	metabolic process;transport	membrane	catalytic activity;metal ion binding;transporter activity	Pf00032, Pf13631	26.14	5	3950.18	5
Checked	Confidence	Annotated Sequence	Modifications	Modifications in Master Proteins	Qvality PEP	Qvality q-value	# Protein Groups	# Proteins	# PSMs	Master Protein Accessions	Positions in Master Proteins	# Missed Cleavages	Theo. MH+ [Da]	Found in Sample: [S14] F14: Sample	XCorr Sequest HT	Confidence Sequest HT	Percolator q-Value Sequest HT	Percolator PEP Sequest HT	Amanda Score MS Amanda	Confidence MS Amanda	Percolator q-Value MS Amanda	Percolator PEP MS Amanda
FALSE	High	[R].DGIPFHPYYTVK.[D]			0.000311718	0	1	1	6	Q5F599	Q5F599 [247-258]	0	1436.72	High	2.93	High	0	3.394e-05	259.81	High	0	0.0001024
FALSE	High	[K].MWNEHLAQYYAPK.[N]	1xOxidation [M1]		1.34219e-07	0	1	1	6	Q5F599	Q5F599 [25-37]	0	1666.77	High	2.89	High	0	3.679e-06	511.44	High	0	7.309e-09
FALSE	High	[K].ALLGWMDAR.[F]	1xOxidation [M6]		0.000278924	0	1	1	8	Q5F599	Q5F599 [11-19]	0	1048.52	High	1.94	High	0	0.0003814	291.85	High	0	0.0003438
FALSE	High	[R].GDFNVSDVTLNR.[F]			3.97926e-06	0	1	1	4	Q5F599	Q5F599 [187-198]	0	1336.65	High	3.12	High	0	9.646e-05	404.83	High	0	3.499e-07
FALSE	High	[R].GLIYGSYK.[K]			0.0209618	0.000400742	1	1	2	Q5F599	Q5F599 [120-127]	0	900.483	High	1.77	High	0	0.01363	178.88	High	0.0001758	0.006336
High	Master Protein	Q5F9Z8	Cell division protein ZipA OS=Neisseria gonorrhoeae (strain ATCC 700825 / FA 1090) OX=242231 GN=NGO_0236 PE=3 SV=1	0	26.123	16.1215	5	12	5	1	428	47	6.39	High		3281509	NGO0236; NGO_0236	cell division;cell organization and biogenesis	membrane		Pf04354	13.53	5	1864.85	5
Checked	Confidence	Annotated Sequence	Modifications	Modifications in Master Proteins	Qvality PEP	Qvality q-value	# Protein Groups	# Proteins	# PSMs	Master Protein Accessions	Positions in Master Proteins	# Missed Cleavages	Theo. MH+ [Da]	Found in Sample: [S14] F14: Sample	XCorr Sequest HT	Confidence Sequest HT	Percolator q-Value Sequest HT	Percolator PEP Sequest HT	Amanda Score MS Amanda	Confidence MS Amanda	Percolator q-Value MS Amanda	Percolator PEP MS Amanda
FALSE	High	[R].NGLASQEELSAFNR.[Q]			1.61403e-05	0	1	1	4	Q5F9Z8	Q5F9Z8 [231-244]	0	1535.74	High	2.35	High	0	0.0001287	302.2	High	0	1.73e-06
FALSE	High	[K].GFSMLLDIPHSPAGEK.[T]	1xOxidation [M4]		0.00169091	0	1	1	2	Q5F9Z8	Q5F9Z8 [348-363]	0	1714.85	High	2.29	High	0	0.003706	276.44	High	0	0.0003516
FALSE	High	[K].TFDDLFMDLAVR.[L]	1xOxidation [M7]		6.94452e-08	0	1	1	2	Q5F9Z8	Q5F9Z8 [364-375]	0	1458.69	High	2.92	High	0	1.239e-06	502.56	High	0	3.445e-09
FALSE	High	[R].DQFGHSDKDALLNSK.[T]			0.000543382	0	1	1	2	Q5F9Z8	Q5F9Z8 [31-45]	1	1674.81	High	2.28	High	0	0.0006044	258.2	High	0	9.595e-05
FALSE	High	[R].NLQEQDAVYIAK.[Q]			0.000238528	0	1	1	2	Q5F9Z8	Q5F9Z8 [81-92]	0	1391.72	High	1.87	High	0	0.0002581	299.61	High	0	3.751e-05
High	Master Protein	Q5F725	Efflux pump membrane transporter OS=Neisseria gonorrhoeae (strain ATCC 700825 / FA 1090) OX=242231 GN=NGO_1364 PE=3 SV=1	0	26.043	8.05998	6	14	6	1	1067	113.9	7.62	High		3282529	NGO1364; NGO_1364	transport	membrane	transporter activity	Pf00873	14.16	6	2078.2	6
Checked	Confidence	Annotated Sequence	Modifications	Modifications in Master Proteins	Qvality PEP	Qvality q-value	# Protein Groups	# Proteins	# PSMs	Master Protein Accessions	Positions in Master Proteins	# Missed Cleavages	Theo. MH+ [Da]	Found in Sample: [S14] F14: Sample	XCorr Sequest HT	Confidence Sequest HT	Percolator q-Value Sequest HT	Percolator PEP Sequest HT	Amanda Score MS Amanda	Confidence MS Amanda	Percolator q-Value MS Amanda	Percolator PEP MS Amanda
FALSE	High	[R].AAAAAQGISFADIR.[T]			1.20041e-06	0	1	1	4	Q5F725	Q5F725 [731-744]	0	1361.72	High	3.47	High	0	2.668e-08	461.44	High	0	2.248e-07
FALSE	High	[R].TALASALSSSYVSDFPNQGR.[L]			1.17059e-05	0	1	1	2	Q5F725	Q5F725 [745-764]	0	2071.01	High	3.66	High	0	1.148e-06	358.32	High	0	1.198e-06
FALSE	High	[K].VGLGMEDYSSSTR.[L]	1xOxidation [M5]		0.00176909	0	1	1	2	Q5F725	Q5F725 [266-278]	0	1417.63	High	1.47	High	0	0.008787	222.53	High	0	0.0003696
FALSE	High	[R].AGGLEDSPQLK.[I]			7.72256e-06	0	1	1	2	Q5F725	Q5F725 [715-725]	0	1114.57	High	2.2	High	0	6.362e-05	316.24	High	0	7.457e-07
FALSE	High	[R].NVVPELQR.[I]			0.036582	0.000400742	1	1	2	Q5F725	Q5F725 [159-166]	0	954.537	High	1.74	High	0.0003946	0.05389	153.58	High	0.0001758	0.01208
FALSE	High	[K].LSASPATGVSTGQAMAAVQK.[M]	1xOxidation [M15]		0.193784	0.00156508	1	1	2	Q5F725	Q5F725 [824-843]	0	1890.96	High	1.39	High	0.0005866	0.08889	172.41	High	0.0005113	0.08969
High	Master Protein	Q5F6Q7	Phospholipase A1 OS=Neisseria gonorrhoeae (strain ATCC 700825 / FA 1090) OX=242231 GN=NGO_1492 PE=4 SV=2	0	20.105	17.0667	5	10	5	1	375	42.1	8.98	High		3281596	NGO1492; NGO_1492	metabolic process	membrane	catalytic activity	Pf02253, Pf11319	7.93	5	1269.7	5
Checked	Confidence	Annotated Sequence	Modifications	Modifications in Master Proteins	Qvality PEP	Qvality q-value	# Protein Groups	# Proteins	# PSMs	Master Protein Accessions	Positions in Master Proteins	# Missed Cleavages	Theo. MH+ [Da]	Found in Sample: [S14] F14: Sample	XCorr Sequest HT	Confidence Sequest HT	Percolator q-Value Sequest HT	Percolator PEP Sequest HT	Amanda Score MS Amanda	Confidence MS Amanda	Percolator q-Value MS Amanda	Percolator PEP MS Amanda
FALSE	High	[K].AVLNLTETVR.[S]			0.00018555	0	1	1	2	Q5F6Q7	Q5F6Q7 [62-71]	0	1115.64	High	2.55	High	0	5.38e-05	266.06	High	0	2.809e-05
FALSE	High	[K].TGYGAIEAAYTFPIK.[G]			2.32964e-06	0	1	1	2	Q5F6Q7	Q5F6Q7 [322-336]	0	1601.82	High	2.13	High	0	3.803e-06	351.14	High	0	1.905e-07
FALSE	High	[R].IFAAQLPSSAGQEGQESK.[A]			0.00115369	0	1	1	2	Q5F6Q7	Q5F6Q7 [44-61]	0	1847.91	High	1.58	High	0.0002001	0.04428	240.84	High	0	0.000227
FALSE	High	[R].SSLDKGEAVIVVEK.[G]			0.00137116	0	1	1	2	Q5F6Q7	Q5F6Q7 [72-85]	1	1473.82	High	3.25	High	0	0.0002721	279.97	High	0	0.0002767
FALSE	High	[K].IAENLFK.[T]			0.0649301	0.000400742	1	1	2	Q5F6Q7	Q5F6Q7 [174-180]	0	834.472	High	1.35	High	0.0003946	0.05948	131.69	High	0.0001758	0.02377
High	Master Protein	Q5F614	Membrane protein OS=Neisseria gonorrhoeae (strain ATCC 700825 / FA 1090) OX=242231 GN=NGO_1752 PE=4 SV=2	0	19.976	10.559	4	10	4	1	483	53.4	8.81	High		3281163	NGO1752; NGO_1752	metabolic process	membrane	catalytic activity	Pf01564, Pf05185, Pf12847, Pf13659	9.49	4	1560.98	4
Checked	Confidence	Annotated Sequence	Modifications	Modifications in Master Proteins	Qvality PEP	Qvality q-value	# Protein Groups	# Proteins	# PSMs	Master Protein Accessions	Positions in Master Proteins	# Missed Cleavages	Theo. MH+ [Da]	Found in Sample: [S14] F14: Sample	XCorr Sequest HT	Confidence Sequest HT	Percolator q-Value Sequest HT	Percolator PEP Sequest HT	Amanda Score MS Amanda	Confidence MS Amanda	Percolator q-Value MS Amanda	Percolator PEP MS Amanda
FALSE	High	[R].AYLLPSLK.[S]			0.000950905	0	1	1	2	Q5F614	Q5F614 [258-265]	0	904.55	High	1.33	High	0	0.00179	194.29	High	0	0.0001818
FALSE	High	[R].SLIADEPQIAPLLQDK.[R]			3.07125e-07	0	1	1	4	Q5F614	Q5F614 [305-320]	0	1750.96	High	3.56	High	0	1.679e-05	419.1	High	0	1.881e-08
FALSE	High	[R].AYSTNLLSAEFLK.[Q]			4.99084e-06	0	1	1	2	Q5F614	Q5F614 [354-366]	0	1456.77	High	2.52	High	0	8.689e-07	309.5	High	0	4.527e-07
FALSE	High	[R].HVFDSSTVDAAAQK.[V]			0.0223574	0.000400742	1	1	2	Q5F614	Q5F614 [436-449]	0	1475.71	High	1.57	High	0	0.01127	229.49	High	0.0001758	0.006827
High	Master Protein	Q5F7V3	Carbon starvation protein A OS=Neisseria gonorrhoeae (strain ATCC 700825 / FA 1090) OX=242231 GN=NGO_1064 PE=4 SV=1	0	19.697	7.93651	5	18	5	1	693	74.4	8.32	High		3281225	NGO1064; NGO_1064	cell communication;response to stimulus	membrane		Pf02554, Pf13722	18.41	5	2483.85	5
Checked	Confidence	Annotated Sequence	Modifications	Modifications in Master Proteins	Qvality PEP	Qvality q-value	# Protein Groups	# Proteins	# PSMs	Master Protein Accessions	Positions in Master Proteins	# Missed Cleavages	Theo. MH+ [Da]	Found in Sample: [S14] F14: Sample	XCorr Sequest HT	Confidence Sequest HT	Percolator q-Value Sequest HT	Percolator PEP Sequest HT	Amanda Score MS Amanda	Confidence MS Amanda	Percolator q-Value MS Amanda	Percolator PEP MS Amanda
FALSE	High	[K].EVGENTILSR.[T]			0.00138817	0	1	1	4	Q5F7V3	Q5F7V3 [429-438]	0	1117.58	High	2.57	High	0	0.00053	224.24	High	0	0.0002801
FALSE	High	[R].ASFLAHAGK.[Y]			0.00148865	0	1	1	4	Q5F7V3	Q5F7V3 [603-611]	0	901.489	High	2.2	High	0	0.0004359	160.4	High	0.0001758	0.001489
FALSE	High	[R].HNDGLDYVPTHK.[G]			0.00233903	0	1	1	4	Q5F7V3	Q5F7V3 [74-85]	0	1395.67	High	2.68	High	0	0.000698	225.65	High	0	0.0005089
FALSE	High	[R].TGGAPTLAVGMAHIMSR.[L]	2xOxidation [M11; M15]		2.66995e-07	0	1	1	4	Q5F7V3	Q5F7V3 [439-455]	0	1701.84	High	2.9	High	0	7.341e-06	611.79	High	0	1.601e-08
FALSE	High	[K].EIPAVYR.[D]			0.1365	0.000787616	1	1	2	Q5F7V3	Q5F7V3 [676-682]	0	847.467	High	1.82	High	0.0003946	0.05824	150.48	High	0.0003433	0.05811
High	Master Protein	Q5F5N0	Sodium/glutamate symporter OS=Neisseria gonorrhoeae (strain ATCC 700825 / FA 1090) OX=242231 GN=gltS PE=3 SV=1	0	19.242	9.40594	4	12	4	1	404	43	7.02	High		3282270	NGO1890; NGO_1890	transport	membrane	transporter activity	Pf03616	13.57	4	1476.91	4
Checked	Confidence	Annotated Sequence	Modifications	Modifications in Master Proteins	Qvality PEP	Qvality q-value	# Protein Groups	# Proteins	# PSMs	Master Protein Accessions	Positions in Master Proteins	# Missed Cleavages	Theo. MH+ [Da]	Found in Sample: [S14] F14: Sample	XCorr Sequest HT	Confidence Sequest HT	Percolator q-Value Sequest HT	Percolator PEP Sequest HT	Amanda Score MS Amanda	Confidence MS Amanda	Percolator q-Value MS Amanda	Percolator PEP MS Amanda
FALSE	High	[R].KPVENTKQDQDDNADDVFEQAK.[R]			4.67258e-06	0	1	1	4	Q5F5N0	Q5F5N0 [191-212]	1	2534.16	High	2.75	High	0	2.569e-05	372.77	High	0	4.206e-07
FALSE	High	[K].QDQDDNADDVFEQAK.[R]			9.97344e-07	0	1	1	4	Q5F5N0	Q5F5N0 [198-212]	0	1737.72	High	4.54	High	0	1.874e-07	365.03	High	0	7.225e-08
FALSE	High	[K].EYLFDLPK.[F]			0.0408818	0.000400742	1	1	2	Q5F5N0	Q5F5N0 [245-252]	0	1024.53	High	1.22	High	0	0.02327	93.96	High	0.0001758	0.0138
FALSE	High	[R].NILTAAFK.[V]			0.0083152	0.000400742	1	1	2	Q5F5N0	Q5F5N0 [265-272]	0	877.514	High	1.91	High	0	0.003014	171.01	High	0.0001758	0.00218
High	Master Protein	Q5F9P9	Elongation factor 4 OS=Neisseria gonorrhoeae (strain ATCC 700825 / FA 1090) OX=242231 GN=lepA PE=3 SV=1	0	17.486	6.36516	3	8	3	1	597	66	5.45	High		3281791	NGO0344; NGO_0344	metabolic process;regulation of biological process;response to stimulus	membrane	catalytic activity;nucleotide binding	Pf00009, Pf00071, Pf00679, Pf03144, Pf06421, Pf14492	12.84	3	1349.1	3
Checked	Confidence	Annotated Sequence	Modifications	Modifications in Master Proteins	Qvality PEP	Qvality q-value	# Protein Groups	# Proteins	# PSMs	Master Protein Accessions	Positions in Master Proteins	# Missed Cleavages	Theo. MH+ [Da]	Found in Sample: [S14] F14: Sample	XCorr Sequest HT	Confidence Sequest HT	Percolator q-Value Sequest HT	Percolator PEP Sequest HT	Amanda Score MS Amanda	Confidence MS Amanda	Percolator q-Value MS Amanda	Percolator PEP MS Amanda
FALSE	High	[K].AETQVEQLGVFTPK.[S]			0.000192555	0	1	1	4	Q5F9P9	Q5F9P9 [230-243]	0	1546.81	High	3.45	High	0	2.872e-05	348.13	High	0	2.936e-05
FALSE	High	[K].SGIGVEDVLEEIVAK.[I]			3.57992e-09	0	1	1	2	Q5F9P9	Q5F9P9 [165-179]	0	1557.84	High	4.21	High	0	3.449e-09	517.7	High	0	1.169e-10
FALSE	High	[K].AQTAALNYK.[A]			0.00411878	0	1	1	2	Q5F9P9	Q5F9P9 [56-64]	0	979.521	High	2.21	High	0	0.002384	184.63	High	0	0.000972
High	Master Protein	Q5F9X1	Cell division protein FtsN OS=Neisseria gonorrhoeae (strain ATCC 700825 / FA 1090) OX=242231 GN=NGO_0265 PE=4 SV=1	0	16.997	23.9884	4	10	4	1	346	37	9.11	High		3281561	NGO0265; NGO_0265	cell division	membrane	protein binding	Pf05036	12.87	4	1400.18	4
Checked	Confidence	Annotated Sequence	Modifications	Modifications in Master Proteins	Qvality PEP	Qvality q-value	# Protein Groups	# Proteins	# PSMs	Master Protein Accessions	Positions in Master Proteins	# Missed Cleavages	Theo. MH+ [Da]	Found in Sample: [S14] F14: Sample	XCorr Sequest HT	Confidence Sequest HT	Percolator q-Value Sequest HT	Percolator PEP Sequest HT	Amanda Score MS Amanda	Confidence MS Amanda	Percolator q-Value MS Amanda	Percolator PEP MS Amanda
FALSE	High	[K].SAAENGETAADKPQDLAGEDKPSAADSEISEPENVGAPLVLINDR.[L]			0.000429748	0	1	1	2	Q5F9X1	Q5F9X1 [76-120]	0	4591.19	High	2.27	High	0	0.01151	116.63	High	0	7.349e-05
FALSE	High	[K].AAIQAGYAEK.[E]			0.000440494	0	1	1	2	Q5F9X1	Q5F9X1 [275-284]	0	1021.53	High	2.6	High	0	3.442e-05	255.89	High	0	9.179e-05
FALSE	High	[K].VSATADSTDTVAVEKPK.[R]			1.11875e-05	0	1	1	4	Q5F9X1	Q5F9X1 [156-172]	0	1718.88	High	3.71	High	0	4.553e-06	384.44	High	0	1.143e-06
FALSE	High	[R].VHGIAGQVTNE.[-]			0.0128482	0.000400742	1	1	2	Q5F9X1	Q5F9X1 [336-346]	0	1124.57	High	3.03	High	0	0.003481	282.16	High	0.0001758	0.003591
High	Master Protein	Q5F540	Transporter OS=Neisseria gonorrhoeae (strain ATCC 700825 / FA 1090) OX=242231 GN=NGO_2096 PE=3 SV=1	0	16.272	7.19697	3	8	3	1	528	56.7	8.53	High		3282821	NGO2096; NGO_2096	transport	membrane	transporter activity	Pf00209	14.45	3	1475.23	3
Checked	Confidence	Annotated Sequence	Modifications	Modifications in Master Proteins	Qvality PEP	Qvality q-value	# Protein Groups	# Proteins	# PSMs	Master Protein Accessions	Positions in Master Proteins	# Missed Cleavages	Theo. MH+ [Da]	Found in Sample: [S14] F14: Sample	XCorr Sequest HT	Confidence Sequest HT	Percolator q-Value Sequest HT	Percolator PEP Sequest HT	Amanda Score MS Amanda	Confidence MS Amanda	Percolator q-Value MS Amanda	Percolator PEP MS Amanda
FALSE	High	[K].GLDALFTPDWSK.[L]			1.30347e-06	0	1	1	4	Q5F540	Q5F540 [225-236]	0	1349.67	High	3.59	High	0	3.171e-07	377.99	High	0	3.22e-07
FALSE	High	[K].DFLQMAGPEALGLDFVGK.[V]	1xOxidation [M5]		4.39461e-07	0	1	1	2	Q5F540	Q5F540 [153-170]	0	1923.95	High	5.36	High	0	2.842e-07	579.14	High	0	2.825e-08
FALSE	High	[R].GSAPLAFR.[R]			0.0766244	0.000787616	1	1	2	Q5F540	Q5F540 [92-99]	0	818.452	High	2.06	High	0	0.01934	153.67	High	0.0003433	0.03425
High	Master Protein	Q5F4W6	Membrane protein insertase YidC OS=Neisseria gonorrhoeae (strain ATCC 700825 / FA 1090) OX=242231 GN=yidC PE=3 SV=1	0	16.101	11.0092	5	12	5	1	545	60.5	8.65	High		3282747	NGO2178; NGO_2178	transport	membrane		Pf02096, Pf14849	11.67	5	1315.84	5
Checked	Confidence	Annotated Sequence	Modifications	Modifications in Master Proteins	Qvality PEP	Qvality q-value	# Protein Groups	# Proteins	# PSMs	Master Protein Accessions	Positions in Master Proteins	# Missed Cleavages	Theo. MH+ [Da]	Found in Sample: [S14] F14: Sample	XCorr Sequest HT	Confidence Sequest HT	Percolator q-Value Sequest HT	Percolator PEP Sequest HT	Amanda Score MS Amanda	Confidence MS Amanda	Percolator q-Value MS Amanda	Percolator PEP MS Amanda
FALSE	High	[K].ATGDENKPFVLFGDGK.[E]			0.000175156	0	1	1	4	Q5F4W6	Q5F4W6 [84-99]	0	1694.84	High	2.95	High	0	4.351e-05	301.77	High	0	2.64e-05
FALSE	High	[K].VSFSDLDDDAK.[S]			0.000407355	0	1	1	2	Q5F4W6	Q5F4W6 [218-228]	0	1211.54	High	2.26	High	0	3.212e-05	237.17	High	0	6.903e-05
FALSE	High	[K].SEAEYIR.[K]			0.00966722	0.000400742	1	1	2	Q5F4W6	Q5F4W6 [232-238]	0	867.421	High	1.13	High	0	0.002011	139.95	High	0.0001758	0.002593
FALSE	High	[K].DSYLVNVR.[F]			0.00834915	0.000400742	1	1	2	Q5F4W6	Q5F4W6 [160-167]	0	965.505	High	2.1	High	0	0.003114	190.38	High	0.0001758	0.002194
FALSE	High	[K].LYSASVSVPLAAIQAGAK.[A]			0.0589214	0.000400742	1	1	2	Q5F4W6	Q5F4W6 [283-300]	0	1745.98	High	1.91	High	0	0.02421	197.08	High	0.0001758	0.0212
High	Master Protein	Q5F4Z2	ATP synthase subunit alpha OS=Neisseria gonorrhoeae (strain ATCC 700825 / FA 1090) OX=242231 GN=atpA PE=3 SV=1	0	15.04	9.70874	4	8	4	1	515	55.2	5.58	High		3282773	NGO2148; NGO_2148	metabolic process;transport	membrane	catalytic activity;nucleotide binding;transporter activity	Pf00006, Pf00306, Pf02663, Pf02874, Pf09378	9.93	4	1075.09	4
Checked	Confidence	Annotated Sequence	Modifications	Modifications in Master Proteins	Qvality PEP	Qvality q-value	# Protein Groups	# Proteins	# PSMs	Master Protein Accessions	Positions in Master Proteins	# Missed Cleavages	Theo. MH+ [Da]	Found in Sample: [S14] F14: Sample	XCorr Sequest HT	Confidence Sequest HT	Percolator q-Value Sequest HT	Percolator PEP Sequest HT	Amanda Score MS Amanda	Confidence MS Amanda	Percolator q-Value MS Amanda	Percolator PEP MS Amanda
FALSE	High	[K].TAVALDAIVNQK.[G]			0.000106424	0	1	1	2	Q5F4Z2	Q5F4Z2 [176-187]	0	1242.71	High	2.79	High	0	7.448e-05	312.7	High	0	1.494e-05
FALSE	High	[R].ELAAFSQFASDLDEATR.[K]			8.04319e-05	0	1	1	2	Q5F4Z2	Q5F4Z2 [402-418]	0	1870.88	High	2.8	High	0	1.319e-05	350.53	High	0	1.083e-05
FALSE	High	[K].GPINTTLTAPVEK.[I]			0.00429088	0	1	1	2	Q5F4Z2	Q5F4Z2 [119-131]	0	1340.74	High	2.39	High	0	0.001195	223.04	High	0	0.001021
FALSE	High	[R].ILEVPVGR.[E]			0.0186472	0.000400742	1	1	2	Q5F4Z2	Q5F4Z2 [94-101]	0	882.541	High	1.95	High	0	0.009406	188.81	High	0.0001758	0.005526
High	Master Protein	Q5F950	TonB-dependent receptor OS=Neisseria gonorrhoeae (strain ATCC 700825 / FA 1090) OX=242231 GN=NGO_0553 PE=3 SV=1	0	11.97	2.98507	4	10	4	1	1206	136.5	8.88	High		3282081	NGO0553; NGO_0553	response to stimulus;transport	membrane	receptor activity	Pf00593, Pf07715, Pf14905	10.18	4	1023.09	4
Checked	Confidence	Annotated Sequence	Modifications	Modifications in Master Proteins	Qvality PEP	Qvality q-value	# Protein Groups	# Proteins	# PSMs	Master Protein Accessions	Positions in Master Proteins	# Missed Cleavages	Theo. MH+ [Da]	Found in Sample: [S14] F14: Sample	XCorr Sequest HT	Confidence Sequest HT	Percolator q-Value Sequest HT	Percolator PEP Sequest HT	Amanda Score MS Amanda	Confidence MS Amanda	Percolator q-Value MS Amanda	Percolator PEP MS Amanda
FALSE	High	[R].NYLDPALFR.[S]			0.000311718	0	1	1	4	Q5F950	Q5F950 [139-147]	0	1108.58	High	2.25	High	0	0.003742	259.95	High	0	5.082e-05
FALSE	High	[K].ELNTIVVHGK.[R]			0.00392129	0	1	1	2	Q5F950	Q5F950 [37-46]	0	1109.63	High	1.86	High	0	0.004106	195.32	High	0	0.0009213
FALSE	High	[K].GADDVYYK.[N]			0.011421	0.000400742	1	1	2	Q5F950	Q5F950 [53-60]	0	930.42	High	1.93	High	0	0.001822	172.15	High	0.0001758	0.004065
FALSE	High	[R].VQSAGDVLK.[G]			0.0476892	0.000400742	1	1	2	Q5F950	Q5F950 [77-85]	0	916.51	High	2.03	High	0	0.01256	177.1	High	0.0001758	0.0165
High	Master Protein	Q5F5F6	Adhesin MafA 1/4 OS=Neisseria gonorrhoeae (strain ATCC 700825 / FA 1090) OX=242231 GN=mafA1 PE=3 SV=1	0	11.405	9.6875	3	6	3	1	320	34.7	7.61	High		3282651; 3281190	NGO1972; NGO1067; NGO_1972; NGO_1067		membrane			5.48	3	757.11	3
Checked	Confidence	Annotated Sequence	Modifications	Modifications in Master Proteins	Qvality PEP	Qvality q-value	# Protein Groups	# Proteins	# PSMs	Master Protein Accessions	Positions in Master Proteins	# Missed Cleavages	Theo. MH+ [Da]	Found in Sample: [S14] F14: Sample	XCorr Sequest HT	Confidence Sequest HT	Percolator q-Value Sequest HT	Percolator PEP Sequest HT	Amanda Score MS Amanda	Confidence MS Amanda	Percolator q-Value MS Amanda	Percolator PEP MS Amanda
FALSE	High	[R].FAVEQELVAASAR.[A]			3.9304e-06	0	1	1	2	Q5F5F6	Q5F5F6 [34-46]	0	1390.73	High	3.67	High	0	1.581e-07	393.45	High	0	3.459e-07
FALSE	High	[R].YSIDALIR.[G]			0.0358616	0.000400742	1	2	2	Q5F5F6	Q5F5F6 [82-89]	0	950.531	High	1.55	High	0	0.01726	145.56	High	0.0001758	0.01182
FALSE	High	[R].GEYINSPAVR.[T]			0.00808138	0.000400742	1	1	2	Q5F5F6	Q5F5F6 [90-99]	0	1105.56	High	1.81	High	0	0.00319	218.1	High	0.0001758	0.002105
High	Master Protein	Q5F715	Cbb3-type cytochrome c oxidase subunit I OS=Neisseria gonorrhoeae (strain ATCC 700825 / FA 1090) OX=242231 GN=NGO_1374 PE=3 SV=1	0	11.057	4.7817	2	12	2	1	481	53.9	9	High		3281484	NGO1374; NGO_1374	metabolic process;transport	membrane	catalytic activity;metal ion binding;transporter activity	Pf00115	10.88	2	1545.23	2
Checked	Confidence	Annotated Sequence	Modifications	Modifications in Master Proteins	Qvality PEP	Qvality q-value	# Protein Groups	# Proteins	# PSMs	Master Protein Accessions	Positions in Master Proteins	# Missed Cleavages	Theo. MH+ [Da]	Found in Sample: [S14] F14: Sample	XCorr Sequest HT	Confidence Sequest HT	Percolator q-Value Sequest HT	Percolator PEP Sequest HT	Amanda Score MS Amanda	Confidence MS Amanda	Percolator q-Value MS Amanda	Percolator PEP MS Amanda
FALSE	High	[K].AVDAEIPAVSQTQHH.[-]			2.87413e-06	0	1	1	8	Q5F715	Q5F715 [467-481]	0	1602.79	High	3.5	High	0	7.251e-07	449.04	High	0	2.416e-07
FALSE	High	[R].TMPYYMIR.[F]	2xOxidation [M2; M6]		0.088885	0.000787616	1	1	4	Q5F715	Q5F715 [433-440]	0	1106.5	High	1.36	High	0.004413	0.2793	176.44	High	0.0003433	0.03903
High	Master Protein	A0A0H4IV74	Opacity protein opA54 OS=Neisseria gonorrhoeae (strain ATCC 700825 / FA 1090) OX=242231 GN=NGO_05420 PE=4 SV=1	0	10.664	16.3717	4	16	2	1	226	25.6	9.29	High		19592997	NGO1040a; NGO_05420	transport	membrane	transporter activity	Pf02462, Pf13505, Pf13568	15.11	4	1518.55	4
Checked	Confidence	Annotated Sequence	Modifications	Modifications in Master Proteins	Qvality PEP	Qvality q-value	# Protein Groups	# Proteins	# PSMs	Master Protein Accessions	Positions in Master Proteins	# Missed Cleavages	Theo. MH+ [Da]	Found in Sample: [S14] F14: Sample	XCorr Sequest HT	Confidence Sequest HT	Percolator q-Value Sequest HT	Percolator PEP Sequest HT	Amanda Score MS Amanda	Confidence MS Amanda	Percolator q-Value MS Amanda	Percolator PEP MS Amanda
FALSE	High	[R].VSVGYDFGGWR.[I]			0.000427982	0	2	7	2	A0A0H4IV74; A0A0H4IV81	A0A0H4IV74 [47-57]; A0A0H4IV81 [46-56]	0	1242.59	High	3.56	High	0	6.227e-05	321	High	0	7.3e-05
FALSE	High	[K].ISTVSDYFK.[N]			0.00171189	0	1	2	8	A0A0H4IV74	A0A0H4IV74 [28-36]	0	1059.54	High	2.71	High	0	0.003467	205.3	High	0	0.0003563
FALSE	High	[K].THEASLGVR.[Y]			0.0391374	0.000400742	1	4	2	A0A0H4IV74	A0A0H4IV74 [215-223]	0	969.511	High	1.82	High	0	0.02283	189.72	High	0.0001758	0.01311
FALSE	High	[K].FKPYIGAR.[V]			0.167103	0.000787616	2	4	4	A0A0H4IV74; A0A0H4IV81	A0A0H4IV74 [120-127]; A0A0H4IV81 [123-130]	0	951.541	High	1.57	High	0.001354	0.1461	122.27	High	0.004532	0.3028
High	Master Protein	Q5FA36	Ammonium transporter OS=Neisseria gonorrhoeae (strain ATCC 700825 / FA 1090) OX=242231 GN=NGO_0198 PE=3 SV=2	0	10.29	5.99078	2	6	2	1	434	45.3	8.94	High		3281685	NGO0198; NGO_0198	transport	membrane	transporter activity	Pf00909	7.37	2	1024.52	2
Checked	Confidence	Annotated Sequence	Modifications	Modifications in Master Proteins	Qvality PEP	Qvality q-value	# Protein Groups	# Proteins	# PSMs	Master Protein Accessions	Positions in Master Proteins	# Missed Cleavages	Theo. MH+ [Da]	Found in Sample: [S14] F14: Sample	XCorr Sequest HT	Confidence Sequest HT	Percolator q-Value Sequest HT	Percolator PEP Sequest HT	Amanda Score MS Amanda	Confidence MS Amanda	Percolator q-Value MS Amanda	Percolator PEP MS Amanda
FALSE	High	[R].EGLDLNIHGEHVE.[-]			0.00068987	0	1	1	2	Q5FA36	Q5FA36 [422-434]	0	1461.7	High	2.59	High	0	0.0002135	227.33	High	0	0.0001262
FALSE	High	[R].VFLSGMQIDAAAR.[M]	1xOxidation [M6]		4.5398e-06	0	1	1	4	Q5FA36	Q5FA36 [105-117]	0	1394.71	High	2.51	High	0	4.133e-06	407.49	High	0	4.065e-07
High	Master Protein	Q5F7H3	Ligand-gated channel OS=Neisseria gonorrhoeae (strain ATCC 700825 / FA 1090) OX=242231 GN=NGO_1205 PE=3 SV=2	0	9.945	3.43008	2	4	2	1	758	84.9	8.84	High		3282028	NGO1205; NGO_1205	transport	membrane	receptor activity	Pf00593, Pf07715, Pf14905	4.44	2	576.68	2
Checked	Confidence	Annotated Sequence	Modifications	Modifications in Master Proteins	Qvality PEP	Qvality q-value	# Protein Groups	# Proteins	# PSMs	Master Protein Accessions	Positions in Master Proteins	# Missed Cleavages	Theo. MH+ [Da]	Found in Sample: [S14] F14: Sample	XCorr Sequest HT	Confidence Sequest HT	Percolator q-Value Sequest HT	Percolator PEP Sequest HT	Amanda Score MS Amanda	Confidence MS Amanda	Percolator q-Value MS Amanda	Percolator PEP MS Amanda
FALSE	High	[K].AGDAVENFFNNK.[T]			1.47423e-05	0	1	1	2	Q5F7H3	Q5F7H3 [366-377]	0	1325.61	High	2.18	High	0	1.535e-06	332.93	High	0	1.566e-06
FALSE	High	[R].FGNYIYAQTLNDGR.[G]			0.00043152	0	1	1	2	Q5F7H3	Q5F7H3 [566-579]	0	1631.78	High	2.26	High	0	0.001209	243.76	High	0	7.395e-05
High	Master Protein	Q5F7I9	Magnesium transporter MgtE OS=Neisseria gonorrhoeae (strain ATCC 700825 / FA 1090) OX=242231 GN=NGO_1188 PE=3 SV=1	0	8.897	3.30579	1	2	1	1	484	53	4.4	High		3281981	NGO1188; NGO_1188	metabolic process;transport	membrane	catalytic activity;metal ion binding;transporter activity	Pf00478, Pf00571, Pf01769, Pf03448	4.23	1	477.61	1
Checked	Confidence	Annotated Sequence	Modifications	Modifications in Master Proteins	Qvality PEP	Qvality q-value	# Protein Groups	# Proteins	# PSMs	Master Protein Accessions	Positions in Master Proteins	# Missed Cleavages	Theo. MH+ [Da]	Found in Sample: [S14] F14: Sample	XCorr Sequest HT	Confidence Sequest HT	Percolator q-Value Sequest HT	Percolator PEP Sequest HT	Amanda Score MS Amanda	Confidence MS Amanda	Percolator q-Value MS Amanda	Percolator PEP MS Amanda
FALSE	High	[R].FRAEDDVEEAAQAFER.[Y]			2.90045e-08	0	1	1	2	Q5F7I9	Q5F7I9 [246-261]	1	1882.86	High	4.23	High	0	5.634e-08	477.61	High	0	1.269e-09
High	Master Protein	Q5F5L3	Membrane protein OS=Neisseria gonorrhoeae (strain ATCC 700825 / FA 1090) OX=242231 GN=NGO_1910 PE=4 SV=1	0	8.875	3.49162	2	4	2	1	716	79.8	8.9	High		3282136	NGO1910; NGO_1910	transport	membrane		Pf04632, Pf12805, Pf13515	4.91	2	509.47	2
Checked	Confidence	Annotated Sequence	Modifications	Modifications in Master Proteins	Qvality PEP	Qvality q-value	# Protein Groups	# Proteins	# PSMs	Master Protein Accessions	Positions in Master Proteins	# Missed Cleavages	Theo. MH+ [Da]	Found in Sample: [S14] F14: Sample	XCorr Sequest HT	Confidence Sequest HT	Percolator q-Value Sequest HT	Percolator PEP Sequest HT	Amanda Score MS Amanda	Confidence MS Amanda	Percolator q-Value MS Amanda	Percolator PEP MS Amanda
FALSE	High	[R].LLDNLGSVDQQFR.[Q]			1.8113e-05	0	1	1	2	Q5F5L3	Q5F5L3 [328-340]	0	1504.78	High	3.23	High	0	7.165e-07	346.21	High	0	3.29e-06
FALSE	High	[R].LLSDGNDSPDIR.[H]			0.00723903	0.000400742	1	1	2	Q5F5L3	Q5F5L3 [312-323]	0	1301.63	High	1.68	High	0.0002001	0.03039	163.26	High	0.0001758	0.001862
High	Master Protein	Q5F7F3	Peptidyl-prolyl cis-trans isomerase OS=Neisseria gonorrhoeae (strain ATCC 700825 / FA 1090) OX=242231 GN=NGO_1225 PE=3 SV=1	0	8.232	8.08824	2	4	2	1	272	28.9	5.86	High		3281825	NGO1225; NGO_1225	metabolic process	membrane	catalytic activity	Pf00254, Pf01346	4.21	2	515.45	2
Checked	Confidence	Annotated Sequence	Modifications	Modifications in Master Proteins	Qvality PEP	Qvality q-value	# Protein Groups	# Proteins	# PSMs	Master Protein Accessions	Positions in Master Proteins	# Missed Cleavages	Theo. MH+ [Da]	Found in Sample: [S14] F14: Sample	XCorr Sequest HT	Confidence Sequest HT	Percolator q-Value Sequest HT	Percolator PEP Sequest HT	Amanda Score MS Amanda	Confidence MS Amanda	Percolator q-Value MS Amanda	Percolator PEP MS Amanda
FALSE	High	[K].TTASGLQYK.[I]			0.00176184	0	1	1	2	Q5F7F3	Q5F7F3 [146-154]	0	968.505	High	1.99	High	0	0.0007217	204.66	High	0	0.0003679
FALSE	High	[K].VFTDAMQAVYDGK.[E]	1xOxidation [M6]		0.00011274	0	1	1	2	Q5F7F3	Q5F7F3 [80-92]	0	1460.67	High	2.22	High	0	1.729e-05	310.79	High	0	1.593e-05
High	Master Protein	Q5F657	3-hydroxyisobutyrate dehydrogenase OS=Neisseria gonorrhoeae (strain ATCC 700825 / FA 1090) OX=242231 GN=NGO_1709 PE=4 SV=1	0	8.194	11.7647	2	4	2	1	204	21.9	6.8	High		3281169	NGO1709; NGO_1709		membrane		Pf04391	4.44	2	498.95	2
Checked	Confidence	Annotated Sequence	Modifications	Modifications in Master Proteins	Qvality PEP	Qvality q-value	# Protein Groups	# Proteins	# PSMs	Master Protein Accessions	Positions in Master Proteins	# Missed Cleavages	Theo. MH+ [Da]	Found in Sample: [S14] F14: Sample	XCorr Sequest HT	Confidence Sequest HT	Percolator q-Value Sequest HT	Percolator PEP Sequest HT	Amanda Score MS Amanda	Confidence MS Amanda	Percolator q-Value MS Amanda	Percolator PEP MS Amanda
FALSE	High	[R].LLNQVLSTVQK.[K]			0.00447013	0	1	1	2	Q5F657	Q5F657 [6-16]	0	1242.74	High	1.95	High	0	0.001989	212.22	High	0	0.00107
FALSE	High	[R].ATVTQSDFQPAGK.[T]			4.76753e-05	0	1	1	2	Q5F657	Q5F657 [78-90]	0	1349.67	High	2.49	High	0	0.0006174	286.73	High	0	5.972e-06
High	Master Protein	Q5F6S5	NAD(P) transhydrogenase subunit beta OS=Neisseria gonorrhoeae (strain ATCC 700825 / FA 1090) OX=242231 GN=pntB PE=3 SV=1	0	8.078	6.94143	3	6	3	1	461	48.5	5.77	High		3281598	pntB; NGO_1472	metabolic process	membrane	catalytic activity;nucleotide binding	Pf02233	4.33	3	676.27	3
Checked	Confidence	Annotated Sequence	Modifications	Modifications in Master Proteins	Qvality PEP	Qvality q-value	# Protein Groups	# Proteins	# PSMs	Master Protein Accessions	Positions in Master Proteins	# Missed Cleavages	Theo. MH+ [Da]	Found in Sample: [S14] F14: Sample	XCorr Sequest HT	Confidence Sequest HT	Percolator q-Value Sequest HT	Percolator PEP Sequest HT	Amanda Score MS Amanda	Confidence MS Amanda	Percolator q-Value MS Amanda	Percolator PEP MS Amanda
FALSE	High	[K].AADVAEMLK.[G]	1xOxidation [M7]		0.00108914	0	1	1	2	Q5F6S5	Q5F6S5 [293-301]	0	963.482	High	2.06	High	0	0.0003897	294.74	High	0	0.0002128
FALSE	High	[R].LPGHMNVLLAEAK.[V]	1xOxidation [M5]		0.00450686	0.000400742	1	1	2	Q5F6S5	Q5F6S5 [348-360]	0	1408.76	High	2.27	High	0	0.0006763	220.55	High	0.0001758	0.001081
FALSE	High	[K].TVDGILAELK.[K]			0.178496	0.00156508	1	1	2	Q5F6S5	Q5F6S5 [451-460]	0	1058.61	High	1.34	High	0.0003946	0.0581	160.98	High	0.0005113	0.08166
High	Master Protein	Q5FA01	Membrane protein OS=Neisseria gonorrhoeae (strain ATCC 700825 / FA 1090) OX=242231 GN=NGO_0233 PE=4 SV=1	0	7.706	11.4286	2	8	2	1	175	18.5	9.77	High		3281494	NGO0233; NGO_0233	response to stimulus;transport	membrane	transporter activity	Pf02462, Pf13505	4.69	2	754.64	2
Checked	Confidence	Annotated Sequence	Modifications	Modifications in Master Proteins	Qvality PEP	Qvality q-value	# Protein Groups	# Proteins	# PSMs	Master Protein Accessions	Positions in Master Proteins	# Missed Cleavages	Theo. MH+ [Da]	Found in Sample: [S14] F14: Sample	XCorr Sequest HT	Confidence Sequest HT	Percolator q-Value Sequest HT	Percolator PEP Sequest HT	Amanda Score MS Amanda	Confidence MS Amanda	Percolator q-Value MS Amanda	Percolator PEP MS Amanda
FALSE	High	[R].FAVDYTR.[Y]			0.00439755	0	1	1	4	Q5FA01	Q5FA01 [61-67]	0	871.431	High	1.58	High	0	0.0153	178.13	High	0	0.00105
FALSE	High	[R].ASAHLGGSDSFSK.[T]			0.00219032	0	1	1	4	Q5FA01	Q5FA01 [111-123]	0	1263.6	High	2.71	High	0	0.001093	273.22	High	0	0.0004729
High	Master Protein	Q5F5B3	Sodium:proton antiporter OS=Neisseria gonorrhoeae (strain ATCC 700825 / FA 1090) OX=242231 GN=NGO_2016 PE=4 SV=1	0	7.156	7.57576	2	4	2	1	462	48	8.81	High		3282696	NGO2016; NGO_2016		membrane		Pf03553, Pf13726	4.93	2	474.11	2
Checked	Confidence	Annotated Sequence	Modifications	Modifications in Master Proteins	Qvality PEP	Qvality q-value	# Protein Groups	# Proteins	# PSMs	Master Protein Accessions	Positions in Master Proteins	# Missed Cleavages	Theo. MH+ [Da]	Found in Sample: [S14] F14: Sample	XCorr Sequest HT	Confidence Sequest HT	Percolator q-Value Sequest HT	Percolator PEP Sequest HT	Amanda Score MS Amanda	Confidence MS Amanda	Percolator q-Value MS Amanda	Percolator PEP MS Amanda
FALSE	High	[R].LYQSNNADTAGNADAANRPQPSAYR.[S]			0.000249579	0	1	1	2	Q5F5B3	Q5F5B3 [236-260]	0	2665.23	High	2.55	High	0	8.773e-05	253.39	High	0	3.943e-05
FALSE	High	[K].ANDVFGEGIK.[M]			0.00694968	0.000400742	1	1	2	Q5F5B3	Q5F5B3 [304-313]	0	1049.53	High	2.38	High	0	0.003248	220.71	High	0.0001758	0.001772
High	Master Protein	Q5F5G9	Serine/threonine transporter SstT OS=Neisseria gonorrhoeae (strain ATCC 700825 / FA 1090) OX=242231 GN=sstT PE=3 SV=1	0	6.938	5.86797	2	4	2	1	409	41.9	9.29	High		3282664	NGO1957; NGO_1957	response to stimulus;transport	membrane	transporter activity	Pf00375	4.43	2	450.08	2
Checked	Confidence	Annotated Sequence	Modifications	Modifications in Master Proteins	Qvality PEP	Qvality q-value	# Protein Groups	# Proteins	# PSMs	Master Protein Accessions	Positions in Master Proteins	# Missed Cleavages	Theo. MH+ [Da]	Found in Sample: [S14] F14: Sample	XCorr Sequest HT	Confidence Sequest HT	Percolator q-Value Sequest HT	Percolator PEP Sequest HT	Amanda Score MS Amanda	Confidence MS Amanda	Percolator q-Value MS Amanda	Percolator PEP MS Amanda
FALSE	High	[R].ESGVYAFFTR.[S]			0.00011274	0	1	1	2	Q5F5G9	Q5F5G9 [256-265]	0	1176.57	High	2.71	High	0	6.605e-06	265.14	High	0	3.086e-05
FALSE	High	[R].SSAANIPVNMALAK.[K]	1xOxidation [M10]		0.0706881	0.000400742	1	1	2	Q5F5G9	Q5F5G9 [266-279]	0	1402.74	High	1.72	High	0	0.01748	184.94	High	0.0003433	0.03913
High	Master Protein	Q5FA43	Protein translocase subunit SecD OS=Neisseria gonorrhoeae (strain ATCC 700825 / FA 1090) OX=242231 GN=secD PE=3 SV=2	0	5.964	7.94165	3	6	3	1	617	66.7	6.19	High		3281517	secD; NGO_0189	transport	membrane	transporter activity	Pf02355, Pf03176, Pf07549, Pf13721	4.27	3	488.59	3
Checked	Confidence	Annotated Sequence	Modifications	Modifications in Master Proteins	Qvality PEP	Qvality q-value	# Protein Groups	# Proteins	# PSMs	Master Protein Accessions	Positions in Master Proteins	# Missed Cleavages	Theo. MH+ [Da]	Found in Sample: [S14] F14: Sample	XCorr Sequest HT	Confidence Sequest HT	Percolator q-Value Sequest HT	Percolator PEP Sequest HT	Amanda Score MS Amanda	Confidence MS Amanda	Percolator q-Value MS Amanda	Percolator PEP MS Amanda
FALSE	High	[R].FKDTETQLK.[A]			0.0276621	0.000400742	1	1	2	Q5FA43	Q5FA43 [78-86]	1	1109.58	High	1.73	High	0.0002001	0.0312	179.23	High	0.0001758	0.00872
FALSE	High	[R].QAIIINEQTQSK.[V]			0.0278847	0.000400742	1	1	2	Q5FA43	Q5FA43 [41-52]	0	1372.74	High	2.54	High	0	0.005456	156.96	High	0.0001758	0.00908
FALSE	High	[R].EALEGNVPSGYELLSSGGEHPETLLISK.[Q]			0.0627035	0.000400742	1	1	2	Q5FA43	Q5FA43 [291-318]	0	2926.47	High	1.11	High	0.0002001	0.03873	152.4	High	0.0001758	0.02282
High	Master Protein	Q5FA40	Spermidine/putrescine import ATP-binding protein PotA OS=Neisseria gonorrhoeae (strain ATCC 700825 / FA 1090) OX=242231 GN=potA PE=3 SV=2	0	5.96	3.74332	1	2	1	1	374	42.1	5.6	High		3281640	NGO0192; NGO_0192	transport	membrane	catalytic activity;nucleotide binding;transporter activity	Pf00005, Pf08402, Pf13304	3.33	1	337.33	1
Checked	Confidence	Annotated Sequence	Modifications	Modifications in Master Proteins	Qvality PEP	Qvality q-value	# Protein Groups	# Proteins	# PSMs	Master Protein Accessions	Positions in Master Proteins	# Missed Cleavages	Theo. MH+ [Da]	Found in Sample: [S14] F14: Sample	XCorr Sequest HT	Confidence Sequest HT	Percolator q-Value Sequest HT	Percolator PEP Sequest HT	Amanda Score MS Amanda	Confidence MS Amanda	Percolator q-Value MS Amanda	Percolator PEP MS Amanda
FALSE	High	[K].ILLLDEPLGALDKK.[L]			1.08249e-05	0	1	1	2	Q5FA40	Q5FA40 [163-176]	1	1537.92	High	3.33	High	0	2.982e-06	337.33	High	0	1.097e-06
High	Master Protein	Q5F969	Long-chain fatty acid--CoA ligase OS=Neisseria gonorrhoeae (strain ATCC 700825 / FA 1090) OX=242231 GN=NGO_0530 PE=4 SV=1	0	5.745	2.12766	1	2	1	1	517	57.4	9.13	High		3282918	NGO0530; NGO_0530	metabolic process	membrane	catalytic activity	Pf00501, Pf13193	3.01	1	342.15	1
Checked	Confidence	Annotated Sequence	Modifications	Modifications in Master Proteins	Qvality PEP	Qvality q-value	# Protein Groups	# Proteins	# PSMs	Master Protein Accessions	Positions in Master Proteins	# Missed Cleavages	Theo. MH+ [Da]	Found in Sample: [S14] F14: Sample	XCorr Sequest HT	Confidence Sequest HT	Percolator q-Value Sequest HT	Percolator PEP Sequest HT	Amanda Score MS Amanda	Confidence MS Amanda	Percolator q-Value MS Amanda	Percolator PEP MS Amanda
FALSE	High	[K].AVDEELVEVPR.[G]			1.66809e-05	0	1	1	2	Q5F969	Q5F969 [350-360]	0	1255.65	High	3.01	High	0	1.799e-05	342.15	High	0	1.797e-06
High	Master Protein	Q5F845	TonB-dependent receptor OS=Neisseria gonorrhoeae (strain ATCC 700825 / FA 1090) OX=242231 GN=NGO_0952 PE=3 SV=1	0	5.533	1.19306	1	2	1	1	922	104.1	9.36	High		3282122	NGO0952; NGO_0952	transport	membrane	receptor activity	Pf00593, Pf07715, Pf11320	1.63	1	271.93	1
Checked	Confidence	Annotated Sequence	Modifications	Modifications in Master Proteins	Qvality PEP	Qvality q-value	# Protein Groups	# Proteins	# PSMs	Master Protein Accessions	Positions in Master Proteins	# Missed Cleavages	Theo. MH+ [Da]	Found in Sample: [S14] F14: Sample	XCorr Sequest HT	Confidence Sequest HT	Percolator q-Value Sequest HT	Percolator PEP Sequest HT	Amanda Score MS Amanda	Confidence MS Amanda	Percolator q-Value MS Amanda	Percolator PEP MS Amanda
FALSE	High	[K].ILDLNNTATFR.[L]			2.55993e-05	0	1	1	2	Q5F845	Q5F845 [417-427]	0	1277.68	High	1.63	High	0	0.0005232	271.93	High	0	2.934e-06
High	Master Protein	Q5F8Y2	Recombinase OS=Neisseria gonorrhoeae (strain ATCC 700825 / FA 1090) OX=242231 GN=NGO_0627 PE=4 SV=1	0	5.419	3.29341	2	4	2	1	668	74.7	9.74	High		3282890	NGO0627; NGO_0627		membrane		Pf10136	2.88	2	412.57	2
Checked	Confidence	Annotated Sequence	Modifications	Modifications in Master Proteins	Qvality PEP	Qvality q-value	# Protein Groups	# Proteins	# PSMs	Master Protein Accessions	Positions in Master Proteins	# Missed Cleavages	Theo. MH+ [Da]	Found in Sample: [S14] F14: Sample	XCorr Sequest HT	Confidence Sequest HT	Percolator q-Value Sequest HT	Percolator PEP Sequest HT	Amanda Score MS Amanda	Confidence MS Amanda	Percolator q-Value MS Amanda	Percolator PEP MS Amanda
FALSE	High	[K].LLTDIQTGAGNSNR.[L]			0.00126812	0	1	1	2	Q5F8Y2	Q5F8Y2 [272-285]	0	1459.75	High	2.88	High	0	0.0002831	269.23	High	0	0.0002526
FALSE	High	[R].LPFNPLLR.[K]			0.0442471	0.000400742	1	1	2	Q5F8Y2	Q5F8Y2 [518-525]	0	969.588	High	1.49	High	0.0002001	0.02834	143.34	High	0.0001758	0.0151
High	Master Protein	Q5FA87	Major facilitator transporter OS=Neisseria gonorrhoeae (strain ATCC 700825 / FA 1090) OX=242231 GN=NGO_0142 PE=4 SV=2	0	5.254	2.2113	1	4	1	1	407	43.1	8.54	High		3281278	NGO0142; NGO_0142	transport	membrane	transporter activity	Pf07690	3.23	1	696.9	1
Checked	Confidence	Annotated Sequence	Modifications	Modifications in Master Proteins	Qvality PEP	Qvality q-value	# Protein Groups	# Proteins	# PSMs	Master Protein Accessions	Positions in Master Proteins	# Missed Cleavages	Theo. MH+ [Da]	Found in Sample: [S14] F14: Sample	XCorr Sequest HT	Confidence Sequest HT	Percolator q-Value Sequest HT	Percolator PEP Sequest HT	Amanda Score MS Amanda	Confidence MS Amanda	Percolator q-Value MS Amanda	Percolator PEP MS Amanda
FALSE	High	[R].FLGSAVMAK.[F]	1xOxidation [M7]		4.50044e-05	0	1	1	4	Q5FA87	Q5FA87 [281-289]	0	939.497	High	1.62	High	0	0.0001836	349.98	High	0	5.578e-06
High	Master Protein	Q5FAC4	Cytochrome C biogenesis protein OS=Neisseria gonorrhoeae (strain ATCC 700825 / FA 1090) OX=242231 GN=NGO_0102 PE=4 SV=2	0.005	3.736	2	1	2	1	1	650	73.8	8.79	High		3282446	NGO0102; NGO_0102		membrane		Pf05140	2.69	1	219.23	1
Checked	Confidence	Annotated Sequence	Modifications	Modifications in Master Proteins	Qvality PEP	Qvality q-value	# Protein Groups	# Proteins	# PSMs	Master Protein Accessions	Positions in Master Proteins	# Missed Cleavages	Theo. MH+ [Da]	Found in Sample: [S14] F14: Sample	XCorr Sequest HT	Confidence Sequest HT	Percolator q-Value Sequest HT	Percolator PEP Sequest HT	Amanda Score MS Amanda	Confidence MS Amanda	Percolator q-Value MS Amanda	Percolator PEP MS Amanda
FALSE	High	[K].ATSIHQFPLEIGK.[H]			0.00095876	0	1	1	2	Q5FAC4	Q5FAC4 [316-328]	0	1440.78	High	2.69	High	0	0.0003498	219.23	High	0	0.0001836
High	Master Protein	Q5F5X1	Phosphatidate cytidylyltransferase OS=Neisseria gonorrhoeae (strain ATCC 700825 / FA 1090) OX=242231 GN=NGO_1798 PE=3 SV=1	0.005	3.589	5.66038	1	2	1	1	265	29.1	8.54	High		3282424	NGO1798; NGO_1798	metabolic process	membrane	catalytic activity	Pf01148	2.71	1	294.19	1
Checked	Confidence	Annotated Sequence	Modifications	Modifications in Master Proteins	Qvality PEP	Qvality q-value	# Protein Groups	# Proteins	# PSMs	Master Protein Accessions	Positions in Master Proteins	# Missed Cleavages	Theo. MH+ [Da]	Found in Sample: [S14] F14: Sample	XCorr Sequest HT	Confidence Sequest HT	Percolator q-Value Sequest HT	Percolator PEP Sequest HT	Amanda Score MS Amanda	Confidence MS Amanda	Percolator q-Value MS Amanda	Percolator PEP MS Amanda
FALSE	High	[K].DSSNLLPGHGGVFDR.[T]			0.00128915	0	1	1	2	Q5F5X1	Q5F5X1 [232-246]	0	1570.76	High	2.71	High	0	0.001316	294.19	High	0	0.0002577
High	Master Protein	Q5FA93	Uncharacterized protein OS=Neisseria gonorrhoeae (strain ATCC 700825 / FA 1090) OX=242231 GN=NGO_0136 PE=4 SV=1	0.005	3.298	3.95257	1	2	1	1	506	53.4	7.44	High		3281295	NGO0136; NGO_0136		membrane		Pf03553	2.38	1	237.36	1
Checked	Confidence	Annotated Sequence	Modifications	Modifications in Master Proteins	Qvality PEP	Qvality q-value	# Protein Groups	# Proteins	# PSMs	Master Protein Accessions	Positions in Master Proteins	# Missed Cleavages	Theo. MH+ [Da]	Found in Sample: [S14] F14: Sample	XCorr Sequest HT	Confidence Sequest HT	Percolator q-Value Sequest HT	Percolator PEP Sequest HT	Amanda Score MS Amanda	Confidence MS Amanda	Percolator q-Value MS Amanda	Percolator PEP MS Amanda
FALSE	High	[R].FEQAALNEAHDETAASDATK.[G]			0.00398605	0	1	1	2	Q5FA93	Q5FA93 [233-252]	0	2118.96	High	2.38	High	0	0.0005039	237.36	High	0	0.0009372
High	Master Protein	Q5F6W9	Probable protein kinase UbiB OS=Neisseria gonorrhoeae (strain ATCC 700825 / FA 1090) OX=242231 GN=ubiB PE=3 SV=1	0.005	3.236	1.98807	1	2	1	1	503	57.3	8.79	High		3281752	ubiB; NGO_1424	metabolic process;regulation of biological process	membrane	catalytic activity;nucleotide binding	Pf03109	1.98	1	271.11	1
Checked	Confidence	Annotated Sequence	Modifications	Modifications in Master Proteins	Qvality PEP	Qvality q-value	# Protein Groups	# Proteins	# PSMs	Master Protein Accessions	Positions in Master Proteins	# Missed Cleavages	Theo. MH+ [Da]	Found in Sample: [S14] F14: Sample	XCorr Sequest HT	Confidence Sequest HT	Percolator q-Value Sequest HT	Percolator PEP Sequest HT	Amanda Score MS Amanda	Confidence MS Amanda	Percolator q-Value MS Amanda	Percolator PEP MS Amanda
FALSE	High	[K].TLLNIEGLGR.[Q]			0.00262389	0	1	1	2	Q5F6W9	Q5F6W9 [399-408]	0	1085.63	High	1.98	High	0	0.002236	271.11	High	0	0.0005806
High	Master Protein	Q5F667	Signal transduction protein OS=Neisseria gonorrhoeae (strain ATCC 700825 / FA 1090) OX=242231 GN=NGO_1699 PE=4 SV=1	0.005	2.535	4.85075	1	2	1	1	268	29.8	9.82	High		3281214	NGO1699; NGO_1699	cell organization and biogenesis	membrane		Pf01578	2.15	1	234.72	1
Checked	Confidence	Annotated Sequence	Modifications	Modifications in Master Proteins	Qvality PEP	Qvality q-value	# Protein Groups	# Proteins	# PSMs	Master Protein Accessions	Positions in Master Proteins	# Missed Cleavages	Theo. MH+ [Da]	Found in Sample: [S14] F14: Sample	XCorr Sequest HT	Confidence Sequest HT	Percolator q-Value Sequest HT	Percolator PEP Sequest HT	Amanda Score MS Amanda	Confidence MS Amanda	Percolator q-Value MS Amanda	Percolator PEP MS Amanda
FALSE	High	[K].LAGFLPSLLSLEK.[L]			0.0167872	0.000400742	1	1	2	Q5F667	Q5F667 [163-175]	0	1387.82	High	2.15	High	0	0.002915	234.72	High	0.0001758	0.005088
High	Master Protein	Q5F916	Cell division protein FtsK OS=Neisseria gonorrhoeae (strain ATCC 700825 / FA 1090) OX=242231 GN=NGO_0590 PE=3 SV=2	0.005	1.934	1.23153	1	2	1	1	812	88.1	8.59	High		3281375	NGO0590; NGO_0590	cell division;metabolic process;transport	membrane	catalytic activity;DNA binding;nucleotide binding	Pf01580, Pf03595, Pf09397, Pf12846, Pf13491	1.64	1	143.5	1
Checked	Confidence	Annotated Sequence	Modifications	Modifications in Master Proteins	Qvality PEP	Qvality q-value	# Protein Groups	# Proteins	# PSMs	Master Protein Accessions	Positions in Master Proteins	# Missed Cleavages	Theo. MH+ [Da]	Found in Sample: [S14] F14: Sample	XCorr Sequest HT	Confidence Sequest HT	Percolator q-Value Sequest HT	Percolator PEP Sequest HT	Amanda Score MS Amanda	Confidence MS Amanda	Percolator q-Value MS Amanda	Percolator PEP MS Amanda
FALSE	High	[R].YEIEPAQGVK.[G]			0.0352952	0.000400742	1	1	2	Q5F916	Q5F916 [380-389]	0	1133.58	High	1.64	High	0	0.02512	143.5	High	0.0001758	0.01163
Medium	Master Protein	Q5F581	Murein transglycosylase OS=Neisseria gonorrhoeae (strain ATCC 700825 / FA 1090) OX=242231 GN=NGO_2048 PE=1 SV=1	0.015	1.235	6.34921	1	1	1	1	441	48	9.74	High		3282730	NGO2048; NGO_2048	metabolic process	membrane	catalytic activity	Pf03562, Pf06725			29.09	1
Checked	Confidence	Annotated Sequence	Modifications	Modifications in Master Proteins	Qvality PEP	Qvality q-value	# Protein Groups	# Proteins	# PSMs	Master Protein Accessions	Positions in Master Proteins	# Missed Cleavages	Theo. MH+ [Da]	Found in Sample: [S14] F14: Sample	XCorr Sequest HT	Confidence Sequest HT	Percolator q-Value Sequest HT	Percolator PEP Sequest HT	Amanda Score MS Amanda	Confidence MS Amanda	Percolator q-Value MS Amanda	Percolator PEP MS Amanda
FALSE	High	[R].ELAGSGNEGPVGALGTPLMGEYAGAIDR.[H]	1xOxidation [M19]		0.136993	0.000787616	1	1	1	Q5F581	Q5F581 [336-363]	0	2718.3	High	0.6	Medium	0.01283	0.5477	29.09	High	0.0003433	0.05827
Medium	Master Protein	Q5FAE3	Protein-PII uridylyltransferase OS=Neisseria gonorrhoeae (strain ATCC 700825 / FA 1090) OX=242231 GN=NGO_0083 PE=4 SV=1	0.015	1.233	2.04403	1	2	1	1	636	70.7	7.28	High		3282320	NGO0083; NGO_0083		membrane	catalytic activity	Pf01370, Pf02629, Pf02719, Pf13727	0	1	173.59	1
Checked	Confidence	Annotated Sequence	Modifications	Modifications in Master Proteins	Qvality PEP	Qvality q-value	# Protein Groups	# Proteins	# PSMs	Master Protein Accessions	Positions in Master Proteins	# Missed Cleavages	Theo. MH+ [Da]	Found in Sample: [S14] F14: Sample	XCorr Sequest HT	Confidence Sequest HT	Percolator q-Value Sequest HT	Percolator PEP Sequest HT	Amanda Score MS Amanda	Confidence MS Amanda	Percolator q-Value MS Amanda	Percolator PEP MS Amanda
FALSE	High	[K].ILLAIPSATQEQR.[R]			0.136993	0.000787616	1	1	2	Q5FAE3	Q5FAE3 [207-219]	0	1439.82	High	1.06	High	0.003842	0.2625	173.59	High	0.0003433	0.05849

## Sheet: Band 2
Gel-excised band # 2
Protein FDR Confidence	Master	Accession	Description	Exp. q-value	Sum PEP Score	Coverage	# Peptides	# PSMs	# Unique Peptides	# Protein Groups	# AAs	MW [kDa]	calc. pI	Found in Sample: [S15] F15: Sample	Modifications	Entrez Gene ID	Gene ID	Biological Process	Cellular Component	Molecular Function	Pfam IDs	Score Sequest HT	# Peptides Sequest HT	Score MS Amanda	# Peptides MS Amanda
High	Master Protein	Q5F5W8	Outer membrane protein assembly factor BamA OS=Neisseria gonorrhoeae (strain ATCC 700825 / FA 1090) OX=242231 GN=bamA PE=1 SV=1	0	365.567	64.1414	42	241	42	1	792	87.9	8.92	High		3282404	NGO1801; NGO_1801	cell organization and biogenesis	membrane		Pf01103, Pf07244	424.92	42	49172.3	42
Checked	Confidence	Annotated Sequence	Modifications	Modifications in Master Proteins	Qvality PEP	Qvality q-value	# Protein Groups	# Proteins	# PSMs	Master Protein Accessions	Positions in Master Proteins	# Missed Cleavages	Theo. MH+ [Da]	Found in Sample: [S15] F15: Sample	XCorr Sequest HT	Confidence Sequest HT	Percolator q-Value Sequest HT	Percolator PEP Sequest HT	Amanda Score MS Amanda	Confidence MS Amanda	Percolator q-Value MS Amanda	Percolator PEP MS Amanda
FALSE	High	[R].VNFGLAAEHLTVNTYNK.[A]			0.0107199	0	1	1	2	Q5F5W8	Q5F5W8 [527-543]	0	1890.97	High	0.7	High	0	0.001522	183.55	High	0	0.006134
FALSE	High	[K].TVDFVLHIEPGR.[K]			2.04446e-05	0	1	1	8	Q5F5W8	Q5F5W8 [334-345]	0	1382.74	High	3.84	High	0	1.363e-05	388.72	High	0	2.15e-06
FALSE	High	[K].ANVSAELLFPMPGAK.[D]	1xOxidation [M11]		7.18764e-08	0	1	1	18	Q5F5W8	Q5F5W8 [687-701]	0	1560.81	High	4.54	High	0	1.302e-08	683.22	High	0	3.646e-09
FALSE	High	[R].GYLTGVNAEIALPGSK.[L]			5.57179e-08	0	1	1	8	Q5F5W8	Q5F5W8 [590-605]	0	1589.85	High	5.58	High	0	6.275e-10	583.44	High	0	2.733e-09
FALSE	High	[K].TVDFVLHIEPGRK.[I]			0.00230756	0	1	1	4	Q5F5W8	Q5F5W8 [334-346]	1	1510.84	High	2.36	High	0	0.0002289	306.8	High	0	0.0007721
FALSE	High	[K].ITDIEFEGNQVYSDR.[K]			5.65684e-09	0	1	1	10	Q5F5W8	Q5F5W8 [176-190]	0	1785.83	High	5.62	High	0	1.596e-09	622.93	High	0	5.091e-10
FALSE	High	[R].MGSAGYAYSEISVQPLPNAGTK.[T]	1xOxidation [M1]		1.76719e-09	0	1	1	14	Q5F5W8	Q5F5W8 [312-333]	0	2257.08	High	6.51	High	0	2.176e-11	869.49	High	0	5.543e-11
FALSE	High	[R].MGSAGYAYSEISVQPLPNAGTK.[T]			0.000605852	0	1	1	4	Q5F5W8	Q5F5W8 [312-333]	0	2241.09	High	2.94	High	0	0.0002251	304.68	High	0	9.914e-05
FALSE	High	[K].KANVSAELLFPMPGAK.[D]	1xOxidation [M12]		0.000524178	0	1	1	2	Q5F5W8	Q5F5W8 [686-701]	1	1688.9	High	3.23	High	0	8.578e-05	385.39	High	0	8.424e-05
FALSE	High	[K].NLESFGLAQSQYFNQATLNQAVAGLK.[E]			2.04587e-12	0	1	1	3	Q5F5W8	Q5F5W8 [112-137]	0	2812.43	High	10.58	High	0	2.912e-14	750.87	High	0	2.677e-14
FALSE	High	[R].STGSLDLSAGWVQDTGLVMSAGVSQDNLFGTGK.[S]	1xOxidation [M19]		6.26758e-12	0	1	1	2	Q5F5W8	Q5F5W8 [422-454]	0	3314.58	High	7.92	High	0	7.305e-15	690.44	High	0	1.746e-13
FALSE	High	[R].FQFQLGTTF.[-]			0.00128269	0	1	1	2	Q5F5W8	Q5F5W8 [784-792]	0	1088.54	High	3.36	High	0	0.0001112	248.07	High	0	0.001303
FALSE	High	[R].TKEIPFFENFYGGGLGSVR.[G]			0.00242144	0	1	1	2	Q5F5W8	Q5F5W8 [642-660]	1	2118.07	High	1.66	High	0	0.0002434	276.16	High	0	0.0008629
FALSE	High	[K].KNLESFGLAQSQYFNQATLNQAVAGLK.[E]			1.15026e-05	0	1	1	2	Q5F5W8	Q5F5W8 [111-137]	1	2940.52	High	5.16	High	0	9.009e-07	496.94	High	0	1.125e-06
FALSE	High	[K].NLESFGLAQSQYFNQATLNQAVAGLKEEYLGR.[G]			8.78213e-05	0	1	1	2	Q5F5W8	Q5F5W8 [112-143]	1	3559.78	High	3.21	High	0	4.515e-06	362.65	High	0	1.116e-05
FALSE	High	[R].VETADGQLLLTVIERPTIGSLNITGAK.[M]			2.94081e-09	0	1	1	4	Q5F5W8	Q5F5W8 [76-102]	0	2809.57	High	7.27	High	0	1.37e-11	725.27	High	0	1.638e-10
FALSE	High	[K].EIPFFENFYGGGLGSVR.[G]			2.39826e-08	0	1	1	6	Q5F5W8	Q5F5W8 [644-660]	0	1888.92	High	4.53	High	0	1.582e-08	499.66	High	0	2.394e-09
FALSE	High	[R].QMSLTEGGIWTWLTR.[S]	1xOxidation [M2]		1.67793e-05	0	1	1	2	Q5F5W8	Q5F5W8 [195-209]	0	1794.88	High	4.54	High	0	5.483e-07	422.1	High	0	1.962e-06
FALSE	High	[R].VELLGYFDNVQFDAVPLAGTPDK.[V]			4.3449e-11	0	1	1	4	Q5F5W8	Q5F5W8 [389-411]	0	2508.27	High	6.95	High	0	2.246e-12	728.91	High	0	8.434e-13
FALSE	High	[R].VELLGYFDNVQFDAVPLAGTPDKVDLNMSLTER.[S]	1xOxidation [M28]		1.37534e-11	0	1	1	2	Q5F5W8	Q5F5W8 [389-421]	1	3682.83	High	4.26	High	0	8.902e-12	737.02	High	0	2.294e-13
FALSE	High	[R].YSAGGAVTWLSPLGPMK.[F]	1xOxidation [M16]		5.1034e-08	0	1	1	8	Q5F5W8	Q5F5W8 [750-766]	0	1750.88	High	5.12	High	0	4.527e-10	780.09	High	0	7.963e-09
FALSE	High	[R].YSAGGAVTWLSPLGPMK.[F]			5.83823e-05	0	1	1	2	Q5F5W8	Q5F5W8 [750-766]	0	1734.89	High	2.93	High	0	1.543e-05	306.97	High	0	7.027e-06
FALSE	High	[K].VTDFYQNNGYFDFR.[I]			1.07177e-07	0	1	1	4	Q5F5W8	Q5F5W8 [225-238]	0	1785.79	High	5.34	High	0	1.174e-09	573.07	High	0	5.717e-09
FALSE	High	[R].TEPSTVFNYLPVK.[V]			1.69273e-05	0	1	1	8	Q5F5W8	Q5F5W8 [36-48]	0	1494.78	High	3.69	High	0	8.024e-07	363.88	High	0	1.735e-06
FALSE	High	[K].SLYATGFFDDVR.[V]			2.93042e-05	0	1	1	8	Q5F5W8	Q5F5W8 [64-75]	0	1390.66	High	4.23	High	0	1.306e-06	387.5	High	0	7.38e-06
FALSE	High	[R].LSLFADAGSVWDGR.[T]			1.15254e-06	0	1	1	6	Q5F5W8	Q5F5W8 [708-721]	0	1493.74	High	4.44	High	0	3.48e-08	591.36	High	0	1.288e-07
FALSE	High	[K].LQYYSATHNQTWFFPLSK.[T]			1.82754e-06	0	1	1	8	Q5F5W8	Q5F5W8 [606-623]	0	2231.09	High	4.14	High	0	3.473e-07	395.99	High	0	1.407e-07
FALSE	High	[K].TFTLMLGGEVGIAGGYGR.[T]	1xOxidation [M5]		1.86279e-09	0	1	1	8	Q5F5W8	Q5F5W8 [624-641]	0	1814.91	High	4.01	High	0	8.856e-11	620.58	High	0	5.876e-11
FALSE	High	[R].VDIDITIDEGK.[S]			4.27471e-05	0	1	1	4	Q5F5W8	Q5F5W8 [162-172]	0	1217.63	High	3.36	High	0	2.075e-06	350.55	High	0	4.95e-06
FALSE	High	[R].ILDTDIQTNEDK.[T]			2.36791e-06	0	1	1	6	Q5F5W8	Q5F5W8 [239-250]	0	1404.69	High	4.3	High	0	4.351e-07	463.86	High	0	1.882e-07
FALSE	High	[K].VGDTYNDTHGSAIIK.[S]			1.9264e-06	0	1	1	8	Q5F5W8	Q5F5W8 [49-63]	0	1590.78	High	4.38	High	0	1.307e-07	461.95	High	0	3.153e-07
FALSE	High	[K].VSIEGDTNEVPK.[A]			6.68941e-05	0	1	1	4	Q5F5W8	Q5F5W8 [270-281]	0	1287.64	High	3.7	High	0	2.983e-06	360.07	High	0	6.349e-05
FALSE	High	[K].VDLNMSLTER.[S]	1xOxidation [M5]		8.93771e-05	0	1	1	4	Q5F5W8	Q5F5W8 [412-421]	0	1193.58	High	3.29	High	0	4.96e-05	388.76	High	0	3.44e-05
FALSE	High	[K].VDLNMSLTER.[S]			5.86392e-05	0	1	1	2	Q5F5W8	Q5F5W8 [412-421]	0	1177.59	High	2.44	High	0	4.242e-05	314.11	High	0	7.062e-06
FALSE	High	[R].MGIPVTEYDR.[V]	1xOxidation [M1]		0.000484366	0	1	1	6	Q5F5W8	Q5F5W8 [517-526]	0	1196.56	High	2.71	High	0	0.0001203	349.11	High	0	0.0005207
FALSE	High	[K].STFTNELR.[Y]			0.0241936	0	1	1	6	Q5F5W8	Q5F5W8 [742-749]	0	967.484	High	2.39	High	0	0.004194	195.98	High	0	0.008292
FALSE	High	[R].QMESAPYDTSK.[L]			0.00507034	0	1	1	2	Q5F5W8	Q5F5W8 [371-381]	0	1256.55	High	2.15	High	0	0.003996	179.45	High	0	0.001093
FALSE	High	[R].GYESGTLGPK.[V]			0.00877912	0	1	1	4	Q5F5W8	Q5F5W8 [661-670]	0	1008.5	High	2.58	High	0	0.001189	232.29	High	0	0.005537
FALSE	High	[K].IYVNEIHITGNNK.[T]			5.83592e-07	0	1	1	6	Q5F5W8	Q5F5W8 [347-359]	0	1514.8	High	4.23	High	0	8.967e-09	487.88	High	0	3.661e-07
FALSE	High	[K].FSYAYPLK.[K]			0.00354345	0	1	1	6	Q5F5W8	Q5F5W8 [767-774]	0	988.514	High	2.43	High	0	0.001158	261.22	High	0	0.001546
FALSE	High	[K].ITDIEFEGNQVYSDRK.[L]			6.02043e-05	0	1	1	2	Q5F5W8	Q5F5W8 [176-191]	1	1913.92	High	3.61	High	0	1.092e-05	322.88	High	0	7.302e-06
FALSE	High	[R].NRVDIDITIDEGK.[S]			4.57486e-06	0	1	1	12	Q5F5W8	Q5F5W8 [160-172]	1	1487.77	High	5.03	High	0	3.128e-06	477.4	High	0	3.97e-07
FALSE	High	[R].KIYVNEIHITGNNK.[T]			1.07436e-06	0	1	1	4	Q5F5W8	Q5F5W8 [346-359]	1	1642.89	High	4.34	High	0	3.326e-08	416.03	High	0	7.718e-08
FALSE	High	[R].QQMTAVLGEIQNR.[M]	1xOxidation [M3]		3.49998e-06	0	1	1	4	Q5F5W8	Q5F5W8 [299-311]	0	1503.76	High	4.12	High	0	1.078e-07	427.01	High	0	2.939e-07
FALSE	High	[R].QQMTAVLGEIQNR.[M]			0.000300202	0	1	1	2	Q5F5W8	Q5F5W8 [299-311]	0	1487.76	High	2.5	High	0	2.873e-05	249.64	High	0	4.475e-05
FALSE	High	[K].LNIQITPK.[V]			0.00359024	0	1	1	6	Q5F5W8	Q5F5W8 [146-153]	0	926.567	High	3.42	High	0	0.004994	270.45	High	0	0.003977
High	Master Protein	Q5F6Q4	Ligand-gated channel OS=Neisseria gonorrhoeae (strain ATCC 700825 / FA 1090) OX=242231 GN=NGO_1495 PE=3 SV=1	0	220.536	40.6798	35	216	35	1	912	101.9	9.36	High		3281624	NGO1495; NGO_1495	transport	membrane	receptor activity;transporter activity	Pf00593, Pf07715	316.6	35	35146.9	35
Checked	Confidence	Annotated Sequence	Modifications	Modifications in Master Proteins	Qvality PEP	Qvality q-value	# Protein Groups	# Proteins	# PSMs	Master Protein Accessions	Positions in Master Proteins	# Missed Cleavages	Theo. MH+ [Da]	Found in Sample: [S15] F15: Sample	XCorr Sequest HT	Confidence Sequest HT	Percolator q-Value Sequest HT	Percolator PEP Sequest HT	Amanda Score MS Amanda	Confidence MS Amanda	Percolator q-Value MS Amanda	Percolator PEP MS Amanda
FALSE	High	[K].IDWNGVWDK.[L]			0.00100339	0	1	1	4	Q5F6Q4	Q5F6Q4 [739-747]	0	1132.54	High	2.2	High	0	0.0001494	212.63	High	0	0.0001755
FALSE	High	[R].TDIQSHLFDAIQPSR.[Y]			5.79385e-10	0	1	1	12	Q5F6Q4	Q5F6Q4 [773-787]	0	1727.87	High	6.92	High	0	2.444e-12	596.96	High	0	8.632e-11
FALSE	High	[R].NYTFSLEMKF.[-]	1xOxidation [M8]		0.00414741	0	1	1	8	Q5F6Q4	Q5F6Q4 [903-912]	1	1295.6	High	2.8	High	0	0.001524	316.9	High	0	0.001113
FALSE	High	[R].IGGAEALLIR.[T]			6.18113e-05	0	1	1	6	Q5F6Q4	Q5F6Q4 [213-222]	0	1012.61	High	3.94	High	0	5.95e-05	388.78	High	0	3.032e-05
FALSE	High	[R].DMTVPAFLTK.[A]	1xOxidation [M2]		0.00103014	0	1	1	12	Q5F6Q4	Q5F6Q4 [340-349]	0	1138.58	High	2.75	High	0	0.006132	355.61	High	0	0.0002494
FALSE	High	[R].ITGINILGK.[I]			0.0010078	0	1	1	8	Q5F6Q4	Q5F6Q4 [730-738]	0	928.583	High	3.09	High	0	0.0003193	278.97	High	0	0.00563
FALSE	High	[R].FLADPLSYESR.[S]			1.89742e-05	0	1	1	8	Q5F6Q4	Q5F6Q4 [298-308]	0	1297.64	High	3.44	High	0	4.286e-05	438.47	High	0	1.982e-06
FALSE	High	[R].ADRTDIQSHLFDAIQPSR.[Y]			0.00391832	0	1	1	4	Q5F6Q4	Q5F6Q4 [770-787]	1	2070.04	High	2.93	High	0	0.00472	256.89	High	0	0.0008187
FALSE	High	[K].GDFGNLEASWFNNAYR.[D]			1.58731e-08	0	1	1	4	Q5F6Q4	Q5F6Q4 [683-698]	0	1860.83	High	5.46	High	0	2.065e-10	588.68	High	0	6.616e-10
FALSE	High	[R].VALTVDGLAQIQSYTAQAALGGTR.[T]			2.95119e-13	0	1	1	4	Q5F6Q4	Q5F6Q4 [109-132]	0	2404.28	High	8.12	High	0	3.845e-14	832.97	High	0	4.031e-13
FALSE	High	[K].LPEGWYSTFAYNR.[V]			3.33497e-06	0	1	1	6	Q5F6Q4	Q5F6Q4 [748-760]	0	1603.75	High	3.47	High	0	3.337e-07	391.67	High	0	8.323e-06
FALSE	High	[R].TRPWYIVDVSGYYTVK.[K]			6.28817e-07	0	1	1	6	Q5F6Q4	Q5F6Q4 [839-854]	0	1947	High	3.64	High	0	3.573e-08	415.86	High	0	7.038e-08
FALSE	High	[R].QWGIQSK.[T]			0.00790902	0	1	1	4	Q5F6Q4	Q5F6Q4 [187-193]	0	846.447	High	1.54	High	0.0005559	0.07355	142.8	High	0	0.001816
FALSE	High	[R].YVVGSGYDQPEGK.[W]			4.61521e-06	0	1	1	6	Q5F6Q4	Q5F6Q4 [788-800]	0	1398.65	High	3.5	High	0	1.124e-07	471.09	High	0	2.11e-06
FALSE	High	[K].QLDTIQVK.[A]			0.00442835	0	1	1	6	Q5F6Q4	Q5F6Q4 [36-43]	0	944.541	High	2.68	High	0	0.002198	200.59	High	0	0.003798
FALSE	High	[K].EQVLDIR.[D]			0.0412219	0	1	1	4	Q5F6Q4	Q5F6Q4 [71-77]	0	872.484	High	1.81	High	0.0001922	0.01907	155.89	High	0	0.01205
FALSE	High	[R].HYIGGILER.[T]			0.00360598	0	1	1	4	Q5F6Q4	Q5F6Q4 [323-331]	0	1057.58	High	2.1	High	0	0.0003963	236.8	High	0	0.00547
FALSE	High	[R].HQDYYYQHANR.[A]			3.56199e-06	0	1	1	16	Q5F6Q4	Q5F6Q4 [509-519]	0	1494.65	High	4.62	High	0	2.446e-07	453.69	High	0	2.996e-07
FALSE	High	[K].TADDVIGEGR.[Q]			0.000128669	0	1	1	6	Q5F6Q4	Q5F6Q4 [177-186]	0	1032.5	High	3.71	High	0	7.658e-05	371.32	High	0	4.107e-05
FALSE	High	[R].RDNEVTGLGK.[L]			0.0299283	0	1	1	2	Q5F6Q4	Q5F6Q4 [51-60]	1	1088.57	High	2.54	High	0	0.005476	279.08	High	0	0.009348
FALSE	High	[R].LPSFAEMYGWR.[S]	1xOxidation [M7]		0.000246394	0	1	1	10	Q5F6Q4	Q5F6Q4 [647-657]	0	1372.64	High	2.86	High	0	1.642e-05	355.51	High	0	3.583e-05
FALSE	High	[K].GDPAYLNAQSAR.[I]			2.30176e-05	0	1	1	6	Q5F6Q4	Q5F6Q4 [718-729]	0	1262.61	High	3.75	High	0	6.236e-06	426.76	High	0	2.586e-06
FALSE	High	[K].SYYAAVR.[D]			0.022307	0	1	1	4	Q5F6Q4	Q5F6Q4 [578-584]	0	829.42	High	1.81	High	0.0001922	0.02091	204.73	High	0	0.005926
FALSE	High	[K].AKEITELLGSR.[A]			0.000542906	0	1	1	4	Q5F6Q4	Q5F6Q4 [812-822]	1	1216.69	High	3.18	High	0	0.0001512	347.31	High	0	8.737e-05
FALSE	High	[R].YVTWENVR.[Q]			0.0120504	0	1	1	6	Q5F6Q4	Q5F6Q4 [871-878]	0	1066.53	High	2.28	High	0	0.01013	193.4	High	0	0.008622
FALSE	High	[R].TAGSSGAINEIEYENVK.[A]			7.96711e-09	0	1	1	6	Q5F6Q4	Q5F6Q4 [133-149]	0	1781.86	High	5.97	High	0	4.647e-11	643.8	High	0	1.127e-09
FALSE	High	[K].EITELLGSR.[A]			0.000927217	0	1	1	4	Q5F6Q4	Q5F6Q4 [814-822]	0	1017.56	High	2.94	High	0	7.474e-05	278.06	High	0	0.000914
FALSE	High	[R].GLTQSIALAGR.[I]			0.000142965	0	1	1	8	Q5F6Q4	Q5F6Q4 [202-212]	0	1086.63	High	3.71	High	0	0.0002042	360.31	High	0	5.496e-05
FALSE	High	[R].YDPGIAVVEQGR.[G]			1.15026e-05	0	1	1	6	Q5F6Q4	Q5F6Q4 [82-93]	0	1303.66	High	3.86	High	0	3.451e-07	415.87	High	0	1.012e-05
FALSE	High	[K].GSNSVEQGSGALAGSVAFQTK.[T]			1.04759e-11	0	1	1	6	Q5F6Q4	Q5F6Q4 [156-176]	0	1994.98	High	7.11	High	0	4.962e-14	795.67	High	0	1.688e-13
FALSE	High	[R].NYTFSLEMK.[F]	1xOxidation [M8]		0.00148887	0	1	1	4	Q5F6Q4	Q5F6Q4 [903-911]	0	1148.53	High	2.24	High	0	0.0002211	328.85	High	0	0.0002734
FALSE	High	[R].NYTFSLEMK.[F]			0.00731303	0	1	1	4	Q5F6Q4	Q5F6Q4 [903-911]	0	1132.53	High	1.6	High	0	0.0009466	168.77	High	0	0.003516
FALSE	High	[K].WGVNGMLTYSK.[A]	1xOxidation [M6]		0.0245053	0	1	1	2	Q5F6Q4	Q5F6Q4 [801-811]	0	1271.61	High	1.52	High	0	0.00539	204.59	High	0	0.006603
FALSE	High	[R].HNLSVNLGYDR.[F]			9.13607e-05	0	1	1	6	Q5F6Q4	Q5F6Q4 [492-502]	0	1287.64	High	3.65	High	0	4.384e-06	362.87	High	0	1.601e-05
FALSE	High	[R].WADVGAGLR.[Y]			0.000251861	0	1	1	6	Q5F6Q4	Q5F6Q4 [592-600]	0	944.495	High	3.1	High	0	0.0007686	239.82	High	0	0.000756
FALSE	High	[R].DMTVPAFLTK.[A]			0.07605	0.000826196	1	1	2	Q5F6Q4	Q5F6Q4 [340-349]	0	1122.59	High	1.56	High	0.0003757	0.03584	151.9	High	0.0003195	0.02462
FALSE	High	[R].GASSGYSIR.[G]			0.0899504	0.00122321	1	1	2	Q5F6Q4	Q5F6Q4 [94-102]	0	897.442	High	2.56	High	0.0003757	0.04351	179.22	High	0.0004708	0.03002
High	Master Protein	Q5F651	LPS-assembly protein LptD OS=Neisseria gonorrhoeae (strain ATCC 700825 / FA 1090) OX=242231 GN=lptD PE=3 SV=1	0	207.244	62.1723	33	134	33	1	801	87.5	7.72	High		3281158	NGO1715; NGO_1715	cell organization and biogenesis;response to stimulus;transport	membrane		Pf04453	220.84	33	23752.4	33
Checked	Confidence	Annotated Sequence	Modifications	Modifications in Master Proteins	Qvality PEP	Qvality q-value	# Protein Groups	# Proteins	# PSMs	Master Protein Accessions	Positions in Master Proteins	# Missed Cleavages	Theo. MH+ [Da]	Found in Sample: [S15] F15: Sample	XCorr Sequest HT	Confidence Sequest HT	Percolator q-Value Sequest HT	Percolator PEP Sequest HT	Amanda Score MS Amanda	Confidence MS Amanda	Percolator q-Value MS Amanda	Percolator PEP MS Amanda
FALSE	High	[K].LGLHATYYSLDSFGGK.[A]			0.00135198	0	1	1	2	Q5F651	Q5F651 [476-491]	0	1728.86	High	2.8	High	0	0.0001193	300.56	High	0	0.0003351
FALSE	High	[K].LTETQFNTCSAGDAGWYVK.[A]	1xCarbamidomethyl [C9]		0.000270186	0	1	1	2	Q5F651	Q5F651 [195-213]	0	2147.97	High	2.67	High	0	1.652e-05	335.29	High	0	7.195e-05
FALSE	High	[K].IYLQADGSYFYDK.[L]			1.63431e-05	0	1	1	4	Q5F651	Q5F651 [681-693]	0	1582.74	High	3.74	High	0	1.748e-06	382.69	High	0	9.095e-06
FALSE	High	[R].VAEGGAQGASESAQASDLTLGSTCLFCSNESGSPER.[T]	2xCarbamidomethyl [C24; C27]		4.66703e-05	0	1	1	2	Q5F651	Q5F651 [36-71]	0	3630.59	High	2.56	High	0	2.651e-05	228.11	High	0	5.483e-06
FALSE	High	[R].DGAVLNTDWADYDQSGDTVTVGDR.[F]			1.24485e-05	0	1	1	2	Q5F651	Q5F651 [115-138]	0	2570.13	High	4.29	High	0	3.793e-07	433.83	High	0	4.778e-06
FALSE	High	[R].VLPVVNIDGGTTFER.[N]			1.81156e-06	0	1	1	6	Q5F651	Q5F651 [499-513]	0	1616.86	High	3.07	High	0	2.488e-06	417.4	High	0	1.393e-07
FALSE	High	[R].HDISDTLQAGVDFNQVSDSGYYR.[D]			1.80206e-10	0	1	1	4	Q5F651	Q5F651 [340-362]	0	2587.17	High	6.88	High	0	4.47e-13	718.81	High	0	1.31e-10
FALSE	High	[R].SDWVAFASGGIGGR.[F]			5.12806e-06	0	1	1	4	Q5F651	Q5F651 [623-636]	0	1379.67	High	3.21	High	0	1.808e-06	393.56	High	0	4.516e-07
FALSE	High	[R].FALQQDGTLIR.[G]			1.02168e-05	0	1	1	6	Q5F651	Q5F651 [139-149]	0	1261.69	High	4.17	High	0	3.166e-06	391.28	High	0	9.838e-07
FALSE	High	[R].MDVAVPGYIPAHSLSAGR.[N]	1xOxidation [M1]		1.03478e-07	0	1	1	6	Q5F651	Q5F651 [780-797]	0	1856.93	High	4.36	High	0	1.305e-06	527.43	High	0	5.491e-09
FALSE	High	[K].FYFKDDAVMLDGSVGK.[N]	1xOxidation [M9]		1.17064e-05	0	1	1	4	Q5F651	Q5F651 [602-617]	1	1807.86	High	4.35	High	0	5.222e-07	487.45	High	0	1.149e-06
FALSE	High	[R].LFGGGVVQTIEPR.[L]			6.26063e-07	0	1	1	8	Q5F651	Q5F651 [517-529]	0	1372.76	High	4.46	High	0	2.316e-07	501.3	High	0	4.198e-08
FALSE	High	[R].DFYGGEEIAGNVNLNR.[R]			8.47219e-09	0	1	1	6	Q5F651	Q5F651 [363-378]	0	1767.83	High	5.39	High	0	1.143e-09	634.77	High	0	3.249e-10
FALSE	High	[K].SQNDLPNFDSSESSFGYGQLFR.[E]			3.31892e-08	0	1	1	4	Q5F651	Q5F651 [539-560]	0	2495.11	High	4.92	High	0	2.659e-10	570.77	High	0	4.439e-08
FALSE	High	[K].HAAFVFGGVPLFYTPWADFPLDGNR.[K]			2.64896e-05	0	1	1	2	Q5F651	Q5F651 [230-254]	0	2794.38	High	2.6	High	0	0.0001066	292.73	High	0	2.888e-06
FALSE	High	[K].NAVFFSLQLK.[D]			0.000484366	0	1	1	4	Q5F651	Q5F651 [758-767]	0	1166.66	High	2.61	High	0	0.001482	217.58	High	0	0.002497
FALSE	High	[K].LSQLDLSAQWPLTR.[N]			5.64809e-06	0	1	1	4	Q5F651	Q5F651 [694-707]	0	1627.88	High	4.09	High	0	1.448e-06	433.61	High	0	5.041e-07
FALSE	High	[K].KPIEMLAGAEYK.[S]	1xOxidation [M5]		0.0316223	0	1	1	4	Q5F651	Q5F651 [723-734]	0	1365.71	High	1.62	High	0	0.008126	165.66	High	0	0.008863
FALSE	High	[R].AAGGSLNAGLSVQK.[Y]			9.62675e-07	0	1	1	4	Q5F651	Q5F651 [388-401]	0	1272.69	High	4.54	High	0	2.609e-07	479.64	High	0	6.814e-08
FALSE	High	[R].GATFDGQIR.[Y]			0.0257917	0	1	1	4	Q5F651	Q5F651 [297-305]	0	964.485	High	2.45	High	0.0001922	0.01258	165.33	High	0	0.007012
FALSE	High	[K].DDAVMLDGSVGK.[N]	1xOxidation [M5]		0.000138639	0	1	1	2	Q5F651	Q5F651 [606-617]	0	1222.56	High	2.93	High	0	7.288e-06	285.99	High	0	0.0002782
FALSE	High	[R].TEAAVQGSGEASVPEDYTR.[I]			3.15483e-09	0	1	1	4	Q5F651	Q5F651 [72-90]	0	1966.9	High	4.8	High	0	8.076e-10	619.86	High	0	1.068e-10
FALSE	High	[R].ILDGATGEER.[F]			0.000254082	0	1	1	4	Q5F651	Q5F651 [584-593]	0	1060.53	High	3.08	High	0	1.533e-05	278.11	High	0	0.001738
FALSE	High	[R].YNYGFEAK.[K]			0.00747397	0	1	1	4	Q5F651	Q5F651 [715-722]	0	991.452	High	1.98	High	0.0001922	0.01253	196.39	High	0	0.007776
FALSE	High	[R].AEGSVIIER.[D]			0.000849338	0	1	1	6	Q5F651	Q5F651 [106-114]	0	973.531	High	2.93	High	0	0.000261	279.46	High	0	0.0001453
FALSE	High	[R].AEHYAVGAGYRPAPGK.[V]			0.00033209	0	1	1	8	Q5F651	Q5F651 [652-667]	0	1643.83	High	3.2	High	0	7.657e-05	309.23	High	0	8.766e-05
FALSE	High	[R].ENLYYGNDR.[I]			0.00154878	0	1	1	4	Q5F651	Q5F651 [561-569]	0	1143.51	High	2.75	High	0	0.003317	225.95	High	0	0.0008742
FALSE	High	[R].GETLTYNLDQQTGEAHNVR.[M]			3.62353e-08	0	1	1	2	Q5F651	Q5F651 [150-168]	0	2146.02	High	5.51	High	0	3.447e-10	489.32	High	0	1.681e-09
FALSE	High	[R].VWLDYGGR.[A]			0.00180555	0	1	1	4	Q5F651	Q5F651 [380-387]	0	965.484	High	1.91	High	0	0.0001693	150.01	High	0	0.0003736
FALSE	High	[K].YQTLANQSGYKDEPYAIMPR.[L]	1xOxidation [M18]		2.91637e-07	0	1	1	4	Q5F651	Q5F651 [402-421]	1	2361.12	High	3.85	High	0	1.211e-06	603.6	High	0	1.775e-08
FALSE	High	[R].AQIGVSAQFTR.[F]			7.02039e-05	0	1	1	4	Q5F651	Q5F651 [433-443]	0	1177.63	High	3.44	High	0	0.0001532	323.22	High	0	1.888e-05
FALSE	High	[R].INAANSLSTAVQSR.[I]			7.46256e-07	0	1	1	4	Q5F651	Q5F651 [570-583]	0	1431.76	High	4.67	High	0	1.917e-07	459.1	High	0	5.124e-08
FALSE	High	[R].FTLDSSIHYNQNDKR.[A]			0.0021233	0	1	1	2	Q5F651	Q5F651 [637-651]	1	1837.88	High	3	High	0	0.0002073	293.65	High	0	0.0009914
High	Master Protein	Q5F845	TonB-dependent receptor OS=Neisseria gonorrhoeae (strain ATCC 700825 / FA 1090) OX=242231 GN=NGO_0952 PE=3 SV=1	0	177.207	48.3731	31	114	31	1	922	104.1	9.36	High		3282122	NGO0952; NGO_0952	transport	membrane	receptor activity	Pf00593, Pf07715, Pf11320	162.64	31	19119.7	31
Checked	Confidence	Annotated Sequence	Modifications	Modifications in Master Proteins	Qvality PEP	Qvality q-value	# Protein Groups	# Proteins	# PSMs	Master Protein Accessions	Positions in Master Proteins	# Missed Cleavages	Theo. MH+ [Da]	Found in Sample: [S15] F15: Sample	XCorr Sequest HT	Confidence Sequest HT	Percolator q-Value Sequest HT	Percolator PEP Sequest HT	Amanda Score MS Amanda	Confidence MS Amanda	Percolator q-Value MS Amanda	Percolator PEP MS Amanda
FALSE	High	[K].HGFELELNYDYGR.[F]			0.00316252	0	1	1	2	Q5F845	Q5F845 [700-712]	0	1612.74	High	2.54	High	0	0.0003381	264.17	High	0	0.00322
FALSE	High	[R].MPNIQEMYFSQIGDSGVHTALKPER.[A]	2xOxidation [M1; M7]		3.10125e-07	0	1	1	4	Q5F845	Q5F845 [600-624]	0	2880.37	High	4.76	High	0	4.128e-09	467.97	High	0	6.589e-08
FALSE	High	[R].VNTMVDGITQTFYSTSTDAGR.[A]	1xOxidation [M4]		5.4965e-10	0	1	1	8	Q5F845	Q5F845 [110-130]	0	2280.04	High	5.03	High	0	9.408e-11	599.48	High	0	1.478e-11
FALSE	High	[R].ANTWQFGFNTYK.[K]			7.59768e-05	0	1	1	2	Q5F845	Q5F845 [625-636]	0	1476.69	High	3.36	High	0	3.48e-06	353.95	High	0	1.596e-05
FALSE	High	[K].ILDLNNTATFR.[L]			4.70819e-05	0	1	1	6	Q5F845	Q5F845 [417-427]	0	1277.68	High	3.21	High	0	2.536e-05	339.4	High	0	6.048e-06
FALSE	High	[R].FGGEYTGYYGSENEFK.[R]			5.92756e-06	0	1	1	4	Q5F845	Q5F845 [525-540]	0	1847.78	High	3.37	High	0	1.848e-06	413.57	High	0	5.309e-07
FALSE	High	[R].VGGGGQHIGNFGEEYLER.[R]			2.60175e-07	0	1	1	4	Q5F845	Q5F845 [236-253]	0	1918.9	High	4.24	High	0	3.329e-09	479.54	High	0	8.799e-07
FALSE	High	[R].FFTNLSYAYQK.[S]			2.20289e-05	0	1	1	6	Q5F845	Q5F845 [713-723]	0	1381.68	High	3.4	High	0	2.472e-06	323.18	High	0	6.629e-05
FALSE	High	[K].GSFSGSAGINSLAGSANLR.[T]			4.46282e-09	0	1	1	4	Q5F845	Q5F845 [154-172]	0	1765.88	High	5	High	0	1.858e-09	577.85	High	0	1.578e-10
FALSE	High	[R].AGSEAQIQVLEDVHVK.[A]			1.07436e-06	0	1	1	6	Q5F845	Q5F845 [31-46]	0	1722.9	High	4.87	High	0	3.114e-08	543.02	High	0	1.88e-07
FALSE	High	[K].STIVQPAGSQYFNTFYFDAALK.[K]			0.00518222	0	1	1	2	Q5F845	Q5F845 [487-508]	0	2468.21	High	2.09	High	0	0.001918	235.01	High	0	0.001121
FALSE	High	[R].AGGSSQFGASVDSNFIAGLDVVK.[G]			4.47166e-10	0	1	1	2	Q5F845	Q5F845 [131-153]	0	2226.1	High	5.55	High	0	3.805e-11	650.1	High	0	1.172e-11
FALSE	High	[R].QPLIFDFYAAYEPK.[K]			2.61429e-05	0	1	1	2	Q5F845	Q5F845 [826-839]	0	1701.85	High	3.39	High	0	2.046e-06	300.97	High	0	2.847e-06
FALSE	High	[R].ETELQTTLGFNYFHNEYGK.[N]			2.05259e-07	0	1	1	6	Q5F845	Q5F845 [431-449]	0	2291.06	High	4.95	High	0	1.442e-07	457.25	High	0	1.192e-08
FALSE	High	[R].TLGVDDVVQGNNTYGLLLK.[G]			2.57901e-07	0	1	1	4	Q5F845	Q5F845 [173-191]	0	2019.08	High	4.87	High	0	3.29e-09	559.03	High	0	5.146e-08
FALSE	High	[K].QQSAGNLFK.[L]			0.0134269	0	1	1	4	Q5F845	Q5F845 [328-336]	0	992.516	High	2.26	High	0	0.002009	173.85	High	0	0.004332
FALSE	High	[R].YIDGTNGGNTSNVR.[Q]			5.81265e-05	0	1	1	2	Q5F845	Q5F845 [797-810]	0	1467.68	High	2.4	High	0	7.21e-05	302.97	High	0	6.993e-06
FALSE	High	[K].KYEDPQELQK.[Y]			0.000734866	0	1	1	4	Q5F845	Q5F845 [290-299]	1	1277.64	High	2.43	High	0	5.641e-05	306.51	High	0	0.0003505
FALSE	High	[R].AFGENSPAYK.[E]			0.000497289	0	1	1	4	Q5F845	Q5F845 [542-551]	0	1083.51	High	2.29	High	0	0.001505	235.53	High	0	7.929e-05
FALSE	High	[K].STQPTNFSDASESPNNASK.[E]			3.92152e-08	0	1	1	4	Q5F845	Q5F845 [724-742]	0	1981.87	High	3.93	High	0	1.13e-08	484.6	High	0	1.833e-09
FALSE	High	[K].DFETYNNAK.[I]			0.00266629	0	1	1	4	Q5F845	Q5F845 [408-416]	0	1101.48	High	1.95	High	0	0.003413	241.37	High	0	0.001751
FALSE	High	[K].LEYDGVFNK.[Y]			0.000451523	0	1	1	4	Q5F845	Q5F845 [337-345]	0	1084.53	High	2.57	High	0	0.0001047	297.47	High	0	7.091e-05
FALSE	High	[K].QDDILGLK.[L]			0.00435163	0	1	1	2	Q5F845	Q5F845 [642-649]	0	901.499	High	2.61	High	0	0.0004996	213.14	High	0	0.001053
FALSE	High	[R].ENLAPQYDITPIDPSGLK.[Q]			7.20777e-05	0	1	1	4	Q5F845	Q5F845 [310-327]	0	1971.01	High	3.24	High	0	2.677e-05	348.61	High	0	1.98e-05
FALSE	High	[R].YIDPLDAGNDAATQR.[Y]			9.21324e-07	0	1	1	4	Q5F845	Q5F845 [856-870]	0	1619.77	High	3.77	High	0	3.889e-07	457.79	High	0	6.489e-08
FALSE	High	[K].SGENLDNIVR.[S]			6.10025e-05	0	1	1	4	Q5F845	Q5F845 [72-81]	0	1116.56	High	3.48	High	0	3.047e-05	362.61	High	0	7.397e-06
FALSE	High	[R].LNYSTNAINYR.[F]			8.04391e-05	0	1	1	2	Q5F845	Q5F845 [514-524]	0	1328.66	High	2.83	High	0	6.53e-06	316.7	High	0	1.011e-05
FALSE	High	[K].STQPTNFSDASESPNNASKEDQLK.[Q]			0.0724569	0.000826196	1	1	2	Q5F845	Q5F845 [724-747]	1	2595.18	High	1.95	High	0.0001922	0.01698	170.71	High	0.0004708	0.03084
FALSE	High	[K].LTLGGAMR.[Y]	1xOxidation [M7]		0.0586296	0.000826196	1	1	4	Q5F845	Q5F845 [776-783]	0	834.45	High	1.5	High	0.003074	0.2447	220.19	High	0.0009138	0.07577
FALSE	High	[K].SVLTNFAR.[G]			0.118746	0.00162567	1	1	2	Q5F845	Q5F845 [903-910]	0	907.5	High	1.87	High	0.0003757	0.05599	166.51	High	0.0006178	0.04184
FALSE	High	[R].ANNHSVSISADFGDYFMPFAGYSR.[T]	1xOxidation [M17]		0.18126	0.00241508	1	1	2	Q5F845	Q5F845 [573-596]	0	2669.17	High	1.23	High	0.0003757	0.05807	103.1	High	0.0009138	0.075
High	Master Protein	Q5F725	Efflux pump membrane transporter OS=Neisseria gonorrhoeae (strain ATCC 700825 / FA 1090) OX=242231 GN=NGO_1364 PE=3 SV=1	0	108.548	24.7423	18	68	18	1	1067	113.9	7.62	High		3282529	NGO1364; NGO_1364	transport	membrane	transporter activity	Pf00873	101.68	18	11749	18
Checked	Confidence	Annotated Sequence	Modifications	Modifications in Master Proteins	Qvality PEP	Qvality q-value	# Protein Groups	# Proteins	# PSMs	Master Protein Accessions	Positions in Master Proteins	# Missed Cleavages	Theo. MH+ [Da]	Found in Sample: [S15] F15: Sample	XCorr Sequest HT	Confidence Sequest HT	Percolator q-Value Sequest HT	Percolator PEP Sequest HT	Amanda Score MS Amanda	Confidence MS Amanda	Percolator q-Value MS Amanda	Percolator PEP MS Amanda
FALSE	High	[R].MQPADILNLTVPNK.[S]	1xOxidation [M1]		5.14029e-05	0	1	1	8	Q5F725	Q5F725 [778-791]	0	1569.83	High	2.91	High	0	3.342e-05	330.39	High	0	6.102e-06
FALSE	High	[K].MVDELGGGYSFEWGGQSR.[E]	1xOxidation [M1]		1.17014e-07	0	1	1	2	Q5F725	Q5F725 [844-861]	0	1990.86	High	3.3	High	0	1.249e-09	553.4	High	0	4.438e-08
FALSE	High	[R].TALASALSSSYVSDFPNQGR.[L]			1.87469e-10	0	1	1	4	Q5F725	Q5F725 [745-764]	0	2071.01	High	6.16	High	0	5.401e-12	677.4	High	0	4.4e-12
FALSE	High	[R].TDATLAQVTQLAK.[S]			8.36496e-07	0	1	1	2	Q5F725	Q5F725 [584-596]	0	1359.75	High	4.37	High	0	1.389e-08	533.24	High	0	7.264e-08
FALSE	High	[R].AAAAAQGISFADIR.[T]			4.01823e-07	0	1	1	6	Q5F725	Q5F725 [731-744]	0	1361.72	High	4.98	High	0	5.71e-08	560.61	High	0	2.545e-08
FALSE	High	[R].GQTVTATVTAQGQLGTAEEFGNVILR.[A]			4.55285e-08	0	1	1	2	Q5F725	Q5F725 [225-250]	0	2661.38	High	6.93	High	0	3.929e-10	578.83	High	0	8.455e-09
FALSE	High	[K].SGVAVPLSTIATVSWENGTEQSVR.[F]			0.000649914	0	1	1	2	Q5F725	Q5F725 [792-815]	0	2488.27	High	2.27	High	0	0.0007158	248.75	High	0	0.0001071
FALSE	High	[K].LSEVLSTLPATVQQYGVTVSK.[A]			3.87187e-06	0	1	1	6	Q5F725	Q5F725 [111-131]	0	2220.21	High	4.08	High	0	4.663e-07	435.81	High	0	3.295e-07
FALSE	High	[K].NAILIIEFAK.[D]			0.00123306	0	1	1	4	Q5F725	Q5F725 [949-958]	0	1131.68	High	2.52	High	0	0.001195	248.81	High	0	0.0002207
FALSE	High	[R].AGGLEDSPQLK.[I]			0.000265483	0	1	1	4	Q5F725	Q5F725 [715-725]	0	1114.57	High	3.16	High	0	1.616e-05	395.83	High	0	6.384e-05
FALSE	High	[K].VGLGMEDYSSSTR.[L]	1xOxidation [M5]		6.5155e-05	0	1	1	4	Q5F725	Q5F725 [266-278]	0	1417.63	High	3.1	High	0	5.519e-05	404.51	High	0	7.979e-06
FALSE	High	[R].ANTDGSNIYLK.[D]			0.000597929	0	1	1	2	Q5F725	Q5F725 [251-261]	0	1195.6	High	2.7	High	0	5.345e-05	262.07	High	0	9.779e-05
FALSE	High	[K].LSASPATGVSTGQAMAAVQK.[M]	1xOxidation [M15]		3.02187e-05	0	1	1	6	Q5F725	Q5F725 [824-843]	0	1890.96	High	3.4	High	0	1.129e-06	395.81	High	0	7.679e-06
FALSE	High	[K].AGITGSDDKQY.[-]			0.000178839	0	1	1	2	Q5F725	Q5F725 [1057-1067]	1	1154.53	High	2.48	High	0	9.956e-06	356.53	High	0	0.0002507
FALSE	High	[R].NNTGHTALLAK.[R]			9.88732e-05	0	1	1	4	Q5F725	Q5F725 [684-694]	0	1139.62	High	2.6	High	0	1.799e-05	303.35	High	0	1.278e-05
FALSE	High	[K].FVEISIEK.[V]			0.00265464	0	1	1	2	Q5F725	Q5F725 [330-337]	0	964.535	High	2.34	High	0	0.005141	213.02	High	0	0.0005263
FALSE	High	[R].ASGLFDPSTVR.[A]			0.00174335	0	1	1	4	Q5F725	Q5F725 [704-714]	0	1149.59	High	2.78	High	0	0.0001623	264.6	High	0	0.0004996
FALSE	High	[R].NVVPELQR.[I]			0.0698656	0.000826196	1	1	4	Q5F725	Q5F725 [159-166]	0	954.537	High	2.13	High	0.0001922	0.02256	178.63	High	0.0003195	0.02288
High	Master Protein	Q5F870	Succinate dehydrogenase flavoprotein subunit OS=Neisseria gonorrhoeae (strain ATCC 700825 / FA 1090) OX=242231 GN=NGO_0921 PE=3 SV=1	0	95.031	39.0119	17	40	17	1	587	64.4	6.24	High		3281104	NGO0921; NGO_0921	metabolic process;transport	membrane	catalytic activity;nucleotide binding	Pf00890, Pf02910	61.35	17	6944.78	17
Checked	Confidence	Annotated Sequence	Modifications	Modifications in Master Proteins	Qvality PEP	Qvality q-value	# Protein Groups	# Proteins	# PSMs	Master Protein Accessions	Positions in Master Proteins	# Missed Cleavages	Theo. MH+ [Da]	Found in Sample: [S15] F15: Sample	XCorr Sequest HT	Confidence Sequest HT	Percolator q-Value Sequest HT	Percolator PEP Sequest HT	Amanda Score MS Amanda	Confidence MS Amanda	Percolator q-Value MS Amanda	Percolator PEP MS Amanda
FALSE	High	[R].AAPEAVIELEHMGMPFDR.[V]	2xOxidation [M12; M14]		2.58009e-05	0	1	1	4	Q5F870	Q5F870 [91-108]	0	2044.95	High	2.58	High	0	0.0004861	540.64	High	0	2.797e-06
FALSE	High	[K].FDAVIVGGGGAGLR.[A]			0.00481153	0	1	1	2	Q5F870	Q5F870 [8-21]	0	1288.7	High	3.15	High	0	0.0005662	250.46	High	0	0.001729
FALSE	High	[R].IEALELDNLIEVAK.[A]			1.64477e-06	0	1	1	2	Q5F870	Q5F870 [510-523]	0	1569.87	High	4.85	High	0	3.187e-08	533.2	High	0	6.317e-07
FALSE	High	[R].LGTNSLLDLVVFGK.[A]			2.08895e-07	0	1	1	2	Q5F870	Q5F870 [399-412]	0	1475.85	High	5.12	High	0	2.542e-09	516.47	High	0	1.259e-08
FALSE	High	[R].ANTQFFVEWTAQDLIR.[D]			4.83191e-07	0	1	1	2	Q5F870	Q5F870 [156-171]	0	1938.97	High	4.41	High	0	1.186e-08	428.12	High	0	3.131e-08
FALSE	High	[R].AGIPLEDMEFWQFHPTGVAGAGVLITEGVR.[G]	1xOxidation [M8]		0.00203229	0	1	1	2	Q5F870	Q5F870 [229-258]	0	3213.6	High	1.67	High	0	0.0008682	249.64	High	0	0.0003893
FALSE	High	[K].SGLNCAVLSK.[V]	1xCarbamidomethyl [C5]		0.000152696	0	1	1	2	Q5F870	Q5F870 [29-38]	0	1048.55	High	2.36	High	0	3.252e-05	286.84	High	0	2.09e-05
FALSE	High	[R].LDSQTDGENVDALRR.[E]			0.00246423	0	1	1	4	Q5F870	Q5F870 [446-460]	1	1688.82	High	2.5	High	0	0.002233	196.09	High	0	0.0004846
FALSE	High	[R].LDSQTDGENVDALR.[R]			6.04455e-07	0	1	1	2	Q5F870	Q5F870 [446-459]	0	1532.72	High	3.35	High	0	1.542e-07	432.93	High	0	4.03e-08
FALSE	High	[K].GLYAAGECACASVHGANR.[L]	2xCarbamidomethyl [C8; C10]		1.41608e-08	0	1	1	2	Q5F870	Q5F870 [381-398]	0	1863.82	High	4.34	High	0	8.063e-09	501.99	High	0	5.822e-10
FALSE	High	[K].ATLVSAEAR.[K]			0.00166859	0	1	1	4	Q5F870	Q5F870 [524-532]	0	917.505	High	2.24	High	0	0.00121	229.35	High	0	0.0003113
FALSE	High	[K].NKDHVLLK.[I]			0.00706265	0	1	1	2	Q5F870	Q5F870 [306-313]	1	966.573	High	1.85	High	0	0.001324	212.99	High	0	0.001599
FALSE	High	[K].GVQEIMAIAER.[V]	1xOxidation [M6]		1.53015e-05	0	1	1	2	Q5F870	Q5F870 [482-492]	0	1232.63	High	3.82	High	0	1.238e-06	455.85	High	0	1.548e-06
FALSE	High	[R].IYASSTNAYMNTGDGLGICAR.[A]	1xOxidation [M10]; 1xCarbamidomethyl [C19]		0.000339458	0	1	1	2	Q5F870	Q5F870 [208-228]	0	2251.01	High	2.63	High	0	0.0001593	284.38	High	0	5.145e-05
FALSE	High	[K].EQSDWKPLPANAGELTR.[Q]			1.89742e-05	0	1	1	2	Q5F870	Q5F870 [424-440]	0	1911.96	High	3.33	High	0	2.411e-05	296.95	High	0	1.979e-06
FALSE	High	[R].KFDAVIVGGGGAGLR.[A]			3.29133e-06	0	1	1	2	Q5F870	Q5F870 [7-21]	1	1416.8	High	4.05	High	0	1.138e-06	326.95	High	0	2.732e-07
FALSE	High	[R].GEGGILLNADGER.[F]			4.05533e-05	0	1	1	2	Q5F870	Q5F870 [259-271]	0	1300.65	High	3.83	High	0	8.018e-06	357.63	High	0	4.664e-06
High	Master Protein	Q5F6S7	NAD(P) transhydrogenase subunit alpha OS=Neisseria gonorrhoeae (strain ATCC 700825 / FA 1090) OX=242231 GN=pntA PE=3 SV=1	0	85.965	37.3047	14	44	14	1	512	53.7	8.09	High		3281654	pntA; NGO_1470	metabolic process;transport	membrane	catalytic activity;nucleotide binding	Pf01262, Pf05222, Pf12769	66.56	14	8892.34	14
Checked	Confidence	Annotated Sequence	Modifications	Modifications in Master Proteins	Qvality PEP	Qvality q-value	# Protein Groups	# Proteins	# PSMs	Master Protein Accessions	Positions in Master Proteins	# Missed Cleavages	Theo. MH+ [Da]	Found in Sample: [S15] F15: Sample	XCorr Sequest HT	Confidence Sequest HT	Percolator q-Value Sequest HT	Percolator PEP Sequest HT	Amanda Score MS Amanda	Confidence MS Amanda	Percolator q-Value MS Amanda	Percolator PEP MS Amanda
FALSE	High	[K].EVDIIITTAAIPGKPAPK.[L]			1.1248e-07	0	1	1	2	Q5F6S7	Q5F6S7 [249-266]	0	1834.07	High	4.73	High	0	1.095e-07	450.81	High	0	6.048e-09
FALSE	High	[R].LAGQSSQLYATNLVNLTK.[L]			8.81366e-09	0	1	1	4	Q5F6S7	Q5F6S7 [319-336]	0	1921.04	High	5.23	High	0	1.585e-10	587.07	High	0	6.945e-10
FALSE	High	[K].VNAPSEGELPLLK.[E]			0.0006032	0	1	1	6	Q5F6S7	Q5F6S7 [72-84]	0	1366.76	High	2.76	High	0	0.0002214	271.12	High	0	9.854e-05
FALSE	High	[R].AQALDALSSMANISGYR.[A]	1xOxidation [M10]		4.0617e-08	0	1	1	4	Q5F6S7	Q5F6S7 [124-140]	0	1783.86	High	4.32	High	0	1.033e-08	645.96	High	0	1.914e-09
FALSE	High	[K].LLSPNKDGEITLDFEDVIIR.[N]			2.24638e-06	0	1	1	2	Q5F6S7	Q5F6S7 [337-356]	1	2287.22	High	4.09	High	0	4.856e-08	408.99	High	0	1.779e-07
FALSE	High	[K].DGEITLDFEDVIIR.[N]			2.85423e-05	0	1	1	2	Q5F6S7	Q5F6S7 [343-356]	0	1634.83	High	3.6	High	0	4.033e-06	348.62	High	0	3.131e-06
FALSE	High	[K].VPPAQVLVIGAGVAGLAAIGTANSLGAVVR.[A]			9.899e-10	0	1	1	2	Q5F6S7	Q5F6S7 [163-192]	0	2741.6	High	6.7	High	0	2.634e-10	681.19	High	0	2.879e-11
FALSE	High	[K].VNALAMDMVPR.[I]	2xOxidation [M6; M8]		0.000149381	0	1	1	4	Q5F6S7	Q5F6S7 [110-120]	0	1248.61	High	3.01	High	0	5.309e-05	428.89	High	0	0.0002289
FALSE	High	[K].LFAEQAK.[E]			0.0238857	0	1	1	4	Q5F6S7	Q5F6S7 [242-248]	0	806.441	High	1.62	High	0	0.004134	159.49	High	0.0003195	0.02253
FALSE	High	[K].IIGYTDMANR.[L]	1xOxidation [M7]		0.000434036	0	1	1	4	Q5F6S7	Q5F6S7 [309-318]	0	1169.56	High	1.81	High	0	0.0005857	381.61	High	0	6.783e-05
FALSE	High	[R].AVIEAANAFGR.[F]			0.000110343	0	1	1	2	Q5F6S7	Q5F6S7 [141-151]	0	1118.6	High	2.98	High	0	3.178e-05	379.81	High	0	1.444e-05
FALSE	High	[R].FFTGQITAAGK.[V]			0.00603715	0	1	1	2	Q5F6S7	Q5F6S7 [152-162]	0	1140.6	High	2.9	High	0	0.001055	267.06	High	0	0.001337
FALSE	High	[R].LEVAEQIESMGGK.[F]	1xOxidation [M10]		4.18019e-07	0	1	1	4	Q5F6S7	Q5F6S7 [198-210]	0	1406.68	High	2.99	High	0	1.243e-06	543.33	High	0	2.661e-08
FALSE	High	[K].VMSDEFIAAEMK.[L]	2xOxidation [M2; M11]		5.00665e-05	0	1	1	2	Q5F6S7	Q5F6S7 [230-241]	0	1402.62	High	2.08	High	0	0.0002145	431.23	High	0	5.926e-06
High	Master Protein	Q5F5V7	Membrane protein OS=Neisseria gonorrhoeae (strain ATCC 700825 / FA 1090) OX=242231 GN=NGO_1812 PE=3 SV=1	0	84.593	42.5287	9	54	9	1	348	37.2	8.76	High		3282133	NGO1812; NGO_1812	transport	membrane	transporter activity	Pf00267, Pf13609	100.82	9	11079.2	9
Checked	Confidence	Annotated Sequence	Modifications	Modifications in Master Proteins	Qvality PEP	Qvality q-value	# Protein Groups	# Proteins	# PSMs	Master Protein Accessions	Positions in Master Proteins	# Missed Cleavages	Theo. MH+ [Da]	Found in Sample: [S15] F15: Sample	XCorr Sequest HT	Confidence Sequest HT	Percolator q-Value Sequest HT	Percolator PEP Sequest HT	Amanda Score MS Amanda	Confidence MS Amanda	Percolator q-Value MS Amanda	Percolator PEP MS Amanda
FALSE	High	[R].YDSPEFAGFSGSVQYAPK.[D]			3.35483e-09	0	1	1	8	Q5F5V7	Q5F5V7 [153-170]	0	1949.89	High	5.34	High	0	1.606e-11	626.83	High	0	1.311e-09
FALSE	High	[R].LVGGYDNNALYVSVAAQQQDAK.[L]			6.55173e-10	0	1	1	12	Q5F5V7	Q5F5V7 [231-252]	0	2324.15	High	7.66	High	0	7.313e-12	720.16	High	0	4.125e-10
FALSE	High	[R].TSALVSAGWLQEGK.[G]			1.8636e-07	0	1	1	6	Q5F5V7	Q5F5V7 [317-330]	0	1446.76	High	4.68	High	0	3.145e-08	556.79	High	0	1.07e-08
FALSE	High	[K].AVWQLEQGASVAGTNTGWGNK.[Q]			4.70221e-11	0	1	1	8	Q5F5V7	Q5F5V7 [74-94]	0	2174.06	High	6.03	High	0	8.258e-12	716.28	High	0	9.197e-13
FALSE	High	[K].DNSGSNGESYHVGLNYQNSGFFAQYAGLFQR.[Y]			3.06806e-06	0	1	1	2	Q5F5V7	Q5F5V7 [171-201]	0	3427.54	High	4.6	High	0	7.374e-08	336.41	High	0	2.528e-07
FALSE	High	[R].VSYAHGFK.[G]			0.0111464	0	1	1	2	Q5F5V7	Q5F5V7 [283-290]	0	908.462	High	1.86	High	0	0.004211	203.98	High	0	0.002686
FALSE	High	[K].GQEDLGNGLK.[A]			0.000841919	0	1	1	4	Q5F5V7	Q5F5V7 [64-73]	0	1030.52	High	2.81	High	0	6.654e-05	280.86	High	0	0.0002714
FALSE	High	[K].IVSTASAVVLR.[H]			0.000161664	0	1	1	6	Q5F5V7	Q5F5V7 [335-345]	0	1115.68	High	2.97	High	0	0.001208	343.55	High	0	3.525e-05
FALSE	High	[K].VETGSEIADFGSK.[I]			1.03978e-05	0	1	1	6	Q5F5V7	Q5F5V7 [47-59]	0	1339.64	High	3.74	High	0	9.936e-07	401.66	High	0	1.003e-06
High	Master Protein	Q5F726	Multidrug transporter OS=Neisseria gonorrhoeae (strain ATCC 700825 / FA 1090) OX=242231 GN=NGO_1363 PE=3 SV=1	0	79.362	39.4004	12	46	12	1	467	50.4	9.17	High		3282457	NGO1363; NGO_1363	transport	membrane	transporter activity	Pf02321	69.94	12	7493.15	12
Checked	Confidence	Annotated Sequence	Modifications	Modifications in Master Proteins	Qvality PEP	Qvality q-value	# Protein Groups	# Proteins	# PSMs	Master Protein Accessions	Positions in Master Proteins	# Missed Cleavages	Theo. MH+ [Da]	Found in Sample: [S15] F15: Sample	XCorr Sequest HT	Confidence Sequest HT	Percolator q-Value Sequest HT	Percolator PEP Sequest HT	Amanda Score MS Amanda	Confidence MS Amanda	Percolator q-Value MS Amanda	Percolator PEP MS Amanda
FALSE	High	[R].DAAHLSLIATVAK.[A]			0.00145659	0	1	1	4	Q5F726	Q5F726 [159-171]	0	1309.75	High	2.88	High	0	0.0001302	299.29	High	0	0.0008725
FALSE	High	[R].NNLLPTLAANANGSR.[Q]			0.0266854	0	1	1	4	Q5F726	Q5F726 [96-110]	0	1525.81	High	1.93	High	0	0.009397	196.11	High	0	0.007287
FALSE	High	[K].VEVAETFQNDTSVSSIR.[A]			1.34074e-07	0	1	1	4	Q5F726	Q5F726 [32-48]	0	1881.92	High	4.5	High	0	2.073e-08	534.67	High	0	7.345e-09
FALSE	High	[K].LIDIALER.[N]			0.00168328	0	1	1	4	Q5F726	Q5F726 [66-73]	0	942.562	High	2.66	High	0	0.000853	257.26	High	0	0.000315
FALSE	High	[K].HGVSGALDLLDAER.[I]			0.000165979	0	1	1	8	Q5F726	Q5F726 [415-428]	0	1452.74	High	3.94	High	0	6.342e-05	350.44	High	0	2.298e-05
FALSE	High	[R].NALATLINRPIPEDLPAGLPLDK.[Q]			3.6379e-10	0	1	1	2	Q5F726	Q5F726 [240-262]	0	2441.38	High	7.43	High	0	1.532e-11	672.94	High	0	9.291e-12
FALSE	High	[R].QQAQIVAYESAVQSAFQDVANALAAR.[E]			6.78889e-08	0	1	1	2	Q5F726	Q5F726 [360-385]	0	2749.39	High	5.22	High	0	2.809e-08	524.09	High	0	3.419e-09
FALSE	High	[R].LTGSVGTGSVELGGLFK.[S]			3.38588e-07	0	1	1	4	Q5F726	Q5F726 [311-327]	0	1621.88	High	4.41	High	0	4.593e-09	443.61	High	0	3.246e-06
FALSE	High	[R].SSSEAALQGYFASVANR.[D]			2.23116e-07	0	1	1	4	Q5F726	Q5F726 [142-158]	0	1757.85	High	4.21	High	0	7.217e-09	490.24	High	0	1.307e-08
FALSE	High	[R].AVDLGWHDYFADPR.[L]			0.0101761	0	1	1	2	Q5F726	Q5F726 [49-62]	0	1661.77	High	1.97	High	0.0001922	0.02242	205.54	High	0	0.002413
FALSE	High	[R].QQEALIESAK.[A]			0.00166859	0	1	1	4	Q5F726	Q5F726 [216-225]	0	1116.59	High	2.5	High	0	0.0001889	205.89	High	0	0.004845
FALSE	High	[K].AGVISAVALR.[Q]			4.74971e-05	0	1	1	4	Q5F726	Q5F726 [206-215]	0	956.589	High	3.33	High	0	1.966e-06	341.09	High	0	0.0002758
High	Master Protein	Q5FAC7	Penicillin-binding protein 1A OS=Neisseria gonorrhoeae (strain ATCC 700825 / FA 1090) OX=242231 GN=mrcA PE=3 SV=3	0	70.465	25.0627	14	34	14	1	798	88.4	9.47	High		3282452	NGO0099; NGO_0099	cell organization and biogenesis;metabolic process;regulation of biological process;response to stimulus	membrane	catalytic activity	Pf00905, Pf00912	40.39	14	4983.34	14
Checked	Confidence	Annotated Sequence	Modifications	Modifications in Master Proteins	Qvality PEP	Qvality q-value	# Protein Groups	# Proteins	# PSMs	Master Protein Accessions	Positions in Master Proteins	# Missed Cleavages	Theo. MH+ [Da]	Found in Sample: [S15] F15: Sample	XCorr Sequest HT	Confidence Sequest HT	Percolator q-Value Sequest HT	Percolator PEP Sequest HT	Amanda Score MS Amanda	Confidence MS Amanda	Percolator q-Value MS Amanda	Percolator PEP MS Amanda
FALSE	High	[K].GMTASTVVNDAPISLPGK.[G]	1xOxidation [M2]		4.16188e-07	0	1	1	2	Q5FAC7	Q5FAC7 [475-492]	0	1773.91	High	3.05	High	0	1.872e-07	443.46	High	0	2.641e-08
FALSE	High	[R].AAVGNVVSGSVQSGASTITQQVAK.[N]			1.01676e-07	0	1	1	6	Q5FAC7	Q5FAC7 [106-129]	0	2259.19	High	4.56	High	0	1.374e-08	453.04	High	0	5.375e-09
FALSE	High	[R].DLTLAEAAMLAGLPK.[A]	1xOxidation [M9]		6.76206e-06	0	1	1	2	Q5FAC7	Q5FAC7 [192-206]	0	1529.82	High	3.11	High	0	2.472e-06	387.02	High	0	6.176e-07
FALSE	High	[R].FGFRPSELPASLSMALGTGETTPLK.[V]	1xOxidation [M14]		9.75016e-09	0	1	1	2	Q5FAC7	Q5FAC7 [545-569]	0	2623.34	High	6	High	0	4.448e-10	523.58	High	0	3.822e-10
FALSE	High	[R].AYGFASAAQIYFNK.[N]			2.44181e-06	0	1	1	2	Q5FAC7	Q5FAC7 [175-188]	0	1550.76	High	3.2	High	0	9.814e-07	399.92	High	0	1.952e-07
FALSE	High	[K].NFYLSSEK.[T]			0.0120504	0	1	1	2	Q5FAC7	Q5FAC7 [130-137]	0	987.478	High	1.95	High	0	0.001762	173.81	High	0	0.009818
FALSE	High	[R].NAVIAAEDKR.[F]			0.0134269	0	1	1	2	Q5FAC7	Q5FAC7 [82-91]	1	1086.59	High	2.15	High	0	0.002013	272.27	High	0	0.005208
FALSE	High	[K].IMQDVVR.[V]	1xOxidation [M2]		0.00464632	0	1	1	2	Q5FAC7	Q5FAC7 [627-633]	0	876.461	High	1.94	High	0	0.009969	195.11	High	0	0.0009933
FALSE	High	[R].AQMQPLVAGQNAPQAIDPR.[N]	1xOxidation [M3]		0.000823654	0	1	1	4	Q5FAC7	Q5FAC7 [601-619]	0	2021.02	High	1.81	High	0	0.00119	245.81	High	0	0.00014
FALSE	High	[K].NVVIQLPGGR.[R]			0.00622425	0	1	1	2	Q5FAC7	Q5FAC7 [363-372]	0	1052.62	High	2.14	High	0	0.001666	241.2	High	0	0.001381
FALSE	High	[K].YGEDAYTQGFK.[V]			0.000125875	0	1	1	2	Q5FAC7	Q5FAC7 [278-288]	0	1278.56	High	2.67	High	0	3.506e-05	306.62	High	0	1.679e-05
FALSE	High	[K].APSAYNPIVNPER.[A]			0.000471779	0	1	1	2	Q5FAC7	Q5FAC7 [207-219]	0	1427.73	High	3.04	High	0	8.604e-05	331.67	High	0	7.463e-05
FALSE	High	[R].KFNEVLLAYK.[I]			0.149124	0.00201773	1	1	2	Q5FAC7	Q5FAC7 [142-151]	1	1224.7	High	1.4	High	0.0005559	0.06314	163.79	High	0.0006178	0.05516
FALSE	High	[R].QDVQETPVLPSNTDSK.[Q]			0.368921	0.00824158	1	1	2	Q5FAC7	Q5FAC7 [775-790]	0	1757.86	High	0.77	High	0.003608	0.2717	130.34	High	0.002851	0.172
High	Master Protein	Q5F531	Adhesin OS=Neisseria gonorrhoeae (strain ATCC 700825 / FA 1090) OX=242231 GN=NGO_2105 PE=4 SV=1	0	69.123	16.2125	17	42	17	1	1468	160.4	9.2	High		3282812	NGO2105; NGO_2105	metabolic process	membrane	catalytic activity	Pf02395, Pf03212, Pf03797	44.95	17	5140.88	17
Checked	Confidence	Annotated Sequence	Modifications	Modifications in Master Proteins	Qvality PEP	Qvality q-value	# Protein Groups	# Proteins	# PSMs	Master Protein Accessions	Positions in Master Proteins	# Missed Cleavages	Theo. MH+ [Da]	Found in Sample: [S15] F15: Sample	XCorr Sequest HT	Confidence Sequest HT	Percolator q-Value Sequest HT	Percolator PEP Sequest HT	Amanda Score MS Amanda	Confidence MS Amanda	Percolator q-Value MS Amanda	Percolator PEP MS Amanda
FALSE	High	[K].DNAQSLDALIAAGR.[N]			0.000145498	0	1	1	2	Q5F531	Q5F531 [1090-1103]	0	1414.73	High	3.46	High	0	7.747e-06	341.71	High	0	5.511e-05
FALSE	High	[R].YENVNIATPGLAFNR.[Y]			0.000223712	0	1	1	2	Q5F531	Q5F531 [1361-1375]	0	1678.85	High	2.74	High	0	1.313e-05	329.33	High	0	0.0001576
FALSE	High	[R].TVQLFNVSLSETAR.[E]			1.0886e-06	0	1	1	4	Q5F531	Q5F531 [359-372]	0	1564.83	High	4.11	High	0	1.924e-08	399.33	High	0	8.223e-08
FALSE	High	[R].VNTAVLAQDFGK.[T]			6.02043e-05	0	1	1	2	Q5F531	Q5F531 [1414-1425]	0	1262.67	High	2.94	High	0	2.625e-06	312.61	High	0	9.563e-05
FALSE	High	[K].APMIDFSVVSR.[N]	1xOxidation [M3]		0.00153527	0	1	1	4	Q5F531	Q5F531 [88-98]	0	1237.62	High	2.1	High	0	0.001428	253.27	High	0	0.0002838
FALSE	High	[K].HSPYGFLPTGGSFGDSGSPMFIYDAQK.[Q]	1xOxidation [M20]		0.00753932	0	1	1	2	Q5F531	Q5F531 [252-278]	0	2879.3	High	2.23	High	0	0.00998	197.12	High	0	0.001719
FALSE	High	[K].DITTTGNNNNLDSK.[K]			0.000154721	0	1	1	2	Q5F531	Q5F531 [574-587]	0	1506.7	High	2.86	High	0	8.348e-06	309.59	High	0	7.409e-05
FALSE	High	[K].AGETEAALTAK.[Q]			0.000306863	0	1	1	2	Q5F531	Q5F531 [1067-1077]	0	1061.55	High	2.87	High	0	0.0001705	302.24	High	0	4.585e-05
FALSE	High	[K].VILDQQADDQGKK.[Q]			0.000715774	0	1	1	4	Q5F531	Q5F531 [486-498]	1	1457.76	High	2.73	High	0	0.002956	260.73	High	0	0.0001251
FALSE	High	[R].EAETRPATTAFPR.[A]			0.00565482	0	1	1	2	Q5F531	Q5F531 [1149-1161]	0	1446.73	High	2.33	High	0	0.0006894	181.59	High	0	0.009448
FALSE	High	[R].LNLNYQPEEADR.[T]			0.000744602	0	1	1	2	Q5F531	Q5F531 [608-619]	0	1461.7	High	3.17	High	0	5.71e-05	258.68	High	0	0.0004223
FALSE	High	[R].LNNGENISFIDK.[G]			0.00220868	0	1	1	2	Q5F531	Q5F531 [389-400]	0	1363.69	High	2.73	High	0	0.0002171	259.83	High	0	0.0006945
FALSE	High	[R].GTVQLNADNQFNPDK.[L]			7.12787e-06	0	1	1	4	Q5F531	Q5F531 [511-525]	0	1660.79	High	2.94	High	0	4.503e-07	365.22	High	0	6.538e-07
FALSE	High	[K].DIEVYNK.[K]			0.0721647	0.000826196	1	1	2	Q5F531	Q5F531 [70-76]	0	880.441	High	1.02	High	0.0001922	0.02356	160.65	High	0.0003195	0.02319
FALSE	High	[K].AENFHIQGGQAVVSR.[N]			0.0921147	0.00122321	1	1	2	Q5F531	Q5F531 [682-696]	0	1612.82	High	0.94	High	0.0003757	0.04452	135.88	High	0.0004708	0.03092
FALSE	High	[R].IQNTDEGAMIVNHNQDKESTVTITGNK.[D]	1xOxidation [M9]		0.40779	0.00824158	1	1	2	Q5F531	Q5F531 [547-573]	1	2973.42	High	1.42	High	0.004849	0.3277	67.16	High	0.003292	0.1955
FALSE	High	[K].LYFGFR.[G]			0.419646	0.00860716	1	1	2	Q5F531	Q5F531 [526-531]	0	802.425	High	1.07	High	0.002184	0.2003	104.86	High	0.003438	0.2035
High	Master Protein	Q5F693	Type II secretion system protein F OS=Neisseria gonorrhoeae (strain ATCC 700825 / FA 1090) OX=242231 GN=NGO_1669 PE=3 SV=1	0	57.188	28.0488	11	42	11	1	410	45.3	9.48	High		3281254	NGO1669; NGO_1669	transport	membrane		Pf00482	54.46	11	7158.43	11
Checked	Confidence	Annotated Sequence	Modifications	Modifications in Master Proteins	Qvality PEP	Qvality q-value	# Protein Groups	# Proteins	# PSMs	Master Protein Accessions	Positions in Master Proteins	# Missed Cleavages	Theo. MH+ [Da]	Found in Sample: [S15] F15: Sample	XCorr Sequest HT	Confidence Sequest HT	Percolator q-Value Sequest HT	Percolator PEP Sequest HT	Amanda Score MS Amanda	Confidence MS Amanda	Percolator q-Value MS Amanda	Percolator PEP MS Amanda
FALSE	High	[K].ITQEDITVFTR.[Q]			2.32206e-05	0	1	1	4	Q5F693	Q5F693 [67-77]	0	1322.7	High	3.37	High	0	1.199e-05	338.12	High	0	4.05e-05
FALSE	High	[K].NGGFSLFAK.[K]			0.000841919	0	1	1	2	Q5F693	Q5F693 [4-12]	0	940.489	High	2.29	High	0	6.645e-05	247.45	High	0	0.00159
FALSE	High	[R].MPIFGDIVR.[K]	1xOxidation [M1]		0.00166859	0	1	1	6	Q5F693	Q5F693 [264-272]	0	1063.56	High	2.45	High	0	0.001923	325.73	High	0	0.0008983
FALSE	High	[K].AGLPLMQAFEIVAR.[G]	1xOxidation [M6]		3.42399e-06	0	1	1	4	Q5F693	Q5F693 [85-98]	0	1531.83	High	3.7	High	0	1.885e-07	475.31	High	0	2.862e-07
FALSE	High	[R].GHGNPSMTEMLMEIR.[G]	3xOxidation [M7; M10; M12]		0.000337972	0	1	1	6	Q5F693	Q5F693 [99-113]	0	1750.76	High	3.16	High	0	0.0007793	319.09	High	0	5.118e-05
FALSE	High	[R].MDAILLR.[M]	1xOxidation [M1]		0.0257917	0	1	1	2	Q5F693	Q5F693 [257-263]	0	847.471	High	1.59	High	0.0001922	0.01337	229.3	High	0	0.007001
FALSE	High	[R].QLSTMIK.[A]	1xOxidation [M5]		0.0429811	0	1	1	2	Q5F693	Q5F693 [78-84]	0	836.455	High	1.86	High	0	0.008648	231.78	High	0.0001622	0.01607
FALSE	High	[R].VIQGLSMTSGMR.[A]	2xOxidation [M7; M11]		0.00066725	0	1	1	4	Q5F693	Q5F693 [320-331]	0	1311.64	High	2.5	High	0	0.0004017	478.45	High	0	0.0001107
FALSE	High	[R].KITQEDITVFTR.[Q]			0.000685049	0	1	1	4	Q5F693	Q5F693 [66-77]	1	1450.79	High	3.38	High	0	0.000134	271.32	High	0	0.0001136
FALSE	High	[K].LVNGEVSAFTEEEAR.[K]			2.95503e-07	0	1	1	4	Q5F693	Q5F693 [29-43]	0	1650.8	High	3.74	High	0	2.193e-07	494.86	High	0	3.654e-07
FALSE	High	[K].AAEFYEDEVDNAVGR.[L]			1.99046e-07	0	1	1	4	Q5F693	Q5F693 [360-374]	0	1684.74	High	4.41	High	0	1.043e-08	554.25	High	0	6.327e-08
High	Master Protein	Q5F9W0	Outer membrane protein assembly factor BamD OS=Neisseria gonorrhoeae (strain ATCC 700825 / FA 1090) OX=242231 GN=bamD PE=1 SV=1	0	52.241	43.4457	10	28	10	1	267	30.8	8.87	High		3281625	NGO0277; NGO_0277	cell organization and biogenesis	membrane	protein binding	Pf08139, Pf13432, Pf13512, Pf13525	36.66	10	4458.49	10
Checked	Confidence	Annotated Sequence	Modifications	Modifications in Master Proteins	Qvality PEP	Qvality q-value	# Protein Groups	# Proteins	# PSMs	Master Protein Accessions	Positions in Master Proteins	# Missed Cleavages	Theo. MH+ [Da]	Found in Sample: [S15] F15: Sample	XCorr Sequest HT	Confidence Sequest HT	Percolator q-Value Sequest HT	Percolator PEP Sequest HT	Amanda Score MS Amanda	Confidence MS Amanda	Percolator q-Value MS Amanda	Percolator PEP MS Amanda
FALSE	High	[R].EAYQAFAELVQR.[F]			9.90754e-06	0	1	1	2	Q5F9W0	Q5F9W0 [145-156]	0	1424.72	High	3.57	High	0	2.87e-07	429.33	High	0	6.231e-06
FALSE	High	[R].YVEESLAILELAYK.[K]			6.95633e-07	0	1	1	2	Q5F9W0	Q5F9W0 [213-226]	0	1640.88	High	3.8	High	0	1.107e-08	441.89	High	0	6.688e-07
FALSE	High	[R].GLVLFNEDQSFLNK.[L]			1.61613e-06	0	1	1	4	Q5F9W0	Q5F9W0 [116-129]	0	1623.84	High	3.81	High	0	2.796e-07	419.43	High	0	1.228e-07
FALSE	High	[R].VLETNFPK.[S]			0.00945211	0	1	1	2	Q5F9W0	Q5F9W0 [240-247]	0	947.52	High	1.87	High	0	0.003892	194.55	High	0	0.002222
FALSE	High	[K].LVDALGGNEMSVAR.[Y]	1xOxidation [M10]		1.31219e-05	0	1	1	2	Q5F9W0	Q5F9W0 [173-186]	0	1447.72	High	3.2	High	0	3.223e-06	594.74	High	0	1.304e-06
FALSE	High	[K].IIGSYQNTR.[Y]			0.00593276	0	1	1	4	Q5F9W0	Q5F9W0 [204-212]	0	1051.55	High	1.37	High	0	0.002199	198.88	High	0	0.00131
FALSE	High	[K].KLDKPQLAADTR.[R]			0.00198826	0	1	1	4	Q5F9W0	Q5F9W0 [227-238]	1	1355.76	High	3.2	High	0	0.0001906	283.42	High	0	0.0007189
FALSE	High	[R].GAYIAAANR.[A]			0.00794351	0	1	1	2	Q5F9W0	Q5F9W0 [192-200]	0	906.479	High	2.44	High	0	0.001049	197.78	High	0	0.01078
FALSE	High	[K].LYAEAQDELNSSNYTR.[A]			1.14977e-07	0	1	1	2	Q5F9W0	Q5F9W0 [38-53]	0	1873.86	High	4.23	High	0	1.222e-09	478.01	High	0	1.784e-07
FALSE	High	[K].LYEILESR.[F]			0.00170556	0	1	1	4	Q5F9W0	Q5F9W0 [57-64]	0	1022.55	High	2.46	High	0	0.0001585	242.91	High	0	0.001526
High	Master Protein	Q5F5H0	Membrane protein OS=Neisseria gonorrhoeae (strain ATCC 700825 / FA 1090) OX=242231 GN=NGO_1956 PE=4 SV=2	0	50.629	20.3947	10	26	10	1	608	66.8	7.74	High		3282665	NGO1956; NGO_1956		membrane		Pf01103, Pf07244	30.2	10	3790.65	10
Checked	Confidence	Annotated Sequence	Modifications	Modifications in Master Proteins	Qvality PEP	Qvality q-value	# Protein Groups	# Proteins	# PSMs	Master Protein Accessions	Positions in Master Proteins	# Missed Cleavages	Theo. MH+ [Da]	Found in Sample: [S15] F15: Sample	XCorr Sequest HT	Confidence Sequest HT	Percolator q-Value Sequest HT	Percolator PEP Sequest HT	Amanda Score MS Amanda	Confidence MS Amanda	Percolator q-Value MS Amanda	Percolator PEP MS Amanda
FALSE	High	[K].AAGFALFK.[S]			0.00452614	0	1	1	2	Q5F5H0	Q5F5H0 [30-37]	0	824.466	High	1.69	High	0	0.008469	167.43	High	0	0.0009648
FALSE	High	[R].ALLVGSLEYQLPFTR.[T]			6.49727e-08	0	1	1	2	Q5F5H0	Q5F5H0 [532-546]	0	1706.95	High	4.66	High	0	1.397e-08	521.5	High	0	3.243e-09
FALSE	High	[K].IGTTLGTFLSSTALIR.[T]			6.71623e-07	0	1	1	2	Q5F5H0	Q5F5H0 [445-460]	0	1650.94	High	4.16	High	0	1.109e-07	417.27	High	0	4.546e-08
FALSE	High	[R].GYELDSIGLAGPNGSVLPER.[A]			4.01823e-07	0	1	1	2	Q5F5H0	Q5F5H0 [512-531]	0	2044.03	High	3.8	High	0	1.474e-06	410.01	High	0	2.539e-08
FALSE	High	[K].IAYDYYNLFNK.[G]			1.15532e-05	0	1	1	4	Q5F5H0	Q5F5H0 [316-326]	0	1423.69	High	2.67	High	0	3.792e-06	329.83	High	0	1.129e-06
FALSE	High	[K].TSVLGAVTR.[K]			0.00622425	0	1	1	2	Q5F5H0	Q5F5H0 [179-187]	0	903.526	High	2.58	High	0	0.0007755	256.07	High	0	0.00186
FALSE	High	[R].AGYFFTPENK.[K]			0.000426483	0	1	1	2	Q5F5H0	Q5F5H0 [465-474]	0	1173.56	High	2.02	High	0	0.0003141	257.86	High	0	6.671e-05
FALSE	High	[K].LGTFIIR.[G]			0.00811819	0	1	1	2	Q5F5H0	Q5F5H0 [476-482]	0	819.509	High	2.14	High	0	0.001077	184.59	High	0.0001622	0.0168
FALSE	High	[R].TLSGAVFHDMGDAAANFK.[R]	1xOxidation [M10]		0.00647328	0	1	1	4	Q5F5H0	Q5F5H0 [547-564]	0	1867.86	High	1.68	High	0	0.01022	237.98	High	0	0.001445
FALSE	High	[R].LGAEFLAEGR.[K]			0.000136226	0	1	1	4	Q5F5H0	Q5F5H0 [394-403]	0	1062.56	High	3.35	High	0	7.155e-06	367.02	High	0	3.706e-05
High	Master Protein	Q5F8I5	Stomatin 2 OS=Neisseria gonorrhoeae (strain ATCC 700825 / FA 1090) OX=242231 GN=NGO_0788 PE=4 SV=1	0	45.725	36.8254	8	26	8	1	315	34.5	5.8	High		3281955	NGO0788; NGO_0788		membrane		Pf01145	36.69	8	3942.73	8
Checked	Confidence	Annotated Sequence	Modifications	Modifications in Master Proteins	Qvality PEP	Qvality q-value	# Protein Groups	# Proteins	# PSMs	Master Protein Accessions	Positions in Master Proteins	# Missed Cleavages	Theo. MH+ [Da]	Found in Sample: [S15] F15: Sample	XCorr Sequest HT	Confidence Sequest HT	Percolator q-Value Sequest HT	Percolator PEP Sequest HT	Amanda Score MS Amanda	Confidence MS Amanda	Percolator q-Value MS Amanda	Percolator PEP MS Amanda
FALSE	High	[K].EIPLDVPSQVCITR.[D]	1xCarbamidomethyl [C11]		0.000279842	0	1	1	2	Q5F8I5	Q5F8I5 [62-75]	0	1626.85	High	2.06	High	0	0.0001221	269.89	High	0	4.128e-05
FALSE	High	[K].IAEQYVAAFNNLAK.[E]			2.93042e-05	0	1	1	4	Q5F8I5	Q5F8I5 [270-283]	0	1551.82	High	3.08	High	0	5.687e-06	345.01	High	0	3.226e-06
FALSE	High	[K].SFVVIPQQEVHVVER.[L]			0.000324881	0	1	1	2	Q5F8I5	Q5F8I5 [18-32]	0	1765.96	High	3.17	High	0	2.482e-05	287.65	High	0	4.885e-05
FALSE	High	[K].DLVPPQEILR.[A]			0.00191978	0	1	1	6	Q5F8I5	Q5F8I5 [160-169]	0	1179.67	High	1.91	High	0	0.002026	215.88	High	0	0.0003646
FALSE	High	[R].LVAEANAEAIR.[Q]			0.000871989	0	1	1	2	Q5F8I5	Q5F8I5 [241-251]	0	1156.63	High	3.06	High	0	6.944e-05	284.35	High	0	0.0002076
FALSE	High	[R].KIEQINLASGQR.[E]			0.000298887	0	1	1	4	Q5F8I5	Q5F8I5 [192-203]	1	1356.76	High	3.71	High	0	0.0001469	274.42	High	0	4.448e-05
FALSE	High	[R].EAEIQQSEGEAQAAVNASNAEK.[I]			6.24823e-06	0	1	1	2	Q5F8I5	Q5F8I5 [204-225]	0	2274.05	High	2.54	High	0	1.637e-07	429.44	High	0	1.661e-06
FALSE	High	[R].QIAAALQTQGGADAVNLK.[I]			2.99421e-07	0	1	1	4	Q5F8I5	Q5F8I5 [252-269]	0	1768.96	High	4.72	High	0	3.956e-09	461.86	High	0	2.02e-08
High	Master Protein	Q5F5Y1	Sodium:alanine symporter OS=Neisseria gonorrhoeae (strain ATCC 700825 / FA 1090) OX=242231 GN=NGO_1787 PE=3 SV=1	0	45.109	21.2632	6	18	6	1	475	51.7	8.38	High		3282464	NGO1787; NGO_1787	transport	membrane	transporter activity	Pf01235, Pf03845	30.01	6	3826.72	6
Checked	Confidence	Annotated Sequence	Modifications	Modifications in Master Proteins	Qvality PEP	Qvality q-value	# Protein Groups	# Proteins	# PSMs	Master Protein Accessions	Positions in Master Proteins	# Missed Cleavages	Theo. MH+ [Da]	Found in Sample: [S15] F15: Sample	XCorr Sequest HT	Confidence Sequest HT	Percolator q-Value Sequest HT	Percolator PEP Sequest HT	Amanda Score MS Amanda	Confidence MS Amanda	Percolator q-Value MS Amanda	Percolator PEP MS Amanda
FALSE	High	[R].VGVGNIAGVAIAIK.[V]			1.15761e-06	0	1	1	4	Q5F5Y1	Q5F5Y1 [81-94]	0	1281.79	High	4.33	High	0	5.714e-08	407.09	High	0	8.393e-08
FALSE	High	[R].GGPAYYITHGLGQK.[W]			0.000655642	0	1	1	2	Q5F5Y1	Q5F5Y1 [137-150]	0	1461.75	High	1.87	High	0	0.0001625	208.43	High	0	0.0001081
FALSE	High	[K].FDAAAGGLLGGLISQTMMMGIK.[R]	3xOxidation [M17; M18; M19]		1.42856e-08	0	1	1	2	Q5F5Y1	Q5F5Y1 [254-275]	0	2230.09	High	4.63	High	0	1.404e-08	747.97	High	0	5.882e-10
FALSE	High	[K].QGDDPHGITPFQAFVTGLASR.[V]			2.56263e-06	0	1	1	2	Q5F5Y1	Q5F5Y1 [60-80]	0	2214.09	High	4.37	High	0	5.486e-08	440.38	High	0	4.77e-07
FALSE	High	[K].LSEHPGLK.[R]			0.00529656	0	1	1	2	Q5F5Y1	Q5F5Y1 [460-467]	0	880.489	High	2.51	High	0	0.0006359	240.79	High	0	0.002668
FALSE	High	[R].GLYSNEAGMGSAPNAAAAAEVK.[H]	1xOxidation [M9]		1.22266e-07	0	1	1	6	Q5F5Y1	Q5F5Y1 [277-298]	0	2094.98	High	4.24	High	0	1.913e-08	550.92	High	0	6.651e-09
High	Master Protein	Q5F598	Cytochrome C OS=Neisseria gonorrhoeae (strain ATCC 700825 / FA 1090) OX=242231 GN=NGO_2031 PE=4 SV=2	0	45.097	38.2022	8	38	8	1	267	30.5	8.92	High		3282716	NGO2031; NGO_2031	metabolic process	membrane	metal ion binding	Pf02167	57.81	8	7507.47	8
Checked	Confidence	Annotated Sequence	Modifications	Modifications in Master Proteins	Qvality PEP	Qvality q-value	# Protein Groups	# Proteins	# PSMs	Master Protein Accessions	Positions in Master Proteins	# Missed Cleavages	Theo. MH+ [Da]	Found in Sample: [S15] F15: Sample	XCorr Sequest HT	Confidence Sequest HT	Percolator q-Value Sequest HT	Percolator PEP Sequest HT	Amanda Score MS Amanda	Confidence MS Amanda	Percolator q-Value MS Amanda	Percolator PEP MS Amanda
FALSE	High	[K].VGMPHPLWEQQGVQAVELDAK.[G]	1xOxidation [M3]		3.16244e-08	0	1	1	4	Q5F598	Q5F598 [155-175]	0	2348.17	High	5.43	High	0	2.045e-09	543.66	High	0	1.44e-09
FALSE	High	[R].DLVNYLVYMGEPAQLQR.[K]	1xOxidation [M9]		5.9917e-07	0	1	1	14	Q5F598	Q5F598 [220-236]	0	2025.01	High	3.86	High	0	5.056e-08	553.3	High	0	6.447e-08
FALSE	High	[K].DIGLTDEEIKK.[N]			0.00156242	0	1	1	2	Q5F598	Q5F598 [75-85]	1	1260.67	High	2.43	High	0	0.0005814	274.15	High	0	0.0002888
FALSE	High	[K].WFGAAPPDLTLIAR.[S]			0.000108899	0	1	1	2	Q5F598	Q5F598 [110-123]	0	1527.83	High	3.26	High	0	5.416e-06	301.21	High	0	2.702e-05
FALSE	High	[K].NLMFTTDNVGDVMHSAMNPK.[D]	3xOxidation [M3; M13; M17]		3.21986e-06	0	1	1	8	Q5F598	Q5F598 [86-105]	0	2269.99	High	3.02	High	0	0.0002262	524.53	High	0	2.668e-07
FALSE	High	[K].GADYLYAYMR.[G]	1xOxidation [M9]		0.000199583	0	1	1	4	Q5F598	Q5F598 [126-135]	0	1238.55	High	2.68	High	0	0.0005194	393.65	High	0	3.664e-05
FALSE	High	[K].EYDAYVR.[D]			0.163626	0.00201773	1	1	2	Q5F598	Q5F598 [213-219]	0	915.421	High	1.89	High	0.0005559	0.06565	153.79	High	0.0006178	0.06173
FALSE	High	[R].LKDIGLTDEEIKK.[N]			0.149683	0.00201773	1	1	2	Q5F598	Q5F598 [73-85]	2	1501.85	High	1.43	High	0.0003757	0.04461	203.95	High	0.0009138	0.07364
High	Master Protein	Q5F7H3	Ligand-gated channel OS=Neisseria gonorrhoeae (strain ATCC 700825 / FA 1090) OX=242231 GN=NGO_1205 PE=3 SV=2	0	43.467	18.6016	10	22	10	1	758	84.9	8.84	High		3282028	NGO1205; NGO_1205	transport	membrane	receptor activity	Pf00593, Pf07715, Pf14905	29.16	10	2905.71	10
Checked	Confidence	Annotated Sequence	Modifications	Modifications in Master Proteins	Qvality PEP	Qvality q-value	# Protein Groups	# Proteins	# PSMs	Master Protein Accessions	Positions in Master Proteins	# Missed Cleavages	Theo. MH+ [Da]	Found in Sample: [S15] F15: Sample	XCorr Sequest HT	Confidence Sequest HT	Percolator q-Value Sequest HT	Percolator PEP Sequest HT	Amanda Score MS Amanda	Confidence MS Amanda	Percolator q-Value MS Amanda	Percolator PEP MS Amanda
FALSE	High	[R].YNQSGADFYGAEGEIYFKPTPR.[Y]			1.60586e-05	0	1	1	2	Q5F7H3	Q5F7H3 [595-616]	0	2510.16	High	3.19	High	0	5.189e-07	365.84	High	0	7.49e-06
FALSE	High	[K].NFVLHTEGLYR.[K]			0.0109074	0	1	1	2	Q5F7H3	Q5F7H3 [200-210]	0	1348.7	High	2.55	High	0	0.001558	187.13	High	0	0.009002
FALSE	High	[R].FGNYIYAQTLNDGR.[G]			0.000131524	0	1	1	2	Q5F7H3	Q5F7H3 [566-579]	0	1631.78	High	2.97	High	0	9.217e-05	314.64	High	0	1.767e-05
FALSE	High	[K].AGDAVENFFNNK.[T]			0.000424616	0	1	1	4	Q5F7H3	Q5F7H3 [366-377]	0	1325.61	High	2.31	High	0	0.0001778	280.45	High	0	6.625e-05
FALSE	High	[R].SNNIELALGYEGDR.[W]			4.33138e-05	0	1	1	2	Q5F7H3	Q5F7H3 [541-554]	0	1550.74	High	2.83	High	0	9.361e-06	340.29	High	0	5.03e-06
FALSE	High	[K].AVNLGDALDGVPGIHASQYGGGASAPVIR.[G]			0.000113786	0	1	1	2	Q5F7H3	Q5F7H3 [70-98]	0	2762.42	High	3.46	High	0	0.0002998	290.73	High	0	1.499e-05
FALSE	High	[R].IGVSGDYVR.[G]			0.000406384	0	1	1	2	Q5F7H3	Q5F7H3 [619-627]	0	965.505	High	2.88	High	0	2.726e-05	219.63	High	0	0.001832
FALSE	High	[K].IISGDTLR.[Q]			0.0239879	0	1	1	2	Q5F7H3	Q5F7H3 [60-67]	0	874.499	High	1.71	High	0.0001922	0.02915	165.57	High	0	0.006428
FALSE	High	[K].LTSAGINIGLGK.[N]			6.7781e-05	0	1	1	2	Q5F7H3	Q5F7H3 [188-199]	0	1143.67	High	2.43	High	0	5.182e-06	236.68	High	0	8.348e-06
FALSE	High	[K].GFIGAAYSDR.[R]			0.00265464	0	1	1	2	Q5F7H3	Q5F7H3 [247-256]	0	1056.51	High	2.57	High	0	0.0009838	259.78	High	0	0.0005263
High	Master Protein	Q5F6I1	Membrane protein OS=Neisseria gonorrhoeae (strain ATCC 700825 / FA 1090) OX=242231 GN=NGO_1577 PE=3 SV=1	0	43.327	41.9492	7	24	7	1	236	25.5	8.65	High		3281426	NGO1577; NGO_1577		membrane		Pf00691	40.2	7	4245.62	7
Checked	Confidence	Annotated Sequence	Modifications	Modifications in Master Proteins	Qvality PEP	Qvality q-value	# Protein Groups	# Proteins	# PSMs	Master Protein Accessions	Positions in Master Proteins	# Missed Cleavages	Theo. MH+ [Da]	Found in Sample: [S15] F15: Sample	XCorr Sequest HT	Confidence Sequest HT	Percolator q-Value Sequest HT	Percolator PEP Sequest HT	Amanda Score MS Amanda	Confidence MS Amanda	Percolator q-Value MS Amanda	Percolator PEP MS Amanda
FALSE	High	[R].EALIACIEPDR.[R]	1xCarbamidomethyl [C6]		0.000316437	0	1	1	2	Q5F6I1	Q5F6I1 [203-213]	0	1286.64	High	2.93	High	0	0.0001957	316.2	High	0	4.761e-05
FALSE	High	[K].TLFGFDKDSLR.[A]			0.000283551	0	1	1	4	Q5F6I1	Q5F6I1 [97-107]	1	1298.67	High	3.19	High	0	0.001512	313.05	High	0	4.199e-05
FALSE	High	[R].VECGDAVAVPEPEPAPVAVVEQAPQYVDETISLSAK.[T]	1xCarbamidomethyl [C3]		6.86233e-09	0	1	1	2	Q5F6I1	Q5F6I1 [61-96]	0	3764.86	High	5.71	High	0	9.961e-09	558.2	High	0	2.563e-10
FALSE	High	[R].EALIACIEPDRR.[V]	1xCarbamidomethyl [C6]		0.00679112	0	1	1	4	Q5F6I1	Q5F6I1 [203-214]	1	1442.74	High	3.06	High	0	0.0008792	268.95	High	0	0.001536
FALSE	High	[R].AYVVANNLVSNGVPASR.[I]			1.81078e-08	0	1	1	2	Q5F6I1	Q5F6I1 [152-168]	0	1730.92	High	5.97	High	0	9.722e-10	571.92	High	0	7.659e-10
FALSE	High	[R].ISAVGLGESQAQMTQVCQAEVAK.[L]	1xOxidation [M13]; 1xCarbamidomethyl [C17]		3.31748e-10	0	1	1	6	Q5F6I1	Q5F6I1 [169-191]	0	2421.17	High	6.71	High	0	1.562e-10	603.67	High	0	8.374e-12
FALSE	High	[K].TLFGFDK.[D]			0.0542235	0.000826196	1	1	4	Q5F6I1	Q5F6I1 [97-103]	0	827.43	High	1.49	High	0.0003757	0.0452	174.06	High	0.0001622	0.01658
High	Master Protein	Q5F6H7	Phosphate transporter OS=Neisseria gonorrhoeae (strain ATCC 700825 / FA 1090) OX=242231 GN=NGO_1581 PE=3 SV=1	0	42.36	14.313	8	41	8	1	524	56.5	8.87	High		3281088	NGO1581; NGO_1581	transport	membrane	transporter activity	Pf01384	61.07	7	7424.51	8
Checked	Confidence	Annotated Sequence	Modifications	Modifications in Master Proteins	Qvality PEP	Qvality q-value	# Protein Groups	# Proteins	# PSMs	Master Protein Accessions	Positions in Master Proteins	# Missed Cleavages	Theo. MH+ [Da]	Found in Sample: [S15] F15: Sample	XCorr Sequest HT	Confidence Sequest HT	Percolator q-Value Sequest HT	Percolator PEP Sequest HT	Amanda Score MS Amanda	Confidence MS Amanda	Percolator q-Value MS Amanda	Percolator PEP MS Amanda
FALSE	High	[R].LFFEGLSEAEK.[V]			2.86679e-05	0	1	1	8	Q5F6H7	Q5F6H7 [236-246]	0	1269.64	High	3.25	High	0	9.463e-06	353.47	High	0	3.159e-06
FALSE	High	[K].KNVLDYNAWAEGTLK.[G]			0.00071264	0	1	1	2	Q5F6H7	Q5F6H7 [207-221]	1	1721.89	High	2.78	High	0	5.433e-05	307.35	High	0	0.0001562
FALSE	High	[R].LFFEGLSEAEKVEYATK.[M]			1.37653e-07	0	1	1	8	Q5F6H7	Q5F6H7 [236-252]	1	1960.99	High	4.67	High	0	5.65e-09	462.92	High	0	7.579e-09
FALSE	High	[K].NVLDYNAWAEGTLK.[G]			1.95195e-06	0	1	1	6	Q5F6H7	Q5F6H7 [208-221]	0	1593.79	High	3.89	High	0	5.644e-07	430.43	High	0	1.513e-07
FALSE	High	[K].MAHDAQIYDEPEFDPQELQSEYYR.[G]	1xOxidation [M1]		1.39357e-11	0	1	1	8	Q5F6H7	Q5F6H7 [253-276]	0	2990.28	High	7.95	High	0	3.9e-14	943.8	High	0	1.796e-12
FALSE	High	[R].GLYAFDNR.[K]			0.0228868	0	1	1	6	Q5F6H7	Q5F6H7 [277-284]	0	955.463	High	2.38	High	0	0.003916	187.88	High	0	0.009448
FALSE	High	[R].GLYAFDNRK.[N]			0.237058	0.00318138	1	1	2	Q5F6H7	Q5F6H7 [277-285]	1	1083.56	High	1.09	High	0.001284	0.1258	137.04	High	0.001063	0.09794
FALSE	High	[M].AQIQMSANVK.[T]			0.41251	0.00860716	1	1	1	Q5F6H7	Q5F6H7 [2-11]	0	1089.57	High					104.71	High	0.003292	0.1988
High	Master Protein	Q5FAD2	Type IV pilus biogenesis and competence protein PilQ OS=Neisseria gonorrhoeae (strain ATCC 700825 / FA 1090) OX=242231 GN=pilQ PE=3 SV=1	0	39.371	17.2891	9	22	9	1	723	77.9	9.35	High		3282403	NGO0094; NGO_0094	cell communication;response to stimulus;transport	membrane	transporter activity	Pf00263, Pf03958, Pf07660, Pf11741	22.24	9	2699.17	9
Checked	Confidence	Annotated Sequence	Modifications	Modifications in Master Proteins	Qvality PEP	Qvality q-value	# Protein Groups	# Proteins	# PSMs	Master Protein Accessions	Positions in Master Proteins	# Missed Cleavages	Theo. MH+ [Da]	Found in Sample: [S15] F15: Sample	XCorr Sequest HT	Confidence Sequest HT	Percolator q-Value Sequest HT	Percolator PEP Sequest HT	Amanda Score MS Amanda	Confidence MS Amanda	Percolator q-Value MS Amanda	Percolator PEP MS Amanda
FALSE	High	[R].TILQILAK.[E]			0.0163753	0	1	1	4	Q5FAD2	Q5FAD2 [313-320]	0	899.592	High	1.55	High	0	0.00441	147.5	High	0	0.004163
FALSE	High	[K].LIDELDVPAQQVMIEAR.[I]	1xOxidation [M13]		0.00123306	0	1	1	2	Q5FAD2	Q5FAD2 [459-475]	0	1956.01	High	2.41	High	0	0.0001065	336.55	High	0	0.000256
FALSE	High	[K].VSFDKEIVNPTGFVTSSPAR.[I]			0.00840562	0	1	1	2	Q5FAD2	Q5FAD2 [44-63]	1	2151.11	High	2.1	High	0	0.002321	267.32	High	0	0.001941
FALSE	High	[R].LVLNLNKPGQYNTEVR.[G]			2.94919e-06	0	1	1	2	Q5FAD2	Q5FAD2 [101-116]	0	1858.02	High	3.27	High	0	3.493e-06	370.83	High	0	2.413e-07
FALSE	High	[K].DIADLGALYSQNFQLK.[Y]			0.00129399	0	1	1	2	Q5FAD2	Q5FAD2 [388-403]	0	1795.92	High	2.28	High	0	0.0004442	248.43	High	0	0.0002334
FALSE	High	[K].SAAPGYFTFQVLPK.[K]			0.000879673	0	1	1	2	Q5FAD2	Q5FAD2 [268-281]	0	1525.8	High	2.3	High	0	0.0003896	254.11	High	0	0.000151
FALSE	High	[R].IVEAADGFSR.[D]			0.000203118	0	1	1	2	Q5FAD2	Q5FAD2 [476-485]	0	1064.54	High	2.27	High	0	0.0002419	254.18	High	0	2.88e-05
FALSE	High	[K].KQNLESGGVNNAPK.[T]			2.32206e-05	0	1	1	4	Q5FAD2	Q5FAD2 [282-295]	1	1455.76	High	2.97	High	0	1.02e-05	281.46	High	0	2.489e-06
FALSE	High	[R].IIDTAGNSLR.[Y]			0.00694067	0	1	1	2	Q5FAD2	Q5FAD2 [713-722]	0	1059.58	High	2.33	High	0	0.0008891	184.63	High	0	0.01442
High	Master Protein	Q5F5Y3	Ribonuclease E OS=Neisseria gonorrhoeae (strain ATCC 700825 / FA 1090) OX=242231 GN=rne PE=3 SV=1	0	38.978	14.3634	9	18	9	1	919	101.6	6.7	High		3282472	NGO1785; NGO_1785	metabolic process	cytoplasm;membrane	catalytic activity;metal ion binding;RNA binding	Pf00575, Pf10150	25.67	9	2530.78	9
Checked	Confidence	Annotated Sequence	Modifications	Modifications in Master Proteins	Qvality PEP	Qvality q-value	# Protein Groups	# Proteins	# PSMs	Master Protein Accessions	Positions in Master Proteins	# Missed Cleavages	Theo. MH+ [Da]	Found in Sample: [S15] F15: Sample	XCorr Sequest HT	Confidence Sequest HT	Percolator q-Value Sequest HT	Percolator PEP Sequest HT	Amanda Score MS Amanda	Confidence MS Amanda	Percolator q-Value MS Amanda	Percolator PEP MS Amanda
FALSE	High	[R].FGLLELSR.[Q]			0.0156846	0	1	1	2	Q5F5Y3	Q5F5Y3 [379-386]	0	934.536	High	2.24	High	0	0.002726	239.38	High	0	0.003966
FALSE	High	[R].FQIEHQIESAFSR.[S]			3.19936e-05	0	1	1	2	Q5F5Y3	Q5F5Y3 [266-278]	0	1591.79	High	3.52	High	0	1.209e-06	330.46	High	0	3.494e-05
FALSE	High	[R].AQVPVDVATFLLNEK.[R]			5.9016e-06	0	1	1	2	Q5F5Y3	Q5F5Y3 [438-452]	0	1643.9	High	3.52	High	0	4.392e-06	356.47	High	0	5.299e-07
FALSE	High	[R].LDVNVVLIPNIHLENPHYEINR.[I]			0.000214105	0	1	1	2	Q5F5Y3	Q5F5Y3 [463-484]	0	2611.4	High	3.16	High	0	0.0002048	179.87	High	0	3.057e-05
FALSE	High	[R].VAEPEEDESAKPFGGEK.[A]			4.13545e-06	0	1	1	2	Q5F5Y3	Q5F5Y3 [501-517]	0	1818.84	High	3.1	High	0	1.43e-06	382.05	High	0	3.539e-07
FALSE	High	[R].GADIEDTAFK.[T]			0.00151521	0	1	1	2	Q5F5Y3	Q5F5Y3 [309-318]	0	1066.51	High	2.79	High	0	0.0006699	273.53	High	0	0.0002794
FALSE	High	[R].NVQPAAPVADAAPPETEGQTGK.[R]			0.010132	0	1	1	2	Q5F5Y3	Q5F5Y3 [652-673]	0	2148.06	High	2.64	High	0	0.001419	256.73	High	0	0.004315
FALSE	High	[R].DVENVLR.[D]			0.0358907	0	1	1	2	Q5F5Y3	Q5F5Y3 [355-361]	0	844.452	High	1.82	High	0.0003757	0.04453	173.21	High	0	0.01026
FALSE	High	[R].IFGGSETQAVPAAETSEK.[R]			0.000122066	0	1	1	2	Q5F5Y3	Q5F5Y3 [558-575]	0	1821.89	High	2.88	High	0	1.368e-05	339.08	High	0	1.623e-05
High	Master Protein	Q5F7V3	Carbon starvation protein A OS=Neisseria gonorrhoeae (strain ATCC 700825 / FA 1090) OX=242231 GN=NGO_1064 PE=4 SV=1	0	36.975	12.987	8	30	8	1	693	74.4	8.32	High		3281225	NGO1064; NGO_1064	cell communication;response to stimulus	membrane		Pf02554, Pf13722	30.01	8	3976.18	8
Checked	Confidence	Annotated Sequence	Modifications	Modifications in Master Proteins	Qvality PEP	Qvality q-value	# Protein Groups	# Proteins	# PSMs	Master Protein Accessions	Positions in Master Proteins	# Missed Cleavages	Theo. MH+ [Da]	Found in Sample: [S15] F15: Sample	XCorr Sequest HT	Confidence Sequest HT	Percolator q-Value Sequest HT	Percolator PEP Sequest HT	Amanda Score MS Amanda	Confidence MS Amanda	Percolator q-Value MS Amanda	Percolator PEP MS Amanda
FALSE	High	[K].DIGEMAQIIFNDK.[I]	1xOxidation [M5]		1.38593e-06	0	1	1	4	Q5F7V3	Q5F7V3 [627-639]	0	1509.73	High	3.83	High	0	3.293e-07	478.34	High	0	1.029e-07
FALSE	High	[K].LNFPVDAATLLHTAK.[E]			4.45592e-06	0	1	1	4	Q5F7V3	Q5F7V3 [414-428]	0	1610.89	High	3.66	High	0	1.223e-05	368.43	High	0	3.856e-07
FALSE	High	[K].EVGENTILSR.[T]			0.0020773	0	1	1	4	Q5F7V3	Q5F7V3 [429-438]	0	1117.58	High	2.86	High	0	0.0008132	244.81	High	0	0.0003993
FALSE	High	[R].HNDGLDYVPTHK.[G]			0.000816459	0	1	1	4	Q5F7V3	Q5F7V3 [74-85]	0	1395.67	High	2.66	High	0	6.416e-05	246.37	High	0	0.0003474
FALSE	High	[R].ASFLAHAGK.[Y]			0.000875823	0	1	1	4	Q5F7V3	Q5F7V3 [603-611]	0	901.489	High	2.58	High	0	6.989e-05	189.38	High	0	0.003719
FALSE	High	[R].TGGAPTLAVGMAHIMSR.[L]	2xOxidation [M11; M15]		1.4999e-06	0	1	1	4	Q5F7V3	Q5F7V3 [439-455]	0	1701.84	High	3.18	High	0	5.93e-06	559.09	High	0	1.126e-07
FALSE	High	[K].EIPAVYR.[D]			0.0928466	0.00122321	1	1	4	Q5F7V3	Q5F7V3 [676-682]	0	847.467	High	1.5	High	0.0005559	0.07153	150.77	High	0.0009138	0.06484
FALSE	High	[K].LFHNDPR.[A]			0.329312	0.0063307	1	1	2	Q5F7V3	Q5F7V3 [596-602]	0	898.453	High	1.29	High	0.00164	0.1702	118.05	High	0.00211	0.1482
High	Master Protein	Q5F716	Cbb3-type cytochrome c oxidase subunit II OS=Neisseria gonorrhoeae (strain ATCC 700825 / FA 1090) OX=242231 GN=NGO_1373 PE=4 SV=1	0	32.005	28.5714	6	22	6	1	203	22.5	8.38	High		3282491	NGO1373; NLA_RS02900; NGO_1373	metabolic process	membrane	catalytic activity;metal ion binding;transporter activity	Pf02433, Pf14376	30.82	6	4157.13	6
Checked	Confidence	Annotated Sequence	Modifications	Modifications in Master Proteins	Qvality PEP	Qvality q-value	# Protein Groups	# Proteins	# PSMs	Master Protein Accessions	Positions in Master Proteins	# Missed Cleavages	Theo. MH+ [Da]	Found in Sample: [S15] F15: Sample	XCorr Sequest HT	Confidence Sequest HT	Percolator q-Value Sequest HT	Percolator PEP Sequest HT	Amanda Score MS Amanda	Confidence MS Amanda	Percolator q-Value MS Amanda	Percolator PEP MS Amanda
FALSE	High	[K].VGTPYSDEEIAKAPEALANK.[S]			0.00100339	0	1	1	2	Q5F716	Q5F716 [163-182]	1	2103.06	High	2.53	High	0	0.0002737	261.31	High	0	0.0001754
FALSE	High	[R].DVVPESNMPAFPWLAR.[N]	1xOxidation [M8]		2.98829e-06	0	1	1	6	Q5F716	Q5F716 [130-145]	0	1844.9	High	2.9	High	0	7.795e-05	445.95	High	0	2.459e-07
FALSE	High	[R].KVGTPYSDEEIAK.[A]			0.00590694	0	1	1	2	Q5F716	Q5F716 [162-174]	1	1436.73	High	2.35	High	0	0.0007278	282.39	High	0	0.006292
FALSE	High	[R].NKVDVDATVANMK.[A]	1xOxidation [M12]		3.02187e-05	0	1	1	8	Q5F716	Q5F716 [146-158]	1	1420.71	High	3.97	High	0	6.59e-05	527.98	High	0	3.341e-06
FALSE	High	[K].LQQLAEEK.[I]			0.00326087	0	1	1	2	Q5F716	Q5F716 [3-10]	0	958.52	High	2.3	High	0	0.0003657	210.45	High	0	0.0006648
FALSE	High	[K].VDVDATVANMK.[A]	1xOxidation [M10]		0.000215993	0	1	1	2	Q5F716	Q5F716 [148-158]	0	1178.57	High	2.99	High	0	5.563e-05	454.06	High	0	3.08e-05
High	Master Protein	Q5F6S5	NAD(P) transhydrogenase subunit beta OS=Neisseria gonorrhoeae (strain ATCC 700825 / FA 1090) OX=242231 GN=pntB PE=3 SV=1	0	31.234	22.3427	7	15	7	1	461	48.5	5.77	High		3281598	pntB; NGO_1472	metabolic process	membrane	catalytic activity;nucleotide binding	Pf02233	19.41	7	2217.65	7
Checked	Confidence	Annotated Sequence	Modifications	Modifications in Master Proteins	Qvality PEP	Qvality q-value	# Protein Groups	# Proteins	# PSMs	Master Protein Accessions	Positions in Master Proteins	# Missed Cleavages	Theo. MH+ [Da]	Found in Sample: [S15] F15: Sample	XCorr Sequest HT	Confidence Sequest HT	Percolator q-Value Sequest HT	Percolator PEP Sequest HT	Amanda Score MS Amanda	Confidence MS Amanda	Percolator q-Value MS Amanda	Percolator PEP MS Amanda
FALSE	High	[K].KTVDGILAELKK.[-]			0.00633373	0	1	1	2	Q5F6S5	Q5F6S5 [450-461]	2	1314.8	High	2.32	High	0	0.000796	220.79	High	0.0003195	0.02323
FALSE	High	[R].SFVSVIAGGFGSDSGISSSGSQEIEEYR.[E]			2.13532e-07	0	1	1	3	Q5F6S5	Q5F6S5 [262-289]	0	2852.32	High	4.78	High	0	6.508e-08	424.55	High	0	1.248e-08
FALSE	High	[K].GASSVIITPGYGMAVAQAQYPVAEITELLR.[K]	1xOxidation [M13]		2.13622e-05	0	1	1	2	Q5F6S5	Q5F6S5 [302-331]	0	3121.62	High	4.21	High	0	4.316e-06	296.62	High	0	2.264e-06
FALSE	High	[K].AADVAEMLK.[G]	1xOxidation [M7]		0.00138195	0	1	1	2	Q5F6S5	Q5F6S5 [293-301]	0	963.482	High	2.86	High	0	0.0003764	379.61	High	0	0.0002519
FALSE	High	[K].ISSSPLQLPAK.[H]			0.000387231	0	1	1	2	Q5F6S5	Q5F6S5 [149-159]	0	1140.66	High	2.45	High	0	0.0001652	278.72	High	0	5.982e-05
FALSE	High	[R].LPGHMNVLLAEAK.[V]	1xOxidation [M5]		0.000330635	0	1	1	2	Q5F6S5	Q5F6S5 [348-360]	0	1408.76	High	2.79	High	0	2.989e-05	396.83	High	0	4.987e-05
FALSE	High	[K].TVDGILAELK.[K]			0.0710065	0.000826196	1	1	2	Q5F6S5	Q5F6S5 [451-460]	0	1058.61	High	1.47	High	0.0001922	0.0292	165.55	High	0.0003195	0.0227
High	Master Protein	Q5F599	Cytochrome b OS=Neisseria gonorrhoeae (strain ATCC 700825 / FA 1090) OX=242231 GN=NGO_2030 PE=3 SV=1	0	30.647	14.4766	5	30	5	1	449	50.3	9.32	High		3282717	NGO2030; NGO_2030	metabolic process;transport	membrane	catalytic activity;metal ion binding;transporter activity	Pf00032, Pf13631	33.36	5	4800.87	5
Checked	Confidence	Annotated Sequence	Modifications	Modifications in Master Proteins	Qvality PEP	Qvality q-value	# Protein Groups	# Proteins	# PSMs	Master Protein Accessions	Positions in Master Proteins	# Missed Cleavages	Theo. MH+ [Da]	Found in Sample: [S15] F15: Sample	XCorr Sequest HT	Confidence Sequest HT	Percolator q-Value Sequest HT	Percolator PEP Sequest HT	Amanda Score MS Amanda	Confidence MS Amanda	Percolator q-Value MS Amanda	Percolator PEP MS Amanda
FALSE	High	[R].GDFNVSDVTLNR.[F]			2.15506e-05	0	1	1	4	Q5F599	Q5F599 [187-198]	0	1336.65	High	3.63	High	0	1.204e-05	423.17	High	0	2.28e-06
FALSE	High	[R].DGIPFHPYYTVK.[D]			0.000115295	0	1	1	8	Q5F599	Q5F599 [247-258]	0	1436.72	High	3.06	High	0	0.0001471	282.19	High	0	1.519e-05
FALSE	High	[K].TPPHIAPVWYFTPFYAILR.[A]			9.62675e-07	0	1	1	2	Q5F599	Q5F599 [298-316]	0	2289.22	High	4.65	High	0	1.649e-08	469.73	High	0	2.557e-07
FALSE	High	[K].MWNEHLAQYYAPK.[N]	1xOxidation [M1]		6.30334e-06	0	1	1	6	Q5F599	Q5F599 [25-37]	0	1666.77	High	2.59	High	0	9.71e-05	503.02	High	0	5.824e-07
FALSE	High	[K].ALLGWMDAR.[F]	1xOxidation [M6]		0.00178979	0	1	1	10	Q5F599	Q5F599 [11-19]	0	1048.52	High	1.97	High	0	0.001305	302.16	High	0	0.001532
High	Master Protein	Q5F807	Protein translocase subunit SecA OS=Neisseria gonorrhoeae (strain ATCC 700825 / FA 1090) OX=242231 GN=secA PE=3 SV=1	0	29.064	8.73362	5	16	5	1	916	103.1	5.21	High		3282574	NGO0996; NGO_0996	transport	cytoplasm;membrane	metal ion binding;nucleotide binding	Pf00270, Pf01043, Pf02810, Pf07516, Pf07517	22.1	5	2775.48	5
Checked	Confidence	Annotated Sequence	Modifications	Modifications in Master Proteins	Qvality PEP	Qvality q-value	# Protein Groups	# Proteins	# PSMs	Master Protein Accessions	Positions in Master Proteins	# Missed Cleavages	Theo. MH+ [Da]	Found in Sample: [S15] F15: Sample	XCorr Sequest HT	Confidence Sequest HT	Percolator q-Value Sequest HT	Percolator PEP Sequest HT	Amanda Score MS Amanda	Confidence MS Amanda	Percolator q-Value MS Amanda	Percolator PEP MS Amanda
FALSE	High	[R].GQPVLVGTTSIENSELVSR.[L]			5.18355e-07	0	1	1	4	Q5F807	Q5F807 [444-462]	0	1986.05	High	4.26	High	0	1.091e-07	483.28	High	0	3.384e-08
FALSE	High	[R].ENQTLASITFQNYFR.[L]			1.61613e-06	0	1	1	2	Q5F807	Q5F807 [363-377]	0	1831.9	High	3.84	High	0	3.869e-07	404.67	High	0	1.227e-07
FALSE	High	[K].DQHYVIQDGEIVIVDEFTGR.[L]			0.000761116	0	1	1	2	Q5F807	Q5F807 [318-337]	0	2333.14	High	3.09	High	0	5.881e-05	266.87	High	0	0.0003898
FALSE	High	[K].VGAITVATNMAGR.[G]	1xOxidation [M10]		0.00136389	0	1	1	6	Q5F807	Q5F807 [492-504]	0	1276.67	High	2.88	High	0	0.0006371	405.31	High	0	0.0002478
FALSE	High	[K].QVLEYDDVANEQR.[K]			5.59872e-06	0	1	1	2	Q5F807	Q5F807 [646-658]	0	1578.74	High	3.16	High	0	1.427e-07	331.07	High	0	9.965e-07
High	Master Protein	Q5F4W6	Membrane protein insertase YidC OS=Neisseria gonorrhoeae (strain ATCC 700825 / FA 1090) OX=242231 GN=yidC PE=3 SV=1	0	27.668	14.6789	6	12	6	1	545	60.5	8.65	High		3282747	NGO2178; NGO_2178	transport	membrane		Pf02096, Pf14849	13.9	6	1656.25	6
Checked	Confidence	Annotated Sequence	Modifications	Modifications in Master Proteins	Qvality PEP	Qvality q-value	# Protein Groups	# Proteins	# PSMs	Master Protein Accessions	Positions in Master Proteins	# Missed Cleavages	Theo. MH+ [Da]	Found in Sample: [S15] F15: Sample	XCorr Sequest HT	Confidence Sequest HT	Percolator q-Value Sequest HT	Percolator PEP Sequest HT	Amanda Score MS Amanda	Confidence MS Amanda	Percolator q-Value MS Amanda	Percolator PEP MS Amanda
FALSE	High	[K].ATGDENKPFVLFGDGK.[E]			0.000126985	0	1	1	2	Q5F4W6	Q5F4W6 [84-99]	0	1694.84	High	2.99	High	0	0.0001984	261.58	High	0	1.697e-05
FALSE	High	[K].EYTYVAQSELLDAQGNNILK.[G]			3.04123e-06	0	1	1	2	Q5F4W6	Q5F4W6 [100-119]	0	2269.13	High	3.44	High	0	6.745e-08	438.67	High	0	1.015e-06
FALSE	High	[K].LYSASVSVPLAAIQAGAK.[A]			2.79226e-05	0	1	1	2	Q5F4W6	Q5F4W6 [283-300]	0	1745.98	High	2.99	High	0	3.19e-05	343.57	High	0	3.055e-06
FALSE	High	[K].SEAEYIR.[K]			0.0112923	0	1	1	2	Q5F4W6	Q5F4W6 [232-238]	0	867.421	High	1.47	High	0	0.001621	180.41	High	0	0.004832
FALSE	High	[K].VSFSDLDDDAK.[S]			0.000182808	0	1	1	2	Q5F4W6	Q5F4W6 [218-228]	0	1211.54	High	2.43	High	0	0.0002209	227.94	High	0	2.559e-05
FALSE	High	[K].DSYLVNVR.[F]			0.0104899	0	1	1	2	Q5F4W6	Q5F4W6 [160-167]	0	965.505	High	2.05	High	0	0.001481	204.08	High	0	0.01026
High	Master Protein	Q5F9Z8	Cell division protein ZipA OS=Neisseria gonorrhoeae (strain ATCC 700825 / FA 1090) OX=242231 GN=NGO_0236 PE=3 SV=1	0	22.945	15.4206	5	10	5	1	428	47	6.39	High		3281509	NGO0236; NGO_0236	cell division;cell organization and biogenesis	membrane		Pf04354	13.31	5	1671.36	5
Checked	Confidence	Annotated Sequence	Modifications	Modifications in Master Proteins	Qvality PEP	Qvality q-value	# Protein Groups	# Proteins	# PSMs	Master Protein Accessions	Positions in Master Proteins	# Missed Cleavages	Theo. MH+ [Da]	Found in Sample: [S15] F15: Sample	XCorr Sequest HT	Confidence Sequest HT	Percolator q-Value Sequest HT	Percolator PEP Sequest HT	Amanda Score MS Amanda	Confidence MS Amanda	Percolator q-Value MS Amanda	Percolator PEP MS Amanda
FALSE	High	[R].YQAFIVGIQAVSR.[N]			5.76184e-05	0	1	1	2	Q5F9Z8	Q5F9Z8 [218-230]	0	1451.8	High	2.69	High	0	6.009e-06	334.45	High	0	6.923e-06
FALSE	High	[R].NGLASQEELSAFNR.[Q]			0.000196972	0	1	1	2	Q5F9Z8	Q5F9Z8 [231-244]	0	1535.74	High	2.98	High	0	1.122e-05	337.45	High	0	4.512e-05
FALSE	High	[K].TFDDLFMDLAVR.[L]	1xOxidation [M7]		2.15506e-05	0	1	1	2	Q5F9Z8	Q5F9Z8 [364-375]	0	1458.69	High	3.41	High	0	1.211e-05	491.98	High	0	2.285e-06
FALSE	High	[R].DQFGHSDKDALLNSK.[T]			0.00390123	0	1	1	2	Q5F9Z8	Q5F9Z8 [31-45]	1	1674.81	High	2.38	High	0.0001922	0.02545	230.39	High	0	0.0008158
FALSE	High	[R].NLQEQDAVYIAK.[Q]			0.00055739	0	1	1	2	Q5F9Z8	Q5F9Z8 [81-92]	0	1391.72	High	1.85	High	0	0.0001407	277.08	High	0	9.027e-05
High	Master Protein	Q5F6Q7	Phospholipase A1 OS=Neisseria gonorrhoeae (strain ATCC 700825 / FA 1090) OX=242231 GN=NGO_1492 PE=4 SV=2	0	22.476	17.3333	5	12	5	1	375	42.1	8.98	High		3281596	NGO1492; NGO_1492	metabolic process	membrane	catalytic activity	Pf02253, Pf11319	15.82	5	1791.99	5
Checked	Confidence	Annotated Sequence	Modifications	Modifications in Master Proteins	Qvality PEP	Qvality q-value	# Protein Groups	# Proteins	# PSMs	Master Protein Accessions	Positions in Master Proteins	# Missed Cleavages	Theo. MH+ [Da]	Found in Sample: [S15] F15: Sample	XCorr Sequest HT	Confidence Sequest HT	Percolator q-Value Sequest HT	Percolator PEP Sequest HT	Amanda Score MS Amanda	Confidence MS Amanda	Percolator q-Value MS Amanda	Percolator PEP MS Amanda
FALSE	High	[K].TGYGAIEAAYTFPIK.[G]			3.37105e-07	0	1	1	2	Q5F6Q7	Q5F6Q7 [322-336]	0	1601.82	High	2.71	High	0	1.495e-08	448.75	High	0	2.09e-08
FALSE	High	[R].IFAAQLPSSAGQEGQESK.[A]			0.00222811	0	1	1	2	Q5F6Q7	Q5F6Q7 [44-61]	0	1847.91	High	2.57	High	0	0.002064	291.58	High	0	0.0004325
FALSE	High	[K].AVLNLTETVR.[S]			0.00210478	0	1	1	4	Q5F6Q7	Q5F6Q7 [62-71]	0	1115.64	High	2.49	High	0	0.0002046	284.23	High	0	0.0005106
FALSE	High	[R].SSLDKGEAVIVVEK.[G]			5.37099e-05	0	1	1	2	Q5F6Q7	Q5F6Q7 [72-85]	1	1473.82	High	3.97	High	0	2.282e-06	379.31	High	0	0.0001264
FALSE	High	[K].ADLPFGGR.[L]			0.0520312	0.000826196	1	1	2	Q5F6Q7	Q5F6Q7 [224-231]	0	832.431	High	1.63	High	0.0001922	0.01107	146.1	High	0.0003195	0.0197
High	Master Protein	Q5F5H1	Uncharacterized protein OS=Neisseria gonorrhoeae (strain ATCC 700825 / FA 1090) OX=242231 GN=NGO_1955 PE=4 SV=1	0	19.88	5.32757	5	10	5	1	1389	147.2	9.52	High		3282666	NGO1955; NGO_1955		membrane		Pf04357	13.77	5	1395.34	5
Checked	Confidence	Annotated Sequence	Modifications	Modifications in Master Proteins	Qvality PEP	Qvality q-value	# Protein Groups	# Proteins	# PSMs	Master Protein Accessions	Positions in Master Proteins	# Missed Cleavages	Theo. MH+ [Da]	Found in Sample: [S15] F15: Sample	XCorr Sequest HT	Confidence Sequest HT	Percolator q-Value Sequest HT	Percolator PEP Sequest HT	Amanda Score MS Amanda	Confidence MS Amanda	Percolator q-Value MS Amanda	Percolator PEP MS Amanda
FALSE	High	[R].SLDFTLK.[G]			0.028322	0	1	1	2	Q5F5H1	Q5F5H1 [635-641]	0	823.456	High	1.76	High	0	0.005099	189.66	High	0	0.008242
FALSE	High	[R].LSLSGGAAVVDTAGLTLEGTGAQHR.[I]			0.000106535	0	1	1	2	Q5F5H1	Q5F5H1 [659-683]	0	2381.24	High	3.74	High	0	5.473e-05	344.33	High	0	1.387e-05
FALSE	High	[R].LDGSIGIGGTTASPK.[I]			0.000196972	0	1	1	2	Q5F5H1	Q5F5H1 [412-426]	0	1373.73	High	2.96	High	0	4.844e-05	310.82	High	0	2.778e-05
FALSE	High	[R].TDGSLAIASDPANEQR.[K]			0.000490785	0	1	1	2	Q5F5H1	Q5F5H1 [438-453]	0	1644.78	High	2.81	High	0	3.434e-05	308.8	High	0	0.0001145
FALSE	High	[K].LDLDASGGINR.[E]			0.0013759	0	1	1	2	Q5F5H1	Q5F5H1 [699-709]	0	1130.58	High	2.51	High	0	0.0001955	241.72	High	0	0.0002506
High	Master Protein	Q5F614	Membrane protein OS=Neisseria gonorrhoeae (strain ATCC 700825 / FA 1090) OX=242231 GN=NGO_1752 PE=4 SV=2	0	18.121	10.352	4	10	4	1	483	53.4	8.81	High		3281163	NGO1752; NGO_1752	metabolic process	membrane	catalytic activity	Pf01564, Pf05185, Pf12847, Pf13659	13.3	4	1647.45	4
Checked	Confidence	Annotated Sequence	Modifications	Modifications in Master Proteins	Qvality PEP	Qvality q-value	# Protein Groups	# Proteins	# PSMs	Master Protein Accessions	Positions in Master Proteins	# Missed Cleavages	Theo. MH+ [Da]	Found in Sample: [S15] F15: Sample	XCorr Sequest HT	Confidence Sequest HT	Percolator q-Value Sequest HT	Percolator PEP Sequest HT	Amanda Score MS Amanda	Confidence MS Amanda	Percolator q-Value MS Amanda	Percolator PEP MS Amanda
FALSE	High	[R].AYLLPSLK.[S]			0.0269135	0	1	1	2	Q5F614	Q5F614 [258-265]	0	904.55	High	1.55	High	0.0001922	0.01137	163.31	High	0	0.007339
FALSE	High	[R].IFVVGLSTGSWAR.[V]			0.00272529	0	1	1	2	Q5F614	Q5F614 [271-283]	0	1392.76	High	2.84	High	0	0.0002811	299.99	High	0	0.0006317
FALSE	High	[R].SLIADEPQIAPLLQDK.[R]			3.49998e-06	0	1	1	4	Q5F614	Q5F614 [305-320]	0	1750.96	High	4.06	High	0	1.161e-06	426.2	High	0	7.536e-07
FALSE	High	[R].AYSTNLLSAEFLK.[Q]			1.2669e-05	0	1	1	2	Q5F614	Q5F614 [354-366]	0	1456.77	High	2.71	High	0	2.396e-05	347.7	High	0	1.251e-06
High	Master Protein	Q5F634	Multidrug ABC transporter ATP-binding protein OS=Neisseria gonorrhoeae (strain ATCC 700825 / FA 1090) OX=242231 GN=NGO_1732 PE=4 SV=1	0	17.873	7.11974	4	10	4	1	618	67.8	7.66	High		3281146	NGO1732; NGO_1732	transport	membrane	catalytic activity;nucleotide binding;transporter activity	Pf00005, Pf00664, Pf01926, Pf02463	11.94	4	1389.47	4
[truncated: 157 more rows]

## Sheet: Band 3
Gel-excised band # 3
Protein FDR Confidence	Master	Accession	Description	Exp. q-value	Sum PEP Score	Coverage	# Peptides	# PSMs	# Unique Peptides	# Protein Groups	# AAs	MW [kDa]	calc. pI	Found in Sample: [S16] F16: Sample	Modifications	Entrez Gene ID	Gene ID	Biological Process	Cellular Component	Molecular Function	Pfam IDs	Score Sequest HT	# Peptides Sequest HT	Score MS Amanda	# Peptides MS Amanda
[truncated: 727 more rows]

## Sheet: Band 4
Gel-excised band # 4
[truncated: 396 more rows]

[truncated: 6 more sheets: Band 5, Band 6, Band 7, Band 8, Band 9, Band 10]
